# Supplementary material for: Label-Free Mass Spectrometry Proteomics Reveals Different Pathways Modulated in THP-1 Cells Infected with Therapeutic Failure and Drug Resistance Leishmania infantum Clinical Isolates
Source: ACS Infect Dis. 2023 Feb 10;9(3):470–85. doi: 10.1021/acsinfecdis.2c00457 (PMC10012269; doi:10.1021/acsinfecdis.2c00457)
Supplement: Supplementary file 2 — id2c00457_si_002.xlsx [file id2c00457_si_002.xlsx]

## Sheet: CTRL vs posCTRL (Δc group)
DIFFERENTIAL ANALYSIS BETWEEN POSCTRL and NEGCTRL			Δc		Green highlighted proteins are excluded because non specific	Normalized abundance
						negCTRL (THP-1 only)		Hi-Ldeath		ratio	Fold Change
Accession	Peptide count	Unique peptides	Confidence score	Anova (p)	Description	A1_HyprG-1002119_g180-30min-Top8_004	A3_HyprG-1002119_g180-30min-Top8_017	K1_HyprG-1002119_g180-30min-Top8_014	K3_HyprG-1002119_g180-30min-Top8_027
SYRC_HUMAN	7	7	254.78	0.00436055	Arginine--tRNA ligase, cytoplasmic OS=Homo sapiens OX=9606 GN=RARS PE=1 SV=2	5.76553e+07	5.64095e+07	3.9818e+07	4.14155e+07	1.40416	0.489708
TM109_HUMAN	1	1	61.11	0.00673165	Transmembrane protein 109 OS=Homo sapiens OX=9606 GN=TMEM109 PE=1 SV=1	3.35335e+07	3.22708e+07	2.48503e+07	2.4115e+07	1.3439	0.426422
NB5R3_HUMAN	8	8	413.99	0.0101734	NADH-cytochrome b5 reductase 3 OS=Homo sapiens OX=9606 GN=CYB5R3 PE=1 SV=3	6.39301e+08	6.29336e+08	5.48463e+08	5.33113e+08	1.17295	0.230144
H31_HUMAN	9	3	483.82	0.0107356	Histone H3.1 OS=Homo sapiens OX=9606 GN=HIST1H3A PE=1 SV=2	9.54677e+06	9.2083e+06	1.6312e+07	4.39454e+07	0.311249	-1.68386
IQGA1_HUMAN	7	6	329	0.0148861	Ras GTPase-activating-like protein IQGAP1 OS=Homo sapiens OX=9606 GN=IQGAP1 PE=1 SV=1	1.42194e+08	1.30794e+08	9.62592e+07	9.30618e+07	1.44194	0.528008
HINT2_HUMAN	2	2	39.48	0.0306392	Histidine triad nucleotide-binding protein 2, mitochondrial OS=Homo sapiens OX=9606 GN=HINT2 PE=1 SV=1	2.64504e+07	2.31472e+07	1.6172e+07	1.70327e+07	1.49369	0.578883
LMNB1_HUMAN	26	21	1484.61	0.0307837	Lamin-B1 OS=Homo sapiens OX=9606 GN=LMNB1 PE=1 SV=2	8.82115e+08	9.38541e+08	6.44008e+08	7.03747e+08	1.35088	0.4339
PSD12_HUMAN	2	2	71.06	0.0365922	26S proteasome non-ATPase regulatory subunit 12 OS=Homo sapiens OX=9606 GN=PSMD12 PE=1 SV=3	3.87823e+07	3.82049e+07	2.04848e+07	2.64743e+07	1.63945	0.713212
TT21A_HUMAN	2	2	53.64	0.0367265	Tetratricopeptide repeat protein 21A OS=Homo sapiens OX=9606 GN=TTC21A PE=2 SV=3	4.54873e+07	4.31763e+07	1.87789e+07	1.78672e+07	2.41945	1.27468
EIF3F_HUMAN	2	2	99.22	0.0429532	Eukaryotic translation initiation factor 3 subunit F OS=Homo sapiens OX=9606 GN=EIF3F PE=1 SV=1	1.17997e+07	1.3024e+07	3.10825e+07	2.27569e+07	0.461068	-1.11695
LPPRC_HUMAN	6	6	321.54	0.0459849	Leucine-rich PPR motif-containing protein, mitochondrial OS=Homo sapiens OX=9606 GN=LRPPRC PE=1 SV=3	1.07917e+08	9.43536e+07	7.49549e+07	7.1352e+07	1.38251	0.467287
TNPO1_HUMAN	3	2	75.7	0.0476817	Transportin-1 OS=Homo sapiens OX=9606 GN=TNPO1 PE=1 SV=2	2.12051e+07	2.44308e+07	1.67309e+07	1.58349e+07	1.40135	0.486813
UGDH_HUMAN	5	4	250.14	0.0539823	UDP-glucose 6-dehydrogenase OS=Homo sapiens OX=9606 GN=UGDH PE=1 SV=1	6.35928e+07	6.07299e+07	5.65727e+07	5.64286e+07	1.10019	0.137751
NH2L1_HUMAN	4	1	30.44	0.0632778	NHP2-like protein 1 OS=Homo sapiens OX=9606 GN=SNU13 PE=1 SV=3	2.64393e+06	6.03283e+06	1.89591e+07	1.90874e+07	0.228057	-2.13254
PECA1_HUMAN	4	4	195.81	0.063986	Platelet endothelial cell adhesion molecule OS=Homo sapiens OX=9606 GN=PECAM1 PE=1 SV=2	5.14367e+07	5.13164e+07	2.40161e+07	3.30549e+07	1.80044	0.848352
PDIA1_HUMAN	47	46	3093.88	0.0698613	Protein disulfide-isomerase OS=Homo sapiens OX=9606 GN=P4HB PE=1 SV=3	7.93004e+09	8.21837e+09	7.5655e+09	7.38836e+09	1.07988	0.110874
SEPT2_HUMAN	4	4	155.77	0.0713155	Septin-2 OS=Homo sapiens OX=9606 GN=SEPT2 PE=1 SV=1	8.64397e+07	6.58513e+07	4.29382e+07	4.74732e+07	1.68442	0.752254
ITAM_HUMAN	4	3	242.02	0.0731996	Integrin alpha-M OS=Homo sapiens OX=9606 GN=ITGAM PE=1 SV=2	7.18845e+07	5.78717e+07	3.13016e+07	4.06446e+07	1.80352	0.850813
PDIA6_HUMAN	22	22	1524.38	0.0733805	Protein disulfide-isomerase A6 OS=Homo sapiens OX=9606 GN=PDIA6 PE=1 SV=1	2.81608e+09	2.62815e+09	2.38139e+09	2.23038e+09	1.18051	0.239407
TADBP_HUMAN	5	5	255.19	0.0805938	TAR DNA-binding protein 43 OS=Homo sapiens OX=9606 GN=TARDBP PE=1 SV=1	1.34768e+08	1.15919e+08	8.0935e+07	9.44919e+07	1.42901	0.515014
IF2A_HUMAN	2	2	144.32	0.0806267	Eukaryotic translation initiation factor 2 subunit 1 OS=Homo sapiens OX=9606 GN=EIF2S1 PE=1 SV=3	6.55366e+07	6.8405e+07	5.74087e+07	6.10247e+07	1.13094	0.177528
VATE1_HUMAN	2	2	119.15	0.0813148	V-type proton ATPase subunit E 1 OS=Homo sapiens OX=9606 GN=ATP6V1E1 PE=1 SV=1	4.80863e+07	4.30585e+07	3.73102e+07	3.82453e+07	1.20633	0.270624
GNS_HUMAN	5	5	230.5	0.0840926	N-acetylglucosamine-6-sulfatase OS=Homo sapiens OX=9606 GN=GNS PE=1 SV=3	7.04325e+07	6.52886e+07	5.95862e+07	5.57707e+07	1.17653	0.234541
PLD3_HUMAN	3	1	60.78	0.0890573	Phospholipase D3 OS=Homo sapiens OX=9606 GN=PLD3 PE=1 SV=1	3.00138e+07	3.08601e+07	2.35832e+07	2.66254e+07	1.21242	0.27789
TPM4_HUMAN	19	9	1189.02	0.0974084	Tropomyosin alpha-4 chain OS=Homo sapiens OX=9606 GN=TPM4 PE=1 SV=3	3.36856e+08	3.22751e+08	2.14883e+08	2.65837e+08	1.37212	0.456407
SAR1A_HUMAN	5	2	61.65	0.101696	GTP-binding protein SAR1a OS=Homo sapiens OX=9606 GN=SAR1A PE=1 SV=1	7.29537e+07	5.76509e+07	4.45483e+07	4.69835e+07	1.42688	0.512861
AN32E_HUMAN	5	4	238.86	0.102057	Acidic leucine-rich nuclear phosphoprotein 32 family member E OS=Homo sapiens OX=9606 GN=ANP32E PE=1 SV=1	1.14409e+08	1.15774e+08	6.1798e+07	8.50978e+07	1.56699	0.647992
SRSF4_HUMAN	2	2	97.8	0.10509	Serine/arginine-rich splicing factor 4 OS=Homo sapiens OX=9606 GN=SRSF4 PE=1 SV=2	1.22764e+08	1.17118e+08	1.00088e+08	1.08992e+08	1.14732	0.198271
SYIM_HUMAN	7	1	58.28	0.106641	Isoleucine--tRNA ligase, mitochondrial OS=Homo sapiens OX=9606 GN=IARS2 PE=1 SV=2	2.22758e+07	2.43708e+07	1.96259e+07	1.68742e+07	1.27799	0.353872
NUDC_HUMAN	3	2	127.82	0.112286	Nuclear migration protein nudC OS=Homo sapiens OX=9606 GN=NUDC PE=1 SV=1	1.74243e+07	2.31981e+07	1.37925e+07	1.33655e+07	1.49577	0.580893
SSRD_HUMAN	3	3	145.41	0.112803	Translocon-associated protein subunit delta OS=Homo sapiens OX=9606 GN=SSR4 PE=1 SV=1	1.6044e+08	1.31276e+08	1.10136e+08	9.2124e+07	1.44228	0.528355
NP1L4_HUMAN	4	1	138.71	0.114509	Nucleosome assembly protein 1-like 4 OS=Homo sapiens OX=9606 GN=NAP1L4 PE=1 SV=1	6.10653e+06	6.17075e+06	6.23347e+06	6.30737e+06	0.978984	-0.0306431
PSA6_HUMAN	7	7	435.47	0.1153	Proteasome subunit alpha type-6 OS=Homo sapiens OX=9606 GN=PSMA6 PE=1 SV=1	2.3099e+08	2.13153e+08	1.65746e+08	1.91238e+08	1.24415	0.315164
ACSL1_HUMAN	2	2	79.11	0.117923	Long-chain-fatty-acid--CoA ligase 1 OS=Homo sapiens OX=9606 GN=ACSL1 PE=1 SV=1	2.65763e+07	2.39325e+07	1.90842e+07	1.39874e+07	1.52726	0.610947
ETFB_HUMAN	9	8	462.83	0.118523	Electron transfer flavoprotein subunit beta OS=Homo sapiens OX=9606 GN=ETFB PE=1 SV=3	2.95981e+08	2.99163e+08	2.41711e+08	2.70863e+08	1.16109	0.215478
FABP4_HUMAN	1	1	92.69	0.123438	Fatty acid-binding protein, adipocyte OS=Homo sapiens OX=9606 GN=FABP4 PE=1 SV=3	1.38598e+07	1.16523e+07	2.26471e+07	1.69716e+07	0.643943	-0.634996
RL26_HUMAN	4	4	172.95	0.125018	60S ribosomal protein L26 OS=Homo sapiens OX=9606 GN=RPL26 PE=1 SV=1	1.05984e+08	1.00005e+08	9.14988e+07	9.58254e+07	1.09964	0.13703
H1X_HUMAN	1	1	67.23	0.128044	Histone H1x OS=Homo sapiens OX=9606 GN=H1FX PE=1 SV=1	4.43551e+07	3.57038e+07	2.17066e+07	2.91056e+07	1.57559	0.655888
SET_HUMAN;SETLP_HUMAN	7	7	341.27	0.128437	Protein SET OS=Homo sapiens OX=9606 GN=SET PE=1 SV=3	6.95617e+08	6.90214e+08	5.061e+08	6.05116e+08	1.24713	0.318612
PSA7_HUMAN	9	5	409.54	0.13348	Proteasome subunit alpha type-7 OS=Homo sapiens OX=9606 GN=PSMA7 PE=1 SV=1	1.19755e+08	1.12399e+08	9.99006e+07	1.07041e+08	1.12183	0.165858
RL19_HUMAN	9	7	472.45	0.137869	60S ribosomal protein L19 OS=Homo sapiens OX=9606 GN=RPL19 PE=1 SV=1	2.70658e+08	3.0613e+08	2.4031e+08	2.51439e+08	1.17293	0.230117
AT1A1_HUMAN;AT1A3_HUMAN;AT1A4_HUMAN;AT12A_HUMAN;ATP4A_HUMAN	23	13	1127.26	0.138163	Sodium/potassium-transporting ATPase subunit alpha-1 OS=Homo sapiens OX=9606 GN=ATP1A1 PE=1 SV=1	3.80045e+08	3.88088e+08	3.16014e+08	3.539e+08	1.14661	0.19738
CLIC4_HUMAN	3	2	169.5	0.147361	Chloride intracellular channel protein 4 OS=Homo sapiens OX=9606 GN=CLIC4 PE=1 SV=4	3.38228e+07	2.77909e+07	7.63332e+07	4.50731e+07	0.5075	-0.978519
MIC60_HUMAN	14	14	670	0.150763	MICOS complex subunit MIC60 OS=Homo sapiens OX=9606 GN=IMMT PE=1 SV=1	3.08711e+08	2.61207e+08	1.64145e+08	2.22697e+08	1.47326	0.55901
AIP_HUMAN	2	1	65.29	0.151443	AH receptor-interacting protein OS=Homo sapiens OX=9606 GN=AIP PE=1 SV=2	5.57223e+06	7.21577e+06	4.8321e+06	3.93391e+06	1.45882	0.544797
AIFM1_HUMAN	5	5	221.68	0.151722	Apoptosis-inducing factor 1, mitochondrial OS=Homo sapiens OX=9606 GN=AIFM1 PE=1 SV=1	9.67862e+07	1.04291e+08	8.64472e+07	6.97224e+07	1.28755	0.364633
CPT2_HUMAN	6	6	247.12	0.15219	Carnitine O-palmitoyltransferase 2, mitochondrial OS=Homo sapiens OX=9606 GN=CPT2 PE=1 SV=2	1.61927e+08	1.18791e+08	9.23154e+07	1.00681e+08	1.45452	0.540546
CNDP2_HUMAN	7	6	355.1	0.153525	Cytosolic non-specific dipeptidase OS=Homo sapiens OX=9606 GN=CNDP2 PE=1 SV=2	8.08478e+07	9.41282e+07	6.26615e+07	7.36848e+07	1.28332	0.359881
MDHM_HUMAN	20	20	1778.17	0.15451	Malate dehydrogenase, mitochondrial OS=Homo sapiens OX=9606 GN=MDH2 PE=1 SV=3	7.09511e+09	6.31497e+09	5.82998e+09	5.91031e+09	1.14223	0.191851
TRAP1_HUMAN	10	8	683.48	0.15526	Heat shock protein 75 kDa, mitochondrial OS=Homo sapiens OX=9606 GN=TRAP1 PE=1 SV=3	1.4265e+08	1.13001e+08	9.66151e+07	7.17258e+07	1.51865	0.602788
SEPT6_HUMAN	2	1	60.77	0.158066	Septin-6 OS=Homo sapiens OX=9606 GN=SEPT6 PE=1 SV=4	1.51364e+07	1.26713e+07	8.09395e+06	1.09435e+07	1.46069	0.546648
4F2_HUMAN	15	14	851.48	0.160052	4F2 cell-surface antigen heavy chain OS=Homo sapiens OX=9606 GN=SLC3A2 PE=1 SV=3	7.28982e+08	7.72405e+08	6.84541e+08	5.99783e+08	1.16901	0.225287
SDHA_HUMAN	4	4	235.57	0.160774	Succinate dehydrogenase [ubiquinone] flavoprotein subunit, mitochondrial OS=Homo sapiens OX=9606 GN=SDHA PE=1 SV=2	6.02766e+07	5.36095e+07	4.30828e+07	4.98511e+07	1.22545	0.293315
RL13A_HUMAN;R13P3_HUMAN	14	14	560.81	0.162172	60S ribosomal protein L13a OS=Homo sapiens OX=9606 GN=RPL13A PE=1 SV=2	5.9065e+08	5.56413e+08	4.98561e+08	5.36636e+08	1.10806	0.148038
SYSC_HUMAN	3	3	151.55	0.162658	Serine--tRNA ligase, cytoplasmic OS=Homo sapiens OX=9606 GN=SARS PE=1 SV=3	1.22143e+08	9.93532e+07	8.97129e+07	8.5405e+07	1.26484	0.338953
ITA5_HUMAN	1	1	28.07	0.165257	Integrin alpha-5 OS=Homo sapiens OX=9606 GN=ITGA5 PE=1 SV=2	2.54692e+06	2.35414e+06	1.43541e+06	2.00364e+06	1.42512	0.511086
LYPA1_HUMAN	3	3	185.49	0.166849	Acyl-protein thioesterase 1 OS=Homo sapiens OX=9606 GN=LYPLA1 PE=1 SV=1	8.08157e+07	5.30001e+07	4.37021e+07	3.80693e+07	1.63646	0.71058
OSTF1_HUMAN	2	2	82.48	0.167838	Osteoclast-stimulating factor 1 OS=Homo sapiens OX=9606 GN=OSTF1 PE=1 SV=2	9.3685e+07	7.50975e+07	5.42716e+07	6.73204e+07	1.38811	0.473117
TCP4_HUMAN	6	6	283.81	0.169219	Activated RNA polymerase II transcriptional coactivator p15 OS=Homo sapiens OX=9606 GN=SUB1 PE=1 SV=3	5.21467e+08	4.25074e+08	3.01306e+08	3.8116e+08	1.38694	0.471907
DNM1L_HUMAN	1	1	67.82	0.169264	Dynamin-1-like protein OS=Homo sapiens OX=9606 GN=DNM1L PE=1 SV=2	1.25256e+07	1.12668e+07	1.0335e+07	8.45244e+06	1.2664	0.340732
TWF2_HUMAN	11	9	508.76	0.1696	Twinfilin-2 OS=Homo sapiens OX=9606 GN=TWF2 PE=1 SV=2	3.47727e+08	2.66562e+08	2.29718e+08	2.30414e+08	1.33503	0.416868
PHB2_HUMAN	7	7	370.12	0.171538	Prohibitin-2 OS=Homo sapiens OX=9606 GN=PHB2 PE=1 SV=2	1.61118e+08	1.21807e+08	1.08318e+08	9.42885e+07	1.39643	0.481738
EF1G_HUMAN	18	18	986.66	0.177636	Elongation factor 1-gamma OS=Homo sapiens OX=9606 GN=EEF1G PE=1 SV=3	1.43438e+09	1.30201e+09	1.09478e+09	1.23834e+09	1.17284	0.230012
TMED9_HUMAN	1	1	48.32	0.180711	Transmembrane emp24 domain-containing protein 9 OS=Homo sapiens OX=9606 GN=TMED9 PE=1 SV=2	4.40376e+07	3.02769e+07	2.39019e+07	1.27935e+07	2.02517	1.01804
ODP2_HUMAN	5	5	194.97	0.181108	Dihydrolipoyllysine-residue acetyltransferase component of pyruvate dehydrogenase complex, mitochondrial OS=Homo sapiens OX=9606 GN=DLAT PE=1 SV=3	7.67502e+07	6.64263e+07	6.29097e+07	5.81656e+07	1.18254	0.241891
RL29_HUMAN	3	3	183.97	0.187847	60S ribosomal protein L29 OS=Homo sapiens OX=9606 GN=RPL29 PE=1 SV=2	1.79064e+08	1.62287e+08	1.56135e+08	1.52527e+08	1.10591	0.14523
RAB5C_HUMAN;RAB5A_HUMAN	4	4	257.7	0.190104	Ras-related protein Rab-5C OS=Homo sapiens OX=9606 GN=RAB5C PE=1 SV=2	2.38923e+08	2.34624e+08	2.11792e+08	2.2807e+08	1.07658	0.106458
FOH1B_HUMAN	1	1	30.44	0.190432	Putative N-acetylated-alpha-linked acidic dipeptidase OS=Homo sapiens OX=9606 GN=FOLH1B PE=2 SV=1	6.33184e+07	5.13251e+07	4.77452e+07	4.34349e+07	1.25733	0.330364
RL23A_HUMAN	5	5	256.89	0.190939	60S ribosomal protein L23a OS=Homo sapiens OX=9606 GN=RPL23A PE=1 SV=1	1.66758e+08	1.6084e+08	1.32277e+08	1.52454e+08	1.15055	0.202325
RAB14_HUMAN	7	6	464.05	0.190987	Ras-related protein Rab-14 OS=Homo sapiens OX=9606 GN=RAB14 PE=1 SV=4	2.41191e+08	2.01082e+08	1.3833e+08	1.83037e+08	1.37622	0.460713
CPSF5_HUMAN	2	2	92.97	0.196703	Cleavage and polyadenylation specificity factor subunit 5 OS=Homo sapiens OX=9606 GN=NUDT21 PE=1 SV=1	2.02468e+07	2.2758e+07	1.25237e+07	1.79231e+07	1.41246	0.498206
PGM2_HUMAN	13	13	565.36	0.196902	Phosphoglucomutase-2 OS=Homo sapiens OX=9606 GN=PGM2 PE=1 SV=4	5.06763e+08	4.38764e+08	3.89296e+08	4.19327e+08	1.1693	0.22565
RS25_HUMAN	4	4	207.43	0.202839	40S ribosomal protein S25 OS=Homo sapiens OX=9606 GN=RPS25 PE=1 SV=1	4.51055e+08	3.91871e+08	3.70051e+08	3.67178e+08	1.14337	0.193295
SFXN3_HUMAN	10	8	499.14	0.204119	Sideroflexin-3 OS=Homo sapiens OX=9606 GN=SFXN3 PE=1 SV=3	2.00608e+08	1.65748e+08	1.40189e+08	1.56998e+08	1.23275	0.301877
APMAP_HUMAN	3	3	148.07	0.204924	Adipocyte plasma membrane-associated protein OS=Homo sapiens OX=9606 GN=APMAP PE=1 SV=2	4.65577e+07	7.42635e+07	2.26396e+07	3.95886e+07	1.94158	0.957233
RAB7A_HUMAN	9	8	504.38	0.205774	Ras-related protein Rab-7a OS=Homo sapiens OX=9606 GN=RAB7A PE=1 SV=1	5.85066e+08	6.20326e+08	4.83127e+08	5.60031e+08	1.15552	0.208545
AL5AP_HUMAN	1	1	50.88	0.207215	Arachidonate 5-lipoxygenase-activating protein OS=Homo sapiens OX=9606 GN=ALOX5AP PE=1 SV=2	4.69309e+07	5.77307e+07	3.81106e+07	4.43437e+07	1.26933	0.344065
SURF4_HUMAN	2	2	175.91	0.208425	Surfeit locus protein 4 OS=Homo sapiens OX=9606 GN=SURF4 PE=1 SV=3	4.62625e+07	2.90628e+07	1.96817e+07	2.56421e+07	1.66194	0.732866
BAP31_HUMAN	7	7	400	0.208591	B-cell receptor-associated protein 31 OS=Homo sapiens OX=9606 GN=BCAP31 PE=1 SV=3	2.27985e+08	1.86844e+08	1.44124e+08	1.76158e+08	1.2952	0.373174
XRCC6_HUMAN	5	5	288.17	0.210466	X-ray repair cross-complementing protein 6 OS=Homo sapiens OX=9606 GN=XRCC6 PE=1 SV=2	1.24845e+08	9.42942e+07	8.74552e+07	6.90357e+07	1.40033	0.48577
PRDX4_HUMAN	6	3	299.11	0.211187	Peroxiredoxin-4 OS=Homo sapiens OX=9606 GN=PRDX4 PE=1 SV=1	5.10102e+07	4.46521e+07	3.36168e+07	4.21218e+07	1.26306	0.336923
HNRH3_HUMAN	4	3	261.83	0.224528	Heterogeneous nuclear ribonucleoprotein H3 OS=Homo sapiens OX=9606 GN=HNRNPH3 PE=1 SV=2	8.94214e+07	8.01045e+07	5.9615e+07	7.58528e+07	1.25141	0.323555
ILF2_HUMAN	7	7	544.42	0.228071	Interleukin enhancer-binding factor 2 OS=Homo sapiens OX=9606 GN=ILF2 PE=1 SV=2	3.26931e+08	3.34387e+08	2.02079e+08	2.90213e+08	1.34335	0.425831
DPYL2_HUMAN;DPYL1_HUMAN;DPYL3_HUMAN	13	13	714.25	0.228326	Dihydropyrimidinase-related protein 2 OS=Homo sapiens OX=9606 GN=DPYSL2 PE=1 SV=1	4.034e+08	6.26802e+08	3.04166e+08	3.66046e+08	1.53713	0.620236
FUMH_HUMAN	14	14	546.77	0.2305	Fumarate hydratase, mitochondrial OS=Homo sapiens OX=9606 GN=FH PE=1 SV=3	3.52475e+08	3.88009e+08	2.96123e+08	3.42767e+08	1.15902	0.212901
FACE1_HUMAN	17	17	1172.03	0.232613	CAAX prenyl protease 1 homolog OS=Homo sapiens OX=9606 GN=ZMPSTE24 PE=1 SV=2	1.39315e+09	1.49568e+09	1.15615e+09	1.3502e+09	1.15261	0.204901
HCD2_HUMAN	5	4	335.86	0.233156	3-hydroxyacyl-CoA dehydrogenase type-2 OS=Homo sapiens OX=9606 GN=HSD17B10 PE=1 SV=3	1.52894e+08	1.80922e+08	2.16668e+08	1.86666e+08	0.827642	-0.272921
CALR_HUMAN	22	22	1656.54	0.233783	Calreticulin OS=Homo sapiens OX=9606 GN=CALR PE=1 SV=1	9.84787e+09	8.72363e+09	7.49843e+09	8.51708e+09	1.15959	0.21362
RL7A_HUMAN	12	11	708.01	0.23444	60S ribosomal protein L7a OS=Homo sapiens OX=9606 GN=RPL7A PE=1 SV=2	7.21235e+08	6.77965e+08	6.70467e+08	6.45039e+08	1.06362	0.0889834
KANK3_HUMAN	2	1	89.27	0.24054	KN motif and ankyrin repeat domain-containing protein 3 OS=Homo sapiens OX=9606 GN=KANK3 PE=1 SV=1	1.38619e+07	1.6168e+07	2.7602e+07	1.76795e+07	0.663182	-0.592524
IF6_HUMAN	2	2	99.89	0.241398	Eukaryotic translation initiation factor 6 OS=Homo sapiens OX=9606 GN=EIF6 PE=1 SV=1	1.47383e+07	1.58217e+07	1.31324e+07	1.45123e+07	1.10546	0.144641
SRSF1_HUMAN	6	5	303.08	0.246386	Serine/arginine-rich splicing factor 1 OS=Homo sapiens OX=9606 GN=SRSF1 PE=1 SV=2	1.13335e+08	1.04153e+08	5.96569e+07	9.37997e+07	1.41726	0.503108
LAMP2_HUMAN	5	5	275.64	0.247892	Lysosome-associated membrane glycoprotein 2 OS=Homo sapiens OX=9606 GN=LAMP2 PE=1 SV=2	5.34392e+08	4.12642e+08	3.9623e+08	3.51078e+08	1.26726	0.341713
SCRB2_HUMAN	8	6	376.54	0.253251	Lysosome membrane protein 2 OS=Homo sapiens OX=9606 GN=SCARB2 PE=1 SV=2	2.62165e+08	2.36014e+08	1.61122e+08	2.23105e+08	1.29658	0.374707
LTOR1_HUMAN	1	1	76.8	0.253353	Ragulator complex protein LAMTOR1 OS=Homo sapiens OX=9606 GN=LAMTOR1 PE=1 SV=2	2.39665e+07	2.34759e+07	1.72321e+07	2.20486e+07	1.20778	0.272356
ANXA2_HUMAN;AXA2L_HUMAN	32	32	2224.83	0.257923	Annexin A2 OS=Homo sapiens OX=9606 GN=ANXA2 PE=1 SV=2	3.83962e+09	3.35159e+09	3.08984e+09	3.29274e+09	1.12669	0.172093
ERLN2_HUMAN	6	4	333.3	0.259928	Erlin-2 OS=Homo sapiens OX=9606 GN=ERLIN2 PE=1 SV=1	1.25035e+08	8.24811e+07	7.7398e+07	6.73034e+07	1.4341	0.520146
HS71A_HUMAN;HSP77_HUMAN	18	4	1212.15	0.260402	Heat shock 70 kDa protein 1A OS=Homo sapiens OX=9606 GN=HSPA1A PE=1 SV=1	1.03029e+08	8.9737e+07	8.84903e+07	7.66105e+07	1.16756	0.2235
PRDX6_HUMAN	15	15	1132.87	0.260876	Peroxiredoxin-6 OS=Homo sapiens OX=9606 GN=PRDX6 PE=1 SV=3	1.96412e+09	2.03017e+09	1.55817e+09	1.88933e+09	1.15861	0.21239
TFIP8_HUMAN	1	1	132.1	0.261242	Tumor necrosis factor alpha-induced protein 8 OS=Homo sapiens OX=9606 GN=TNFAIP8 PE=1 SV=1	5.57487e+07	4.26377e+07	4.05235e+07	3.83857e+07	1.24683	0.318266
LDHB_HUMAN	20	16	1417.6	0.265122	L-lactate dehydrogenase B chain OS=Homo sapiens OX=9606 GN=LDHB PE=1 SV=2	2.75688e+09	2.71257e+09	2.30862e+09	2.63742e+09	1.10582	0.145122
TBCA_HUMAN	3	3	114.46	0.265726	Tubulin-specific chaperone A OS=Homo sapiens OX=9606 GN=TBCA PE=1 SV=3	2.6112e+07	2.69095e+07	2.86988e+07	3.85645e+07	0.788266	-0.343245
H2AY_HUMAN;H2AW_HUMAN	6	6	269.82	0.265798	Core histone macro-H2A.1 OS=Homo sapiens OX=9606 GN=H2AFY PE=1 SV=4	5.3015e+08	5.18639e+08	2.97662e+08	4.65615e+08	1.37406	0.458446
RL13_HUMAN	15	15	816.8	0.268491	60S ribosomal protein L13 OS=Homo sapiens OX=9606 GN=RPL13 PE=1 SV=4	7.17255e+08	7.13127e+08	4.60763e+08	6.5339e+08	1.28383	0.360453
PACN2_HUMAN	4	4	208.53	0.270797	Protein kinase C and casein kinase substrate in neurons protein 2 OS=Homo sapiens OX=9606 GN=PACSIN2 PE=1 SV=2	1.205e+08	9.04446e+07	8.78353e+07	7.72826e+07	1.27754	0.353365
CNPY2_HUMAN	1	1	50.34	0.272433	Protein canopy homolog 2 OS=Homo sapiens OX=9606 GN=CNPY2 PE=1 SV=1	1.89195e+07	1.99462e+07	7.44539e+06	1.60189e+07	1.65637	0.728028
CALU_HUMAN	8	7	389.08	0.272585	Calumenin OS=Homo sapiens OX=9606 GN=CALU PE=1 SV=2	2.80055e+08	1.70718e+08	1.48943e+08	1.52698e+08	1.4944	0.57957
COPE_HUMAN	2	2	120.26	0.275376	Coatomer subunit epsilon OS=Homo sapiens OX=9606 GN=COPE PE=1 SV=3	2.89082e+07	2.61059e+07	3.31816e+07	7.05697e+07	0.530249	-0.915257
HNRPK_HUMAN	24	22	1607.21	0.275542	Heterogeneous nuclear ribonucleoprotein K OS=Homo sapiens OX=9606 GN=HNRNPK PE=1 SV=1	3.40429e+09	2.8929e+09	2.7878e+09	2.77315e+09	1.1324	0.179377
BLMH_HUMAN	1	1	55.08	0.276978	Bleomycin hydrolase OS=Homo sapiens OX=9606 GN=BLMH PE=1 SV=1	1.27314e+07	9.15454e+06	1.65693e+06	7.3508e+06	2.42968	1.28077
COPA_HUMAN	3	1	151.29	0.279128	Coatomer subunit alpha OS=Homo sapiens OX=9606 GN=COPA PE=1 SV=2	9.27749e+06	1.19545e+07	3.43035e+06	8.32626e+06	1.80596	0.852769
PLOD3_HUMAN	4	4	167.94	0.280929	Procollagen-lysine,2-oxoglutarate 5-dioxygenase 3 OS=Homo sapiens OX=9606 GN=PLOD3 PE=1 SV=1	4.8119e+07	3.60095e+07	4.87064e+07	6.86276e+07	0.717	-0.479955
PGH1_HUMAN	5	5	254.19	0.281885	Prostaglandin G/H synthase 1 OS=Homo sapiens OX=9606 GN=PTGS1 PE=1 SV=2	1.34298e+08	8.66992e+07	7.82383e+07	7.85783e+07	1.40927	0.494952
SC22B_HUMAN	3	3	200.33	0.282362	Vesicle-trafficking protein SEC22b OS=Homo sapiens OX=9606 GN=SEC22B PE=1 SV=4	3.93713e+07	2.62555e+07	1.41885e+07	2.56311e+07	1.6481	0.720807
CAPR1_HUMAN	1	1	53.78	0.282751	Caprin-1 OS=Homo sapiens OX=9606 GN=CAPRIN1 PE=1 SV=2	9.25635e+06	1.19486e+07	5.00276e+06	8.87199e+06	1.52831	0.611937
HNRPC_HUMAN;HNRC1_HUMAN	13	12	759.13	0.28304	Heterogeneous nuclear ribonucleoproteins C1/C2 OS=Homo sapiens OX=9606 GN=HNRNPC PE=1 SV=4	1.15644e+09	1.21682e+09	8.46765e+08	1.11134e+09	1.21201	0.277405
LEG9_HUMAN	4	1	312.11	0.286096	Galectin-9 OS=Homo sapiens OX=9606 GN=LGALS9 PE=1 SV=2	2.26133e+07	1.80748e+07	1.79776e+07	1.3864e+07	1.27783	0.353696
EIF3B_HUMAN	1	1	41.19	0.286796	Eukaryotic translation initiation factor 3 subunit B OS=Homo sapiens OX=9606 GN=EIF3B PE=1 SV=3	4.32563e+06	3.365e+06	4.55727e+06	8.80077e+06	0.57573	-0.796536
RS23_HUMAN	7	7	278.27	0.287364	40S ribosomal protein S23 OS=Homo sapiens OX=9606 GN=RPS23 PE=1 SV=3	2.69144e+08	2.29052e+08	2.13092e+08	2.26045e+08	1.13449	0.182046
CLH1_HUMAN;CLH2_HUMAN	80	78	5253.46	0.289165	Clathrin heavy chain 1 OS=Homo sapiens OX=9606 GN=CLTC PE=1 SV=5	6.09755e+09	4.88838e+09	4.40861e+09	4.81293e+09	1.19133	0.252578
DDX5_HUMAN	5	2	236.42	0.289911	Probable ATP-dependent RNA helicase DDX5 OS=Homo sapiens OX=9606 GN=DDX5 PE=1 SV=1	3.12496e+07	4.92296e+07	1.33648e+07	3.02926e+07	1.84343	0.88239
PRS4_HUMAN	3	2	164.48	0.290189	26S proteasome regulatory subunit 4 OS=Homo sapiens OX=9606 GN=PSMC1 PE=1 SV=1	3.23444e+07	1.87311e+07	1.85648e+07	1.23822e+07	1.65041	0.722827
RS13_HUMAN	8	7	372.04	0.290789	40S ribosomal protein S13 OS=Homo sapiens OX=9606 GN=RPS13 PE=1 SV=2	2.66223e+08	2.28254e+08	1.68508e+08	2.25575e+08	1.25475	0.327403
TRA2B_HUMAN	3	2	84.29	0.29356	Transformer-2 protein homolog beta OS=Homo sapiens OX=9606 GN=TRA2B PE=1 SV=1	3.37655e+07	4.16917e+07	2.36222e+07	3.35001e+07	1.32098	0.401604
SYPL1_HUMAN	1	1	45.16	0.293815	Synaptophysin-like protein 1 OS=Homo sapiens OX=9606 GN=SYPL1 PE=1 SV=1	1.63667e+07	2.42702e+07	1.22202e+07	1.6316e+07	1.42405	0.510001
ITB2_HUMAN;ITB5_HUMAN	34	32	2180.3	0.294051	Integrin beta-2 OS=Homo sapiens OX=9606 GN=ITGB2 PE=1 SV=2	3.73761e+09	3.10753e+09	2.99752e+09	2.98681e+09	1.14385	0.193892
TIF1B_HUMAN	5	5	243.88	0.298217	Transcription intermediary factor 1-beta OS=Homo sapiens OX=9606 GN=TRIM28 PE=1 SV=5	6.26156e+07	5.29857e+07	1.78881e+07	4.71386e+07	1.77775	0.830055
UBE2N_HUMAN;UE2NL_HUMAN	6	6	391.25	0.298678	Ubiquitin-conjugating enzyme E2 N OS=Homo sapiens OX=9606 GN=UBE2N PE=1 SV=1	2.91401e+08	2.74811e+08	2.00698e+08	2.66581e+08	1.21172	0.277058
ACOT1_HUMAN	2	1	102.23	0.300244	Acyl-coenzyme A thioesterase 1 OS=Homo sapiens OX=9606 GN=ACOT1 PE=1 SV=1	8.02721e+06	1.65566e+07	4.08514e+06	8.14257e+06	2.0105	1.00756
RS7_HUMAN	8	8	407.47	0.300264	40S ribosomal protein S7 OS=Homo sapiens OX=9606 GN=RPS7 PE=1 SV=1	4.89748e+08	7.00186e+08	3.77938e+08	4.91108e+08	1.36924	0.453378
VATF_HUMAN	1	1	61.95	0.301819	V-type proton ATPase subunit F OS=Homo sapiens OX=9606 GN=ATP6V1F PE=1 SV=2	2.01489e+07	1.31241e+07	1.31148e+07	1.00627e+07	1.43557	0.521624
QCR1_HUMAN	13	12	736.2	0.304792	Cytochrome b-c1 complex subunit 1, mitochondrial OS=Homo sapiens OX=9606 GN=UQCRC1 PE=1 SV=3	5.7388e+08	4.74354e+08	4.46556e+08	4.66595e+08	1.14793	0.199034
CY1_HUMAN	2	2	96	0.305188	Cytochrome c1, heme protein, mitochondrial OS=Homo sapiens OX=9606 GN=CYC1 PE=1 SV=3	6.76038e+07	7.24347e+07	6.76609e+07	6.46208e+07	1.05864	0.0822091
ESTD_HUMAN	5	5	200.44	0.308164	S-formylglutathione hydrolase OS=Homo sapiens OX=9606 GN=ESD PE=1 SV=2	1.21464e+08	7.28657e+07	1.19131e+08	1.87604e+08	0.633542	-0.658489
HNRPQ_HUMAN;HNRPR_HUMAN	8	8	347.46	0.308706	Heterogeneous nuclear ribonucleoprotein Q OS=Homo sapiens OX=9606 GN=SYNCRIP PE=1 SV=2	2.20031e+08	1.29665e+08	1.19206e+08	1.16971e+08	1.48065	0.566228
TPSN_HUMAN	3	2	81.16	0.310321	Tapasin OS=Homo sapiens OX=9606 GN=TAPBP PE=1 SV=1	8.942e+07	6.42574e+07	5.53445e+07	6.38983e+07	1.28878	0.366003
LAMP1_HUMAN	6	6	397.13	0.310899	Lysosome-associated membrane glycoprotein 1 OS=Homo sapiens OX=9606 GN=LAMP1 PE=1 SV=3	5.34717e+08	5.71122e+08	6.10911e+08	5.69234e+08	0.937035	-0.0938245
HS90A_HUMAN;HS902_HUMAN;HS905_HUMAN;HS904_HUMAN;XPP3_HUMAN	55	30	4008.69	0.311012	Heat shock protein HSP 90-alpha OS=Homo sapiens OX=9606 GN=HSP90AA1 PE=1 SV=5	4.60064e+09	4.07892e+09	3.59406e+09	4.1039e+09	1.12751	0.173146
CLCA_HUMAN	7	7	273.66	0.318622	Clathrin light chain A OS=Homo sapiens OX=9606 GN=CLTA PE=1 SV=1	2.31854e+08	2.03773e+08	1.86706e+08	2.05084e+08	1.11189	0.153012
PLSL_HUMAN;PLST_HUMAN;PLSI_HUMAN	52	51	4445.97	0.319614	Plastin-2 OS=Homo sapiens OX=9606 GN=LCP1 PE=1 SV=6	1.51404e+10	1.38828e+10	1.2379e+10	1.39682e+10	1.10156	0.139552
NSF_HUMAN	6	6	353.78	0.320103	Vesicle-fusing ATPase OS=Homo sapiens OX=9606 GN=NSF PE=1 SV=3	1.39762e+08	1.57431e+08	7.86886e+07	1.352e+08	1.38947	0.474535
H4_HUMAN	12	12	1044.14	0.321954	Histone H4 OS=Homo sapiens OX=9606 GN=HIST1H4A PE=1 SV=2	1.14624e+10	1.24673e+10	9.38962e+09	1.14683e+10	1.14727	0.198211
VDAC1_HUMAN	17	15	1386.81	0.324425	Voltage-dependent anion-selective channel protein 1 OS=Homo sapiens OX=9606 GN=VDAC1 PE=1 SV=2	2.72282e+09	2.22781e+09	2.19617e+09	2.12152e+09	1.14659	0.197354
HNRPF_HUMAN	5	3	457.18	0.332831	Heterogeneous nuclear ribonucleoprotein F OS=Homo sapiens OX=9606 GN=HNRNPF PE=1 SV=3	1.37724e+08	1.508e+08	8.93701e+07	1.35495e+08	1.2831	0.35963
ACTN4_HUMAN	55	34	3535.56	0.333259	Alpha-actinin-4 OS=Homo sapiens OX=9606 GN=ACTN4 PE=1 SV=2	1.61365e+09	2.0402e+09	1.09985e+09	1.65222e+09	1.32767	0.408896
COX41_HUMAN	1	1	41.15	0.346284	Cytochrome c oxidase subunit 4 isoform 1, mitochondrial OS=Homo sapiens OX=9606 GN=COX4I1 PE=1 SV=1	2.20746e+07	1.5385e+07	1.55064e+07	1.37645e+07	1.27975	0.355867
RAN_HUMAN	10	10	670.08	0.34911	GTP-binding nuclear protein Ran OS=Homo sapiens OX=9606 GN=RAN PE=1 SV=3	1.22549e+09	1.18989e+09	9.91339e+08	1.18331e+09	1.1107	0.151468
RL9_HUMAN	6	6	377.46	0.349468	60S ribosomal protein L9 OS=Homo sapiens OX=9606 GN=RPL9 PE=1 SV=1	5.59307e+08	3.60977e+08	3.73748e+08	2.96411e+08	1.37323	0.457576
ECHA_HUMAN	18	17	843.87	0.3503	Trifunctional enzyme subunit alpha, mitochondrial OS=Homo sapiens OX=9606 GN=HADHA PE=1 SV=2	6.24691e+08	5.1024e+08	5.08264e+08	4.88844e+08	1.13822	0.186783
TPM3_HUMAN;TPM1_HUMAN	17	6	1099.16	0.35217	Tropomyosin alpha-3 chain OS=Homo sapiens OX=9606 GN=TPM3 PE=1 SV=2	1.07259e+09	6.58882e+08	6.68515e+08	5.70975e+08	1.39693	0.482255
DLDH_HUMAN	13	13	698.03	0.354906	Dihydrolipoyl dehydrogenase, mitochondrial OS=Homo sapiens OX=9606 GN=DLD PE=1 SV=2	3.73939e+08	3.03083e+08	2.84728e+08	3.05515e+08	1.14702	0.197893
ATG7_HUMAN	1	1	48.93	0.356234	Ubiquitin-like modifier-activating enzyme ATG7 OS=Homo sapiens OX=9606 GN=ATG7 PE=1 SV=1	1.90779e+07	1.19217e+07	1.25974e+07	9.2363e+06	1.4198	0.505692
H2AX_HUMAN	7	1	510.54	0.356647	Histone H2AX OS=Homo sapiens OX=9606 GN=H2AFX PE=1 SV=2	1.66596e+06	2.83291e+07	6.11738e+07	2.6002e+07	0.344076	-1.5392
PRDX3_HUMAN	11	11	788.42	0.35782	Thioredoxin-dependent peroxide reductase, mitochondrial OS=Homo sapiens OX=9606 GN=PRDX3 PE=1 SV=3	1.98621e+09	2.01175e+09	1.41084e+09	1.94063e+09	1.1929	0.25447
NUCL_HUMAN	26	24	1443.81	0.359066	Nucleolin OS=Homo sapiens OX=9606 GN=NCL PE=1 SV=3	1.65603e+09	1.97364e+09	1.39281e+09	1.70793e+09	1.17058	0.227225
NUCB1_HUMAN	2	1	93.11	0.360882	Nucleobindin-1 OS=Homo sapiens OX=9606 GN=NUCB1 PE=1 SV=4	1.57694e+07	2.39765e+07	6.4338e+06	1.69743e+07	1.69796	0.763802
ANXA1_HUMAN	21	21	1495.21	0.366279	Annexin A1 OS=Homo sapiens OX=9606 GN=ANXA1 PE=1 SV=2	2.54904e+09	2.67871e+09	1.96603e+09	2.55262e+09	1.15693	0.210299
ROA2_HUMAN;ROA0_HUMAN	27	22	1983.56	0.36829	Heterogeneous nuclear ribonucleoproteins A2/B1 OS=Homo sapiens OX=9606 GN=HNRNPA2B1 PE=1 SV=2	3.28227e+09	3.80201e+09	2.3466e+09	3.37976e+09	1.23714	0.307003
ARPC2_HUMAN	14	13	673.26	0.374441	Actin-related protein 2/3 complex subunit 2 OS=Homo sapiens OX=9606 GN=ARPC2 PE=1 SV=1	8.04178e+08	6.4417e+08	6.48493e+08	6.17354e+08	1.14417	0.194305
PFD5_HUMAN	1	1	87.51	0.374758	Prefoldin subunit 5 OS=Homo sapiens OX=9606 GN=PFDN5 PE=1 SV=2	2.32566e+07	2.46646e+07	1.71345e+07	2.33868e+07	1.18262	0.241982
ATP5L_HUMAN	5	5	334.65	0.374858	ATP synthase subunit g, mitochondrial OS=Homo sapiens OX=9606 GN=ATP5L PE=1 SV=3	2.25546e+08	1.96943e+08	2.37316e+08	2.22083e+08	0.919658	-0.120831
1433Z_HUMAN	26	15	2139.68	0.377527	14-3-3 protein zeta/delta OS=Homo sapiens OX=9606 GN=YWHAZ PE=1 SV=1	5.76701e+09	5.29481e+09	4.31756e+09	5.40117e+09	1.1382	0.18675
SSRP1_HUMAN	1	1	35.1	0.377762	FACT complex subunit SSRP1 OS=Homo sapiens OX=9606 GN=SSRP1 PE=1 SV=1	3.07923e+07	2.4622e+07	1.24989e+07	2.58288e+07	1.4458	0.531869
SKP1_HUMAN	2	1	113.85	0.378451	S-phase kinase-associated protein 1 OS=Homo sapiens OX=9606 GN=SKP1 PE=1 SV=2	0	6.09704e+06	2.86101e+07	9.89794e+06	0.158332	-2.65898
RL11_HUMAN	4	3	244.06	0.381857	60S ribosomal protein L11 OS=Homo sapiens OX=9606 GN=RPL11 PE=1 SV=2	1.78312e+08	1.46715e+08	1.42133e+08	1.47578e+08	1.1219	0.165942
EIF3I_HUMAN	2	2	82.9	0.382111	Eukaryotic translation initiation factor 3 subunit I OS=Homo sapiens OX=9606 GN=EIF3I PE=1 SV=1	1.20211e+07	1.97434e+07	5.41004e+06	1.36531e+07	1.66627	0.736626
CD166_HUMAN	8	8	389.86	0.385421	CD166 antigen OS=Homo sapiens OX=9606 GN=ALCAM PE=1 SV=2	2.48905e+08	1.35267e+08	1.46956e+08	1.07857e+08	1.50766	0.59231
RCN1_HUMAN	4	4	306.6	0.386952	Reticulocalbin-1 OS=Homo sapiens OX=9606 GN=RCN1 PE=1 SV=1	1.03559e+08	1.25263e+08	1.02519e+08	1.02689e+08	1.11508	0.157144
SYAC_HUMAN	15	15	886.84	0.388766	Alanine--tRNA ligase, cytoplasmic OS=Homo sapiens OX=9606 GN=AARS PE=1 SV=2	4.37764e+08	4.42908e+08	3.29893e+08	4.34705e+08	1.15181	0.203902
ACSL3_HUMAN;ACSL4_HUMAN	1	1	61.41	0.389218	Long-chain-fatty-acid--CoA ligase 3 OS=Homo sapiens OX=9606 GN=ACSL3 PE=1 SV=3	3.29283e+07	3.29285e+07	2.28507e+06	2.93222e+07	2.0836	1.05908
ODO2_HUMAN	3	2	131.6	0.391512	Dihydrolipoyllysine-residue succinyltransferase component of 2-oxoglutarate dehydrogenase complex, mitochondrial OS=Homo sapiens OX=9606 GN=DLST PE=1 SV=4	5.06928e+07	4.03695e+07	2.43339e+07	4.31258e+07	1.34988	0.432829
BIP_HUMAN;UTS2_HUMAN	45	41	3474.5	0.396204	Endoplasmic reticulum chaperone BiP OS=Homo sapiens OX=9606 GN=HSPA5 PE=1 SV=2	6.55994e+09	8.57605e+09	5.7192e+09	6.91763e+09	1.19777	0.260349
RL35_HUMAN	3	3	117.17	0.397344	60S ribosomal protein L35 OS=Homo sapiens OX=9606 GN=RPL35 PE=1 SV=2	1.42687e+08	1.49351e+08	1.6406e+08	1.47244e+08	0.938115	-0.0921639
RL8_HUMAN	8	8	436.12	0.397425	60S ribosomal protein L8 OS=Homo sapiens OX=9606 GN=RPL8 PE=1 SV=2	2.48885e+08	2.81978e+08	2.22178e+08	2.57209e+08	1.10738	0.147149
PTBP1_HUMAN;PTBP3_HUMAN;PTBP2_HUMAN	17	16	1022.22	0.398163	Polypyrimidine tract-binding protein 1 OS=Homo sapiens OX=9606 GN=PTBP1 PE=1 SV=1	1.0013e+09	1.08477e+09	1.02597e+09	8.85662e+08	1.09125	0.125985
EFTU_HUMAN	19	19	1215.06	0.39904	Elongation factor Tu, mitochondrial OS=Homo sapiens OX=9606 GN=TUFM PE=1 SV=2	1.4944e+09	1.58457e+09	1.16942e+09	1.52085e+09	1.14448	0.194695
TCPD_HUMAN	24	21	1225.66	0.400019	T-complex protein 1 subunit delta OS=Homo sapiens OX=9606 GN=CCT4 PE=1 SV=4	7.10669e+08	7.43866e+08	5.50474e+08	7.19721e+08	1.14513	0.195508
SF3B3_HUMAN	1	1	60.2	0.401895	Splicing factor 3B subunit 3 OS=Homo sapiens OX=9606 GN=SF3B3 PE=1 SV=4	2.65289e+07	2.16267e+07	1.48568e+07	0	3.24132	1.69658
CNPY3_HUMAN	2	2	118.6	0.401983	Protein canopy homolog 3 OS=Homo sapiens OX=9606 GN=CNPY3 PE=1 SV=1	2.7911e+07	1.00367e+07	1.02938e+07	9.18758e+06	1.94789	0.961915
ACON_HUMAN	6	6	343.9	0.403386	Aconitate hydratase, mitochondrial OS=Homo sapiens OX=9606 GN=ACO2 PE=1 SV=2	1.5871e+08	1.20571e+08	8.42525e+07	1.31253e+08	1.29594	0.373996
1433E_HUMAN	13	10	866.96	0.403533	14-3-3 protein epsilon OS=Homo sapiens OX=9606 GN=YWHAE PE=1 SV=1	1.13093e+09	6.95176e+08	7.17672e+08	6.50055e+08	1.33514	0.416991
BID_HUMAN	3	3	347.03	0.403876	BH3-interacting domain death agonist OS=Homo sapiens OX=9606 GN=BID PE=1 SV=1	1.19309e+08	7.98958e+07	8.89257e+07	5.77152e+07	1.35845	0.441962
MVP_HUMAN	3	3	160.02	0.405557	Major vault protein OS=Homo sapiens OX=9606 GN=MVP PE=1 SV=4	2.94104e+07	3.24376e+07	9.81245e+07	3.1759e+07	0.47618	-1.07042
PRDX2_HUMAN	7	6	398.71	0.406152	Peroxiredoxin-2 OS=Homo sapiens OX=9606 GN=PRDX2 PE=1 SV=5	1.93179e+08	1.53896e+08	1.58242e+08	1.46092e+08	1.14044	0.189592
IPO4_HUMAN	1	1	66.91	0.40619	Importin-4 OS=Homo sapiens OX=9606 GN=IPO4 PE=1 SV=2	1.00894e+07	0	5.3092e+06	4.62203e+07	0.195799	-2.35256
RTN3_HUMAN	1	1	36.73	0.409874	Reticulon-3 OS=Homo sapiens OX=9606 GN=RTN3 PE=1 SV=2	6.73369e+07	4.20064e+07	4.60306e+07	3.49133e+07	1.35085	0.433872
RS11_HUMAN	10	9	399.52	0.411573	40S ribosomal protein S11 OS=Homo sapiens OX=9606 GN=RPS11 PE=1 SV=3	3.30766e+08	3.0131e+08	3.22695e+08	3.5252e+08	0.936111	-0.095248
CHM4B_HUMAN	1	1	89.77	0.41172	Charged multivesicular body protein 4b OS=Homo sapiens OX=9606 GN=CHMP4B PE=1 SV=1	1.08318e+07	1.29798e+07	293541	1.12251e+07	2.06724	1.0477
TCPQ_HUMAN	21	20	1261.46	0.412357	T-complex protein 1 subunit theta OS=Homo sapiens OX=9606 GN=CCT8 PE=1 SV=4	9.32559e+08	1.03665e+09	7.91847e+08	9.67441e+08	1.11932	0.162628
LSM8_HUMAN	1	1	46.3	0.413495	U6 snRNA-associated Sm-like protein LSm8 OS=Homo sapiens OX=9606 GN=LSM8 PE=1 SV=3	6.6469e+06	1.05666e+07	6.05603e+06	7.04037e+06	1.31437	0.394373
EFHD2_HUMAN	2	2	84.19	0.413675	EF-hand domain-containing protein D2 OS=Homo sapiens OX=9606 GN=EFHD2 PE=1 SV=1	6.64999e+07	4.18099e+07	4.53821e+07	3.60539e+07	1.33	0.411427
GRP75_HUMAN	34	33	2671.83	0.413721	Stress-70 protein, mitochondrial OS=Homo sapiens OX=9606 GN=HSPA9 PE=1 SV=2	3.32743e+09	3.84142e+09	2.63913e+09	3.50117e+09	1.16751	0.223431
RTN4_HUMAN	5	5	229.63	0.413865	Reticulon-4 OS=Homo sapiens OX=9606 GN=RTN4 PE=1 SV=2	2.47813e+08	2.78012e+08	1.5135e+08	2.59237e+08	1.28066	0.356893
GLGB_HUMAN	2	2	120.15	0.414608	1,4-alpha-glucan-branching enzyme OS=Homo sapiens OX=9606 GN=GBE1 PE=1 SV=3	2.36534e+07	3.6946e+07	3.49671e+07	4.03049e+07	0.805072	-0.31281
MPCP_HUMAN	10	10	587.57	0.414805	Phosphate carrier protein, mitochondrial OS=Homo sapiens OX=9606 GN=SLC25A3 PE=1 SV=2	3.66607e+08	4.01357e+08	3.0117e+08	3.79347e+08	1.1285	0.174408
RASH_HUMAN	1	1	52.52	0.414845	GTPase HRas OS=Homo sapiens OX=9606 GN=HRAS PE=1 SV=1	6.29711e+06	9.3766e+06	6.64719e+06	5.77222e+06	1.26203	0.33575
HXK1_HUMAN	1	1	62.55	0.41527	Hexokinase-1 OS=Homo sapiens OX=9606 GN=HK1 PE=1 SV=3	7.37239e+06	1.14798e+07	4.94688e+06	8.43646e+06	1.40863	0.494296
HNRH1_HUMAN;HNRH2_HUMAN	14	11	899.57	0.417443	Heterogeneous nuclear ribonucleoprotein H OS=Homo sapiens OX=9606 GN=HNRNPH1 PE=1 SV=4	5.77898e+08	5.92025e+08	4.76337e+08	5.83687e+08	1.10368	0.142316
GARS_HUMAN	19	18	1009.79	0.423154	Glycine--tRNA ligase OS=Homo sapiens OX=9606 GN=GARS PE=1 SV=3	5.82092e+08	6.60659e+08	5.33828e+08	6.03851e+08	1.09236	0.127443
MARE1_HUMAN	4	4	126.14	0.423266	Microtubule-associated protein RP/EB family member 1 OS=Homo sapiens OX=9606 GN=MAPRE1 PE=1 SV=3	3.56125e+07	4.23491e+07	2.44089e+07	3.82277e+07	1.24466	0.315757
NCPR_HUMAN	1	1	29.88	0.424506	NADPH--cytochrome P450 reductase OS=Homo sapiens OX=9606 GN=POR PE=1 SV=2	1.24707e+07	0	1.07497e+07	1.33474e+07	0.51752	-0.950314
YBOX1_HUMAN;YBOX3_HUMAN	9	9	465.91	0.42604	Nuclease-sensitive element-binding protein 1 OS=Homo sapiens OX=9606 GN=YBX1 PE=1 SV=3	2.07975e+08	2.62083e+08	1.53678e+08	2.26604e+08	1.23608	0.305767
SYNC_HUMAN	6	6	295.53	0.427472	Asparagine--tRNA ligase, cytoplasmic OS=Homo sapiens OX=9606 GN=NARS PE=1 SV=1	9.24439e+07	6.6371e+07	5.95155e+07	7.11079e+07	1.21582	0.281932
PSA2_HUMAN	6	5	371.03	0.428224	Proteasome subunit alpha type-2 OS=Homo sapiens OX=9606 GN=PSMA2 PE=1 SV=2	2.63327e+08	3.18439e+08	2.13841e+08	2.81823e+08	1.17371	0.231075
DREB_HUMAN	2	1	85.79	0.428612	Drebrin OS=Homo sapiens OX=9606 GN=DBN1 PE=1 SV=4	4.31409e+07	1.53815e+06	7.85696e+06	0	5.68656	2.50756
ELOB_HUMAN	1	1	37.46	0.428717	Elongin-B OS=Homo sapiens OX=9606 GN=ELOB PE=1 SV=1	3.05994e+07	2.6704e+07	2.42394e+07	2.78426e+07	1.10026	0.137838
MOT4_HUMAN	2	2	90.69	0.43204	Monocarboxylate transporter 4 OS=Homo sapiens OX=9606 GN=SLC16A3 PE=1 SV=1	6.18297e+07	1.48882e+07	1.9466e+07	1.03362e+07	2.57423	1.36414
ILF3_HUMAN	5	5	215.66	0.434871	Interleukin enhancer-binding factor 3 OS=Homo sapiens OX=9606 GN=ILF3 PE=1 SV=3	3.03685e+07	5.99847e+07	1.16314e+07	3.99716e+07	1.75093	0.808124
SYFB_HUMAN	2	2	61.25	0.435474	Phenylalanine--tRNA ligase beta subunit OS=Homo sapiens OX=9606 GN=FARSB PE=1 SV=3	1.65604e+07	3.13278e+07	1.6739e+07	1.67296e+07	1.43084	0.516862
CDC37_HUMAN	6	5	226.13	0.436108	Hsp90 co-chaperone Cdc37 OS=Homo sapiens OX=9606 GN=CDC37 PE=1 SV=1	1.31959e+08	1.52477e+08	1.10676e+08	1.39603e+08	1.13648	0.184568
RAB2A_HUMAN;RAB2B_HUMAN	5	5	372.97	0.436691	Ras-related protein Rab-2A OS=Homo sapiens OX=9606 GN=RAB2A PE=1 SV=1	2.09062e+08	1.464e+08	1.49628e+08	1.44878e+08	1.20698	0.271397
H2A2B_HUMAN	7	1	537.31	0.437662	Histone H2A type 2-B OS=Homo sapiens OX=9606 GN=HIST2H2AB PE=1 SV=3	1.01327e+08	1.30014e+08	7.73434e+07	1.11376e+08	1.22585	0.293778
GDS1_HUMAN	2	1	108.33	0.437804	Rap1 GTPase-GDP dissociation stimulator 1 OS=Homo sapiens OX=9606 GN=RAP1GDS1 PE=1 SV=3	1.10616e+07	2.27112e+07	1.09291e+06	1.5948e+07	1.98186	0.986858
ATPG_HUMAN	6	6	362.81	0.438673	ATP synthase subunit gamma, mitochondrial OS=Homo sapiens OX=9606 GN=ATP5F1C PE=1 SV=1	1.5899e+08	1.46272e+08	1.16933e+08	1.52385e+08	1.13346	0.180737
UGGG1_HUMAN	2	1	77.22	0.439057	UDP-glucose:glycoprotein glucosyltransferase 1 OS=Homo sapiens OX=9606 GN=UGGT1 PE=1 SV=3	9.51749e+06	2.01878e+07	2.22773e+06	1.33838e+07	1.90278	0.928105
ADK_HUMAN	1	1	37.41	0.441031	Adenosine kinase OS=Homo sapiens OX=9606 GN=ADK PE=1 SV=2	6.26495e+06	1.38396e+07	1.37878e+07	1.3394e+07	0.739631	-0.435122
DUS3_HUMAN	1	1	90.67	0.442928	Dual specificity protein phosphatase 3 OS=Homo sapiens OX=9606 GN=DUSP3 PE=1 SV=1	1.82675e+07	2.64518e+07	9.3889e+06	2.16386e+07	1.44128	0.527351
2AAA_HUMAN;2AAB_HUMAN	19	18	1051.44	0.44535	Serine/threonine-protein phosphatase 2A 65 kDa regulatory subunit A alpha isoform OS=Homo sapiens OX=9606 GN=PPP2R1A PE=1 SV=4	8.05114e+08	7.76219e+08	5.65797e+08	7.97623e+08	1.15983	0.213912
HPRT_HUMAN	2	2	116.77	0.446091	Hypoxanthine-guanine phosphoribosyltransferase OS=Homo sapiens OX=9606 GN=HPRT1 PE=1 SV=2	1.62388e+07	6.58738e+07	0	5.516e+07	1.48863	0.573981
PNCB_HUMAN	2	2	116.72	0.446363	Nicotinate phosphoribosyltransferase OS=Homo sapiens OX=9606 GN=NAPRT PE=1 SV=2	2.1961e+07	1.08248e+07	1.21337e+07	9.77241e+06	1.49665	0.581739
PSB8_HUMAN	6	6	336.52	0.446436	Proteasome subunit beta type-8 OS=Homo sapiens OX=9606 GN=PSMB8 PE=1 SV=3	1.82019e+08	1.29328e+08	1.41581e+08	1.13308e+08	1.2215	0.288657
AT1B3_HUMAN	3	2	147.5	0.447068	Sodium/potassium-transporting ATPase subunit beta-3 OS=Homo sapiens OX=9606 GN=ATP1B3 PE=1 SV=1	9.94646e+07	1.22154e+08	6.58899e+07	1.09908e+08	1.26065	0.334163
RL17_HUMAN	7	6	303.28	0.447142	60S ribosomal protein L17 OS=Homo sapiens OX=9606 GN=RPL17 PE=1 SV=3	1.79385e+08	2.06434e+08	1.03041e+08	1.94851e+08	1.29516	0.37313
NNTM_HUMAN	9	8	394.99	0.448166	NAD(P) transhydrogenase, mitochondrial OS=Homo sapiens OX=9606 GN=NNT PE=1 SV=3	1.98217e+08	1.29095e+08	1.42656e+08	1.14088e+08	1.27486	0.350335
PSB7_HUMAN	1	1	28.95	0.448514	Proteasome subunit beta type-7 OS=Homo sapiens OX=9606 GN=PSMB7 PE=1 SV=1	3.02922e+06	6.29448e+06	1.27691e+06	4.11205e+06	1.73014	0.790893
PIPNB_HUMAN	1	1	39.47	0.449487	Phosphatidylinositol transfer protein beta isoform OS=Homo sapiens OX=9606 GN=PITPNB PE=1 SV=2	8.73593e+06	1.56888e+07	349999	1.29343e+07	1.83862	0.878625
TYPH_HUMAN	2	1	110.47	0.450409	Thymidine phosphorylase OS=Homo sapiens OX=9606 GN=TYMP PE=1 SV=2	0	1.35137e+07	4.26336e+06	1.34814e+07	0.761562	-0.392967
SYYC_HUMAN	26	23	1146.5	0.451133	Tyrosine--tRNA ligase, cytoplasmic OS=Homo sapiens OX=9606 GN=YARS PE=1 SV=4	6.30772e+08	7.24154e+08	4.98971e+08	6.73611e+08	1.15551	0.208525
DDB1_HUMAN	3	3	131.29	0.451183	DNA damage-binding protein 1 OS=Homo sapiens OX=9606 GN=DDB1 PE=1 SV=1	2.75339e+07	2.7861e+07	2.74494e+07	3.54105e+07	0.881245	-0.182384
PDC10_HUMAN	1	1	59.37	0.451622	Programmed cell death protein 10 OS=Homo sapiens OX=9606 GN=PDCD10 PE=1 SV=1	3.10392e+06	1.298e+07	0	1.14169e+07	1.40878	0.494445
VATH_HUMAN	1	1	73.11	0.452642	V-type proton ATPase subunit H OS=Homo sapiens OX=9606 GN=ATP6V1H PE=1 SV=1	6.65105e+07	8.47093e+07	2.23437e+07	7.78189e+07	1.50974	0.594304
UBA1_HUMAN	27	25	1924.09	0.455234	Ubiquitin-like modifier-activating enzyme 1 OS=Homo sapiens OX=9606 GN=UBA1 PE=1 SV=3	1.16066e+09	1.39232e+09	9.04663e+08	1.26124e+09	1.17871	0.237214
NLTP_HUMAN	5	5	235.18	0.45585	Non-specific lipid-transfer protein OS=Homo sapiens OX=9606 GN=SCP2 PE=1 SV=2	2.5713e+08	2.67224e+08	2.01074e+08	2.64807e+08	1.12551	0.170582
APT_HUMAN	4	4	252.55	0.455858	Adenine phosphoribosyltransferase OS=Homo sapiens OX=9606 GN=APRT PE=1 SV=2	1.45409e+08	1.3388e+08	1.0783e+08	1.40233e+08	1.12588	0.171047
RL28_HUMAN	7	6	288.48	0.456708	60S ribosomal protein L28 OS=Homo sapiens OX=9606 GN=RPL28 PE=1 SV=3	1.75286e+08	1.8849e+08	1.82034e+08	1.51487e+08	1.09071	0.125273
DYHC1_HUMAN	1	1	49.21	0.459738	Cytoplasmic dynein 1 heavy chain 1 OS=Homo sapiens OX=9606 GN=DYNC1H1 PE=1 SV=5	0	2.63611e+07	5.43743e+06	2.65208e+07	0.824863	-0.277774
PSA3_HUMAN	6	6	294.26	0.462522	Proteasome subunit alpha type-3 OS=Homo sapiens OX=9606 GN=PSMA3 PE=1 SV=2	1.15118e+08	1.32294e+08	8.17631e+07	1.24745e+08	1.19807	0.260715
FBRL_HUMAN	1	1	60.53	0.462706	rRNA 2'-O-methyltransferase fibrillarin OS=Homo sapiens OX=9606 GN=FBL PE=1 SV=2	4.27335e+07	245041	2.38063e+07	4.80142e+07	0.598416	-0.74078
AP1B1_HUMAN	7	1	399.18	0.462804	AP-1 complex subunit beta-1 OS=Homo sapiens OX=9606 GN=AP1B1 PE=1 SV=2	2.41132e+07	2.6757e+07	1.42457e+07	2.60698e+07	1.2618	0.335488
MAOM_HUMAN;MAON_HUMAN	3	3	164.91	0.464238	NAD-dependent malic enzyme, mitochondrial OS=Homo sapiens OX=9606 GN=ME2 PE=1 SV=1	8.12534e+07	4.73502e+07	5.2985e+07	4.32793e+07	1.33594	0.417858
EIFCL_HUMAN	2	2	100.74	0.464763	Eukaryotic translation initiation factor 3 subunit C-like protein OS=Homo sapiens OX=9606 GN=EIF3CL PE=3 SV=1	1.6504e+07	1.71403e+07	1.48532e+07	1.68905e+07	1.05987	0.083891
GSHB_HUMAN	1	1	38.33	0.465994	Glutathione synthetase OS=Homo sapiens OX=9606 GN=GSS PE=1 SV=1	328995	8.94678e+06	0	3.41018e+06	2.72003	1.44362
TPD54_HUMAN	7	7	563.99	0.466762	Tumor protein D54 OS=Homo sapiens OX=9606 GN=TPD52L2 PE=1 SV=2	2.26663e+08	2.92366e+08	1.46201e+08	2.59241e+08	1.28016	0.35632
ENPL_HUMAN;ENPLL_HUMAN	42	38	2581.93	0.466948	Endoplasmin OS=Homo sapiens OX=9606 GN=HSP90B1 PE=1 SV=1	3.3516e+09	4.49562e+09	2.58615e+09	3.79124e+09	1.23048	0.299216
PPP6_HUMAN	1	1	75.7	0.471973	Serine/threonine-protein phosphatase 6 catalytic subunit OS=Homo sapiens OX=9606 GN=PPP6C PE=1 SV=1	0	3.27495e+07	3.93945e+06	3.48271e+07	0.844786	-0.243343
SMD1_HUMAN	2	2	147.25	0.472195	Small nuclear ribonucleoprotein Sm D1 OS=Homo sapiens OX=9606 GN=SNRPD1 PE=1 SV=1	1.08219e+08	7.06861e+07	7.81953e+07	6.50796e+07	1.24869	0.320412
SLIRP_HUMAN	1	1	62.14	0.472718	SRA stem-loop-interacting RNA-binding protein, mitochondrial OS=Homo sapiens OX=9606 GN=SLIRP PE=1 SV=1	2.04681e+06	2.34546e+07	0	1.86964e+07	1.36397	0.447813
TOM70_HUMAN	1	1	63.93	0.473325	Mitochondrial import receptor subunit TOM70 OS=Homo sapiens OX=9606 GN=TOMM70 PE=1 SV=1	2.31601e+07	0	1.29706e+07	4.76779e+06	1.30565	0.384767
IN35_HUMAN	1	1	72.69	0.473926	Interferon-induced 35 kDa protein OS=Homo sapiens OX=9606 GN=IFI35 PE=1 SV=5	5.85581e+06	9.69049e+06	4.3471e+06	7.07296e+06	1.36132	0.445001
LMNA_HUMAN	57	52	4204.09	0.476047	Prelamin-A/C OS=Homo sapiens OX=9606 GN=LMNA PE=1 SV=1	6.46265e+09	7.92166e+09	5.57627e+09	7.02424e+09	1.14157	0.191014
IPYR2_HUMAN	5	5	349.42	0.476207	Inorganic pyrophosphatase 2, mitochondrial OS=Homo sapiens OX=9606 GN=PPA2 PE=1 SV=2	1.97542e+08	9.08428e+07	1.21359e+08	5.85705e+07	1.60277	0.680567
ANXA4_HUMAN	19	17	1325.08	0.478051	Annexin A4 OS=Homo sapiens OX=9606 GN=ANXA4 PE=1 SV=4	8.26231e+08	9.71054e+08	5.77157e+08	9.12816e+08	1.20625	0.270532
PSB10_HUMAN	2	2	138.18	0.478612	Proteasome subunit beta type-10 OS=Homo sapiens OX=9606 GN=PSMB10 PE=1 SV=1	4.4029e+07	2.48899e+07	2.83385e+07	2.28282e+07	1.34695	0.429695
SYQ_HUMAN	2	1	67.8	0.479076	Glutamine--tRNA ligase OS=Homo sapiens OX=9606 GN=QARS PE=1 SV=1	1.09823e+07	1.53338e+07	7.14673e+06	1.30257e+07	1.30455	0.383557
KAD1_HUMAN	3	2	148.51	0.479171	Adenylate kinase isoenzyme 1 OS=Homo sapiens OX=9606 GN=AK1 PE=1 SV=3	5.93885e+07	4.8215e+07	4.52559e+07	5.1296e+07	1.11446	0.156349
HNRPU_HUMAN	29	28	1746.24	0.479748	Heterogeneous nuclear ribonucleoprotein U OS=Homo sapiens OX=9606 GN=HNRNPU PE=1 SV=6	1.90908e+09	2.31435e+09	1.32706e+09	2.13781e+09	1.21893	0.285615
ACTZ_HUMAN	2	1	68.93	0.480217	Alpha-centractin OS=Homo sapiens OX=9606 GN=ACTR1A PE=1 SV=1	2.69261e+07	0	1.78795e+07	3.59795e+06	1.25369	0.326186
SYCM_HUMAN	1	1	90.51	0.480729	Probable cysteine--tRNA ligase, mitochondrial OS=Homo sapiens OX=9606 GN=CARS2 PE=1 SV=1	1.66617e+07	2.16539e+07	1.24694e+07	1.89378e+07	1.21996	0.286835
GLSK_HUMAN	5	4	239.77	0.483356	Glutaminase kidney isoform, mitochondrial OS=Homo sapiens OX=9606 GN=GLS PE=1 SV=1	5.68287e+07	9.92915e+07	3.10958e+07	7.47404e+07	1.47511	0.560824
IMPA1_HUMAN	4	4	155.58	0.485943	Inositol monophosphatase 1 OS=Homo sapiens OX=9606 GN=IMPA1 PE=1 SV=1	4.44383e+07	5.45736e+07	2.70741e+07	5.09718e+07	1.26864	0.343278
BCAT1_HUMAN	1	1	46.63	0.486818	Branched-chain-amino-acid aminotransferase, cytosolic OS=Homo sapiens OX=9606 GN=BCAT1 PE=1 SV=3	8.17377e+07	3.99139e+06	6.93487e+07	0	1.2362	0.305915
HEXB_HUMAN	3	3	106.8	0.487942	Beta-hexosaminidase subunit beta OS=Homo sapiens OX=9606 GN=HEXB PE=1 SV=3	7.55977e+07	4.38733e+07	4.86062e+07	4.25526e+07	1.31058	0.390206
F10A1_HUMAN;ST134_HUMAN;F10A5_HUMAN	8	8	393.19	0.487995	Hsc70-interacting protein OS=Homo sapiens OX=9606 GN=ST13 PE=1 SV=2	3.05998e+08	3.17155e+08	1.99914e+08	3.23331e+08	1.19094	0.2521
PRPS1_HUMAN;PRPS2_HUMAN;PRPS3_HUMAN	3	2	135.66	0.489069	Ribose-phosphate pyrophosphokinase 1 OS=Homo sapiens OX=9606 GN=PRPS1 PE=1 SV=2	1.45267e+07	1.84118e+07	7.40928e+06	1.72565e+07	1.33539	0.417261
QCR2_HUMAN	16	16	971.86	0.489291	Cytochrome b-c1 complex subunit 2, mitochondrial OS=Homo sapiens OX=9606 GN=UQCRC2 PE=1 SV=3	6.91594e+08	8.28876e+08	5.05571e+08	7.70968e+08	1.19109	0.252279
LMNB2_HUMAN	9	4	451.76	0.489986	Lamin-B2 OS=Homo sapiens OX=9606 GN=LMNB2 PE=1 SV=4	4.1757e+07	3.6671e+07	2.46316e+07	4.04455e+07	1.20516	0.26922
ARC1B_HUMAN;ARC1A_HUMAN	21	21	1098.72	0.490889	Actin-related protein 2/3 complex subunit 1B OS=Homo sapiens OX=9606 GN=ARPC1B PE=1 SV=3	1.1687e+09	1.1412e+09	1.14433e+09	1.29503e+09	0.946924	-0.0786795
TERA_HUMAN;KATL2_HUMAN	29	28	1776.72	0.490971	Transitional endoplasmic reticulum ATPase OS=Homo sapiens OX=9606 GN=VCP PE=1 SV=4	1.59029e+09	1.68559e+09	1.26229e+09	1.67109e+09	1.11676	0.159318
LKHA4_HUMAN	9	8	456.72	0.491359	Leukotriene A-4 hydrolase OS=Homo sapiens OX=9606 GN=LTA4H PE=1 SV=2	1.44691e+08	1.10545e+08	8.43724e+07	1.26369e+08	1.21113	0.276352
HYOU1_HUMAN	28	27	1550.72	0.491568	Hypoxia up-regulated protein 1 OS=Homo sapiens OX=9606 GN=HYOU1 PE=1 SV=1	7.8229e+08	1.32767e+09	6.41749e+08	9.39155e+08	1.33465	0.416462
FABP5_HUMAN;FB5L3_HUMAN	14	14	937.33	0.491713	Fatty acid-binding protein, epidermal OS=Homo sapiens OX=9606 GN=FABP5 PE=1 SV=3	2.07292e+09	1.34062e+09	1.94153e+09	2.06709e+09	0.851552	-0.231834
QKI_HUMAN	2	2	91.77	0.492872	Protein quaking OS=Homo sapiens OX=9606 GN=QKI PE=1 SV=1	2.24934e+06	5.25792e+07	0	4.52542e+07	1.21157	0.276875
PGAM5_HUMAN;REV1_HUMAN	2	2	101.47	0.494564	Serine/threonine-protein phosphatase PGAM5, mitochondrial OS=Homo sapiens OX=9606 GN=PGAM5 PE=1 SV=2	2.04443e+07	4.33569e+06	7.05112e+06	2.83176e+06	2.50737	1.32617
DX39B_HUMAN	11	3	614.57	0.495017	Spliceosome RNA helicase DDX39B OS=Homo sapiens OX=9606 GN=DDX39B PE=1 SV=1	8.75745e+07	1.08786e+08	6.8177e+07	9.82882e+07	1.17959	0.238287
RAB18_HUMAN	1	1	39.84	0.495411	Ras-related protein Rab-18 OS=Homo sapiens OX=9606 GN=RAB18 PE=1 SV=1	1.37233e+07	1.57457e+07	2.09015e+06	1.7656e+07	1.49239	0.577626
PLP2_HUMAN	1	1	30.68	0.497313	Proteolipid protein 2 OS=Homo sapiens OX=9606 GN=PLP2 PE=1 SV=1	2.13509e+07	3.18615e+07	1.63016e+07	2.54817e+07	1.27353	0.348835
HMGB2_HUMAN	3	1	91.53	0.498098	High mobility group protein B2 OS=Homo sapiens OX=9606 GN=HMGB2 PE=1 SV=2	1.66622e+07	0	1.03358e+07	1.32758e+06	1.4286	0.514598
FCERG_HUMAN	2	2	83.01	0.499377	High affinity immunoglobulin epsilon receptor subunit gamma OS=Homo sapiens OX=9606 GN=FCER1G PE=1 SV=1	2.71098e+07	5.38688e+07	1.59977e+07	3.73806e+07	1.51707	0.601287
RL38_HUMAN	2	2	115.21	0.5008	60S ribosomal protein L38 OS=Homo sapiens OX=9606 GN=RPL38 PE=1 SV=2	7.33593e+07	5.62314e+07	6.1631e+07	5.15639e+07	1.14485	0.195153
DPP3_HUMAN	2	2	77.16	0.501642	Dipeptidyl peptidase 3 OS=Homo sapiens OX=9606 GN=DPP3 PE=1 SV=2	9.20357e+06	2.08163e+07	5.18813e+06	1.3369e+07	1.6177	0.693948
VPP1_HUMAN	1	1	39.42	0.504581	V-type proton ATPase 116 kDa subunit a isoform 1 OS=Homo sapiens OX=9606 GN=ATP6V0A1 PE=1 SV=3	2.14778e+07	0	1.58722e+07	1.13696e+06	1.26272	0.336538
AT2A2_HUMAN;AT2A1_HUMAN	7	4	362.52	0.505541	Sarcoplasmic/endoplasmic reticulum calcium ATPase 2 OS=Homo sapiens OX=9606 GN=ATP2A2 PE=1 SV=1	7.287e+07	6.52105e+07	7.0119e+07	5.37445e+07	1.11478	0.156759
RAC1_HUMAN	5	1	227.86	0.505632	Ras-related C3 botulinum toxin substrate 1 OS=Homo sapiens OX=9606 GN=RAC1 PE=1 SV=1	1.71574e+06	5.55103e+06	4.78054e+06	5.13126e+06	0.733144	-0.447832
GSTO1_HUMAN	14	14	714.25	0.505856	Glutathione S-transferase omega-1 OS=Homo sapiens OX=9606 GN=GSTO1 PE=1 SV=2	1.33098e+09	1.03364e+09	8.46844e+08	1.16883e+09	1.17312	0.230345
NACAM_HUMAN;NACP1_HUMAN	5	4	381.19	0.505999	Nascent polypeptide-associated complex subunit alpha, muscle-specific form OS=Homo sapiens OX=9606 GN=NACA PE=1 SV=1	2.28964e+08	2.84477e+08	2.1679e+08	2.45668e+08	1.11024	0.150874
LAIR1_HUMAN	1	1	50	0.506196	Leukocyte-associated immunoglobulin-like receptor 1 OS=Homo sapiens OX=9606 GN=LAIR1 PE=1 SV=1	2.51978e+06	5.61265e+06	562094	4.32618e+06	1.66366	0.734361
DBNL_HUMAN	2	2	63.98	0.509685	Drebrin-like protein OS=Homo sapiens OX=9606 GN=DBNL PE=1 SV=1	0	8.73572e+06	353879	9.16607e+06	0.917623	-0.124027
LSM1_HUMAN	1	1	75.67	0.510389	U6 snRNA-associated Sm-like protein LSm1 OS=Homo sapiens OX=9606 GN=LSM1 PE=1 SV=1	1.35209e+07	2.43238e+07	4.57799e+06	2.02125e+07	1.52658	0.610305
LA_HUMAN	9	9	458.14	0.513367	Lupus La protein OS=Homo sapiens OX=9606 GN=SSB PE=1 SV=2	2.01035e+08	8.56844e+07	9.66769e+07	9.08464e+07	1.52898	0.612568
SRP72_HUMAN	1	1	55.85	0.514591	Signal recognition particle subunit SRP72 OS=Homo sapiens OX=9606 GN=SRP72 PE=1 SV=3	1.26226e+06	8.20924e+06	87784.8	4.10702e+06	2.25792	1.17499
SAE2_HUMAN	1	1	52.38	0.516671	SUMO-activating enzyme subunit 2 OS=Homo sapiens OX=9606 GN=UBA2 PE=1 SV=2	437655	1.72311e+07	0	1.56598e+07	1.12828	0.174128
COPD_HUMAN	4	4	258.5	0.517201	Coatomer subunit delta OS=Homo sapiens OX=9606 GN=ARCN1 PE=1 SV=1	5.70534e+07	9.49866e+07	2.15572e+07	8.22567e+07	1.46454	0.550451
RM12_HUMAN	4	4	204.2	0.517769	39S ribosomal protein L12, mitochondrial OS=Homo sapiens OX=9606 GN=MRPL12 PE=1 SV=2	7.87056e+07	1.42558e+08	6.53632e+07	9.80574e+07	1.35395	0.437178
PEA15_HUMAN	6	6	344.71	0.518628	Astrocytic phosphoprotein PEA-15 OS=Homo sapiens OX=9606 GN=PEA15 PE=1 SV=2	3.52368e+08	1.75418e+08	1.96394e+08	1.82551e+08	1.39278	0.477963
RL18_HUMAN	10	10	633.19	0.520426	60S ribosomal protein L18 OS=Homo sapiens OX=9606 GN=RPL18 PE=1 SV=2	7.44722e+08	5.65447e+08	5.94993e+08	5.7066e+08	1.12398	0.168615
CISY_HUMAN	14	13	843.4	0.522603	Citrate synthase, mitochondrial OS=Homo sapiens OX=9606 GN=CS PE=1 SV=2	5.91974e+08	9.02012e+08	7.77523e+08	1.00197e+09	0.839559	-0.252296
RS26_HUMAN;RS26L_HUMAN	2	2	89.46	0.523193	40S ribosomal protein S26 OS=Homo sapiens OX=9606 GN=RPS26 PE=1 SV=3	1.40954e+08	2.18464e+06	1.00237e+08	7.56565e+07	0.813778	-0.297293
KCY_HUMAN	8	8	441.12	0.523766	UMP-CMP kinase OS=Homo sapiens OX=9606 GN=CMPK1 PE=1 SV=3	2.53191e+08	3.87383e+08	2.10239e+08	3.03422e+08	1.24708	0.318549
TBB6_HUMAN	16	3	1119.18	0.524831	Tubulin beta-6 chain OS=Homo sapiens OX=9606 GN=TUBB6 PE=1 SV=1	2.97677e+06	6.92246e+08	0	3.88214e+08	1.79082	0.840624
RBM14_HUMAN	1	1	32.59	0.525057	RNA-binding protein 14 OS=Homo sapiens OX=9606 GN=RBM14 PE=1 SV=2	8.08442e+06	542646	1.48119e+07	0	0.582441	-0.779815
RLA2_HUMAN	7	7	645.78	0.52649	60S acidic ribosomal protein P2 OS=Homo sapiens OX=9606 GN=RPLP2 PE=1 SV=1	2.40339e+09	2.02153e+09	2.18286e+09	1.86124e+09	1.09417	0.129835
UB2V1_HUMAN	7	1	283.23	0.526506	Ubiquitin-conjugating enzyme E2 variant 1 OS=Homo sapiens OX=9606 GN=UBE2V1 PE=1 SV=2	6.33975e+06	4.99545e+06	5.09802e+06	1.28007e+07	0.633297	-0.659046
SNAA_HUMAN	1	1	71.72	0.526592	Alpha-soluble NSF attachment protein OS=Homo sapiens OX=9606 GN=NAPA PE=1 SV=3	0	2.13386e+07	568682	1.48553e+07	1.38347	0.468287
TPD52_HUMAN	2	2	81.02	0.526696	Tumor protein D52 OS=Homo sapiens OX=9606 GN=TPD52 PE=1 SV=2	2.33309e+07	188955	2.27452e+07	8.16973e+06	0.760793	-0.394424
CD44_HUMAN	6	6	400.2	0.528287	CD44 antigen OS=Homo sapiens OX=9606 GN=CD44 PE=1 SV=3	3.37295e+08	3.64498e+08	2.2642e+08	3.71574e+08	1.17358	0.230912
MYDGF_HUMAN	4	3	163.43	0.530233	Myeloid-derived growth factor OS=Homo sapiens OX=9606 GN=MYDGF PE=1 SV=1	1.46007e+08	9.37765e+07	1.03171e+08	9.44901e+07	1.21311	0.278708
EZRI_HUMAN	14	4	602.98	0.532343	Ezrin OS=Homo sapiens OX=9606 GN=EZR PE=1 SV=4	5.2723e+07	3.45015e+07	3.55147e+07	3.72214e+07	1.19919	0.262061
VDAC2_HUMAN	13	12	771.71	0.533068	Voltage-dependent anion-selective channel protein 2 OS=Homo sapiens OX=9606 GN=VDAC2 PE=1 SV=2	1.95219e+09	1.46206e+09	1.64576e+09	1.32341e+09	1.1499	0.201506
PRP19_HUMAN	3	3	116.55	0.533753	Pre-mRNA-processing factor 19 OS=Homo sapiens OX=9606 GN=PRPF19 PE=1 SV=1	4.62512e+07	6.89001e+07	3.41154e+07	5.73439e+07	1.25904	0.332329
PSMD2_HUMAN	13	13	772.36	0.533953	26S proteasome non-ATPase regulatory subunit 2 OS=Homo sapiens OX=9606 GN=PSMD2 PE=1 SV=3	1.6268e+08	3.42905e+08	1.17628e+08	2.26426e+08	1.46949	0.555318
IF5_HUMAN	2	2	100.9	0.535013	Eukaryotic translation initiation factor 5 OS=Homo sapiens OX=9606 GN=EIF5 PE=1 SV=2	1.92779e+07	3.46297e+07	5.63226e+06	3.10321e+07	1.4703	0.556113
ATPK_HUMAN	1	1	76.2	0.536712	ATP synthase subunit f, mitochondrial OS=Homo sapiens OX=9606 GN=ATP5J2 PE=1 SV=3	1.09184e+06	5.41193e+07	0	7.74647e+07	0.712726	-0.488581
RL32_HUMAN	3	2	135.07	0.536766	60S ribosomal protein L32 OS=Homo sapiens OX=9606 GN=RPL32 PE=1 SV=2	8.56647e+07	5.63992e+07	7.52786e+07	8.97344e+07	0.860926	-0.216039
MFAP1_HUMAN	2	1	68.38	0.537256	Microfibrillar-associated protein 1 OS=Homo sapiens OX=9606 GN=MFAP1 PE=1 SV=2	526892	6.35685e+07	0	5.16864e+07	1.24008	0.310436
GBG5_HUMAN	2	2	66.57	0.537376	Guanine nucleotide-binding protein G(I)/G(S)/G(O) subunit gamma-5 OS=Homo sapiens OX=9606 GN=GNG5 PE=1 SV=3	5.58254e+07	4.85249e+07	5.26969e+07	4.25908e+07	1.09511	0.131073
RL34_HUMAN	1	1	34.47	0.537578	60S ribosomal protein L34 OS=Homo sapiens OX=9606 GN=RPL34 PE=1 SV=3	4.88554e+07	5.36906e+07	5.53459e+07	5.16603e+07	0.958318	-0.061423
MTCH2_HUMAN	3	3	136.51	0.537782	Mitochondrial carrier homolog 2 OS=Homo sapiens OX=9606 GN=MTCH2 PE=1 SV=1	5.18171e+07	5.96375e+07	2.09706e+07	6.41859e+07	1.30882	0.388268
LUC7L_HUMAN	3	2	93.5	0.538344	Putative RNA-binding protein Luc7-like 1 OS=Homo sapiens OX=9606 GN=LUC7L PE=1 SV=1	1.45142e+07	2.3162e+07	1.02535e+07	1.87141e+07	1.30063	0.37921
CALX_HUMAN	22	22	1210.29	0.538668	Calnexin OS=Homo sapiens OX=9606 GN=CANX PE=1 SV=2	2.0515e+09	2.68037e+09	1.3379e+09	2.49571e+09	1.23431	0.303707
SRSF3_HUMAN	6	5	276.22	0.539231	Serine/arginine-rich splicing factor 3 OS=Homo sapiens OX=9606 GN=SRSF3 PE=1 SV=1	1.9503e+08	1.22633e+08	1.47793e+08	1.06751e+08	1.24797	0.319584
PSB9_HUMAN	2	2	116.68	0.54153	Proteasome subunit beta type-9 OS=Homo sapiens OX=9606 GN=PSMB9 PE=1 SV=2	4.21969e+07	5.06329e+07	2.31921e+07	5.10365e+07	1.25059	0.322612
PA1B2_HUMAN	2	2	162.11	0.541684	Platelet-activating factor acetylhydrolase IB subunit beta OS=Homo sapiens OX=9606 GN=PAFAH1B2 PE=1 SV=1	6.75176e+07	1.00559e+08	3.63033e+07	9.04539e+07	1.32597	0.407049
RL6_HUMAN	16	16	951.06	0.541872	60S ribosomal protein L6 OS=Homo sapiens OX=9606 GN=RPL6 PE=1 SV=3	1.14439e+09	9.40979e+08	1.01879e+09	8.8788e+08	1.09373	0.129254
CH60_HUMAN	42	41	4082.7	0.542212	60 kDa heat shock protein, mitochondrial OS=Homo sapiens OX=9606 GN=HSPD1 PE=1 SV=2	1.14948e+10	1.47744e+10	9.58962e+09	1.31832e+10	1.15353	0.206055
PCKGM_HUMAN;PCKGC_HUMAN	8	8	454.04	0.542833	Phosphoenolpyruvate carboxykinase [GTP], mitochondrial OS=Homo sapiens OX=9606 GN=PCK2 PE=1 SV=4	2.34346e+08	1.45133e+08	1.78607e+08	1.22036e+08	1.26223	0.335972
SND1_HUMAN	11	10	439.2	0.544394	Staphylococcal nuclease domain-containing protein 1 OS=Homo sapiens OX=9606 GN=SND1 PE=1 SV=1	1.95983e+08	1.86083e+08	2.41528e+08	1.84296e+08	0.897239	-0.156436
RS20_HUMAN	5	5	243.45	0.545235	40S ribosomal protein S20 OS=Homo sapiens OX=9606 GN=RPS20 PE=1 SV=1	1.69138e+08	1.7916e+08	1.26716e+08	1.82884e+08	1.12499	0.169918
RAC2_HUMAN;RAC3_HUMAN;RHOJ_HUMAN	10	6	589.95	0.545834	Ras-related C3 botulinum toxin substrate 2 OS=Homo sapiens OX=9606 GN=RAC2 PE=1 SV=1	5.73932e+08	3.98338e+08	3.51563e+08	4.66219e+08	1.18891	0.249638
NONO_HUMAN	10	5	410.16	0.546107	Non-POU domain-containing octamer-binding protein OS=Homo sapiens OX=9606 GN=NONO PE=1 SV=4	6.87078e+07	1.10478e+08	1.048e+08	1.02035e+08	0.866323	-0.207024
IF5A1_HUMAN;IF5A2_HUMAN;IF5AL_HUMAN	6	6	318.37	0.546124	Eukaryotic translation initiation factor 5A-1 OS=Homo sapiens OX=9606 GN=EIF5A PE=1 SV=2	3.79131e+08	4.61543e+08	3.12836e+08	4.2829e+08	1.13432	0.181829
SAHH2_HUMAN	4	2	166.67	0.546498	S-adenosylhomocysteine hydrolase-like protein 1 OS=Homo sapiens OX=9606 GN=AHCYL1 PE=1 SV=2	1.88422e+07	2.57502e+07	6.96025e+06	2.61782e+07	1.34564	0.428293
ARPC4_HUMAN	10	10	583.53	0.546931	Actin-related protein 2/3 complex subunit 4 OS=Homo sapiens OX=9606 GN=ARPC4 PE=1 SV=3	8.71332e+08	8.37084e+08	7.60752e+08	8.68192e+08	1.04879	0.0687224
RALA_HUMAN	1	1	61.51	0.548676	Ras-related protein Ral-A OS=Homo sapiens OX=9606 GN=RALA PE=1 SV=1	81502.2	1.64616e+07	0	9.36919e+06	1.7657	0.820237
AMPD2_HUMAN	1	1	40.7	0.551076	AMP deaminase 2 OS=Homo sapiens OX=9606 GN=AMPD2 PE=1 SV=2	1.04827e+07	6.80224e+06	8.33335e+06	5.67109e+06	1.23425	0.303629
VATB2_HUMAN;VATB1_HUMAN	9	9	621.91	0.551313	V-type proton ATPase subunit B, brain isoform OS=Homo sapiens OX=9606 GN=ATP6V1B2 PE=1 SV=3	3.75085e+08	3.53128e+08	2.29542e+08	3.92976e+08	1.16979	0.226245
GTR1_HUMAN	4	3	211.44	0.553297	Solute carrier family 2, facilitated glucose transporter member 1 OS=Homo sapiens OX=9606 GN=SLC2A1 PE=1 SV=2	4.05243e+07	9.58675e+07	3.3662e+07	5.66979e+07	1.50943	0.594002
PTN6_HUMAN	1	1	63.31	0.553916	Tyrosine-protein phosphatase non-receptor type 6 OS=Homo sapiens OX=9606 GN=PTPN6 PE=1 SV=1	5.72602e+06	5.68418e+06	5.949e+06	4.47835e+06	1.09426	0.129952
AP2B1_HUMAN	8	2	444.66	0.553969	AP-2 complex subunit beta OS=Homo sapiens OX=9606 GN=AP2B1 PE=1 SV=1	1.40368e+07	3.97232e+07	2.6294e+06	3.168e+07	1.56691	0.647925
SYIC_HUMAN	5	5	270.74	0.553991	Isoleucine--tRNA ligase, cytoplasmic OS=Homo sapiens OX=9606 GN=IARS PE=1 SV=2	8.29019e+07	9.42335e+07	5.31248e+07	9.59879e+07	1.18793	0.248448
THIL_HUMAN	5	4	249.14	0.554215	Acetyl-CoA acetyltransferase, mitochondrial OS=Homo sapiens OX=9606 GN=ACAT1 PE=1 SV=1	9.82007e+07	1.77161e+08	6.22047e+07	1.38714e+08	1.37051	0.454717
EXOC8_HUMAN	1	1	48.67	0.554924	Exocyst complex component 8 OS=Homo sapiens OX=9606 GN=EXOC8 PE=1 SV=2	1.14585e+08	0	2.23548e+08	394076	0.511672	-0.96671
IMDH2_HUMAN	3	2	105.47	0.555101	Inosine-5'-monophosphate dehydrogenase 2 OS=Homo sapiens OX=9606 GN=IMPDH2 PE=1 SV=2	1.25942e+07	1.31516e+07	9.18484e+06	1.36379e+07	1.12808	0.173866
UCRIL_HUMAN	1	1	51.85	0.556111	Putative cytochrome b-c1 complex subunit Rieske-like protein 1 OS=Homo sapiens OX=9606 GN=UQCRFS1P1 PE=5 SV=1	2.17136e+07	3.07403e+07	1.90734e+07	2.54862e+07	1.17716	0.235314
PRS8_HUMAN	5	4	277.95	0.55663	26S proteasome regulatory subunit 8 OS=Homo sapiens OX=9606 GN=PSMC5 PE=1 SV=1	8.70803e+07	4.56362e+07	6.31839e+07	3.32672e+07	1.376	0.460479
SFPQ_HUMAN	11	7	579.13	0.556679	Splicing factor, proline- and glutamine-rich OS=Homo sapiens OX=9606 GN=SFPQ PE=1 SV=2	1.51902e+08	2.4709e+08	1.225e+08	1.9254e+08	1.26648	0.340826
RL37A_HUMAN;RL37L_HUMAN	2	2	66.25	0.559812	60S ribosomal protein L37a OS=Homo sapiens OX=9606 GN=RPL37A PE=1 SV=2	8.68828e+06	1.60438e+07	1.53022e+06	1.65586e+07	1.36725	0.451281
DJB11_HUMAN	1	1	50.78	0.56008	DnaJ homolog subfamily B member 11 OS=Homo sapiens OX=9606 GN=DNAJB11 PE=1 SV=1	2.91364e+07	1.05873e+07	2.22274e+07	2.82434e+06	1.58566	0.665086
RAB31_HUMAN;RB22A_HUMAN	2	2	53.73	0.560472	Ras-related protein Rab-31 OS=Homo sapiens OX=9606 GN=RAB31 PE=1 SV=1	4.87466e+07	2.62126e+07	1.77501e+07	3.70052e+07	1.36898	0.453105
ATPO_HUMAN	8	8	514.14	0.560564	ATP synthase subunit O, mitochondrial OS=Homo sapiens OX=9606 GN=ATP5O PE=1 SV=1	3.04375e+08	2.21774e+08	2.32338e+08	2.33379e+08	1.12976	0.176015
KHDR1_HUMAN;KHDR2_HUMAN	5	5	220.74	0.561708	KH domain-containing, RNA-binding, signal transduction-associated protein 1 OS=Homo sapiens OX=9606 GN=KHDRBS1 PE=1 SV=1	3.79305e+07	4.81504e+07	2.99334e+07	4.44023e+07	1.158	0.211638
1B59_HUMAN;1B15_HUMAN;1B18_HUMAN;1B54_HUMAN;1B08_HUMAN;1B35_HUMAN;1B38_HUMAN;1B41_HUMAN;1B56_HUMAN;1B07_HUMAN;1B40_HUMAN;1B48_HUMAN;1B58_HUMAN;1B44_HUMAN;1B81_HUMAN;1C04_HUMAN;1C18_HUMAN;1C03_HUMAN;HLAE_HUMAN;HLAG_HUMAN	8	2	469.3	0.562536	HLA class I histocompatibility antigen, B-59 alpha chain OS=Homo sapiens OX=9606 GN=HLA-B PE=1 SV=1	3.1811e+07	3.57483e+07	3.88301e+07	3.33927e+07	0.93543	-0.096298
CERS2_HUMAN	1	1	30.68	0.562574	Ceramide synthase 2 OS=Homo sapiens OX=9606 GN=CERS2 PE=1 SV=1	6.30582e+06	2.60362e+06	5.02878e+06	806203	1.5269	0.610607
TBB4B_HUMAN;TBB8_HUMAN;TBB8L_HUMAN;TBB1_HUMAN	27	1	2448.69	0.562899	Tubulin beta-4B chain OS=Homo sapiens OX=9606 GN=TUBB4B PE=1 SV=1	2.26495e+08	2.81648e+08	1.74282e+08	2.64728e+08	1.15748	0.210982
BLVRB_HUMAN	1	1	52.99	0.564014	Flavin reductase (NADPH) OS=Homo sapiens OX=9606 GN=BLVRB PE=1 SV=3	2.09743e+07	2.52049e+07	1.91528e+07	2.30729e+07	1.09363	0.129122
STIP1_HUMAN	41	37	2122.95	0.564264	Stress-induced-phosphoprotein 1 OS=Homo sapiens OX=9606 GN=STIP1 PE=1 SV=1	2.21578e+09	2.27533e+09	1.57847e+09	2.39766e+09	1.12952	0.175707
RUVB1_HUMAN	4	4	203.45	0.565459	RuvB-like 1 OS=Homo sapiens OX=9606 GN=RUVBL1 PE=1 SV=1	6.14849e+07	1.11942e+08	3.44828e+07	9.14198e+07	1.37747	0.46202
ARP5L_HUMAN	2	2	65.48	0.566661	Actin-related protein 2/3 complex subunit 5-like protein OS=Homo sapiens OX=9606 GN=ARPC5L PE=1 SV=1	3.45529e+07	4.25399e+07	2.47424e+07	4.09858e+07	1.1729	0.230083
ATP6_HUMAN	2	2	90.87	0.567576	ATP synthase subunit a OS=Homo sapiens OX=9606 GN=MT-ATP6 PE=1 SV=1	9.24724e+07	3.89566e+07	5.86782e+07	2.86724e+07	1.50461	0.589394
VIME_HUMAN;GFAP_HUMAN;NFH_HUMAN	60	42	5754.62	0.568578	Vimentin OS=Homo sapiens OX=9606 GN=VIM PE=1 SV=4	3.95597e+10	4.48755e+10	3.31511e+10	4.36432e+10	1.0995	0.136845
ACTN1_HUMAN	53	29	3665.12	0.569184	Alpha-actinin-1 OS=Homo sapiens OX=9606 GN=ACTN1 PE=1 SV=2	2.06557e+09	2.91935e+09	1.5142e+09	2.58849e+09	1.21504	0.281001
PRP8_HUMAN	2	1	98.42	0.570558	Pre-mRNA-processing-splicing factor 8 OS=Homo sapiens OX=9606 GN=PRPF8 PE=1 SV=2	68680.4	1.41679e+07	0	1.21444e+07	1.17228	0.229312
IDHP_HUMAN	27	24	1455.99	0.571636	Isocitrate dehydrogenase [NADP], mitochondrial OS=Homo sapiens OX=9606 GN=IDH2 PE=1 SV=2	1.65745e+09	1.62162e+09	1.29643e+09	1.71657e+09	1.08831	0.122088
HNRL1_HUMAN	2	1	92.39	0.572896	Heterogeneous nuclear ribonucleoprotein U-like protein 1 OS=Homo sapiens OX=9606 GN=HNRNPUL1 PE=1 SV=2	2.8468e+07	0	2.22993e+07	152659	1.26795	0.342502
PSD13_HUMAN	3	3	109.8	0.57316	26S proteasome non-ATPase regulatory subunit 13 OS=Homo sapiens OX=9606 GN=PSMD13 PE=1 SV=2	5.22622e+07	1.17013e+07	6.06826e+07	3.0311e+07	0.702945	-0.508516
LTOR5_HUMAN	1	1	36.09	0.573863	Ragulator complex protein LAMTOR5 OS=Homo sapiens OX=9606 GN=LAMTOR5 PE=1 SV=1	3.2691e+07	5.3019e+07	1.76447e+07	4.72759e+07	1.32023	0.400785
PYRG1_HUMAN;PYRG2_HUMAN	15	15	869.08	0.576616	CTP synthase 1 OS=Homo sapiens OX=9606 GN=CTPS1 PE=1 SV=2	4.35889e+08	4.60977e+08	3.38074e+08	4.73963e+08	1.10446	0.143347
CATZ_HUMAN	3	3	155.18	0.576954	Cathepsin Z OS=Homo sapiens OX=9606 GN=CTSZ PE=1 SV=1	1.30906e+08	1.68572e+08	1.61729e+08	1.61242e+08	0.927261	-0.108953
GDIB_HUMAN	28	19	1741.97	0.577984	Rab GDP dissociation inhibitor beta OS=Homo sapiens OX=9606 GN=GDI2 PE=1 SV=2	1.14796e+09	1.32169e+09	8.88861e+08	1.30437e+09	1.12603	0.171249
RS4X_HUMAN;RS4Y1_HUMAN;RS4Y2_HUMAN	20	20	906.63	0.578242	40S ribosomal protein S4, X isoform OS=Homo sapiens OX=9606 GN=RPS4X PE=1 SV=2	7.34927e+08	7.4331e+08	5.9489e+08	7.72898e+08	1.08075	0.112033
TOM5_HUMAN	2	2	65.28	0.5786	Mitochondrial import receptor subunit TOM5 homolog OS=Homo sapiens OX=9606 GN=TOMM5 PE=1 SV=1	2.02351e+07	2.42362e+07	1.5691e+07	2.34189e+07	1.13709	0.185341
SERA_HUMAN	21	21	1369.91	0.579138	D-3-phosphoglycerate dehydrogenase OS=Homo sapiens OX=9606 GN=PHGDH PE=1 SV=4	1.94123e+09	2.08894e+09	1.59956e+09	2.1043e+09	1.0881	0.12181
ACADV_HUMAN	1	1	69.54	0.581248	Very long-chain specific acyl-CoA dehydrogenase, mitochondrial OS=Homo sapiens OX=9606 GN=ACADVL PE=1 SV=1	5.87589e+06	2.57742e+06	4.57913e+06	1.16895e+06	1.47063	0.556437
CAZA2_HUMAN	6	2	267.09	0.581989	F-actin-capping protein subunit alpha-2 OS=Homo sapiens OX=9606 GN=CAPZA2 PE=1 SV=3	4.40548e+07	9.28556e+07	1.34638e+07	8.39617e+07	1.40528	0.49086
RHOA_HUMAN;RHOB_HUMAN	10	4	752.9	0.582358	Transforming protein RhoA OS=Homo sapiens OX=9606 GN=RHOA PE=1 SV=1	7.9969e+07	1.42583e+08	1.09694e+08	1.64494e+08	0.811679	-0.301019
PLPHP_HUMAN	1	1	30.19	0.582987	Pyridoxal phosphate homeostasis protein OS=Homo sapiens OX=9606 GN=PLPBP PE=1 SV=1	7.51851e+06	1.52677e+07	2.34066e+06	1.40468e+07	1.39046	0.475564
FRY_HUMAN	2	1	62.91	0.583294	Protein furry homolog OS=Homo sapiens OX=9606 GN=FRY PE=1 SV=1	1.2506e+07	0	2.76936e+07	32526.1	0.451054	-1.14863
COX2_HUMAN	3	3	143.48	0.586228	Cytochrome c oxidase subunit 2 OS=Homo sapiens OX=9606 GN=MT-CO2 PE=1 SV=1	6.1635e+07	1.07726e+08	4.68418e+07	8.42223e+07	1.2922	0.36983
VASP_HUMAN	9	9	547.61	0.587027	Vasodilator-stimulated phosphoprotein OS=Homo sapiens OX=9606 GN=VASP PE=1 SV=3	2.10748e+08	3.64391e+08	1.6798e+08	2.81951e+08	1.27828	0.354206
PA2G4_HUMAN	8	7	337.76	0.587763	Proliferation-associated protein 2G4 OS=Homo sapiens OX=9606 GN=PA2G4 PE=1 SV=3	2.09713e+08	1.41777e+08	1.71789e+08	2.41046e+08	0.851405	-0.232083
CAH2_HUMAN	17	16	1272.55	0.589308	Carbonic anhydrase 2 OS=Homo sapiens OX=9606 GN=CA2 PE=1 SV=2	3.05212e+09	4.19428e+09	2.40683e+09	3.75477e+09	1.17606	0.233958
GDIR2_HUMAN	10	10	447.71	0.589505	Rho GDP-dissociation inhibitor 2 OS=Homo sapiens OX=9606 GN=ARHGDIB PE=1 SV=3	5.62493e+08	6.69472e+08	4.03253e+08	6.65962e+08	1.15221	0.204409
RAB1B_HUMAN;RAB1C_HUMAN	10	2	630.26	0.590019	Ras-related protein Rab-1B OS=Homo sapiens OX=9606 GN=RAB1B PE=1 SV=1	7.03738e+07	1.35352e+08	9.42536e+07	1.8249e+08	0.743379	-0.427829
CPNE1_HUMAN	2	2	105.01	0.590274	Copine-1 OS=Homo sapiens OX=9606 GN=CPNE1 PE=1 SV=1	3.12835e+07	4.44095e+07	2.37681e+07	3.94983e+07	1.19642	0.25872
ML12A_HUMAN;MYL9_HUMAN	4	3	215.76	0.593505	Myosin regulatory light chain 12A OS=Homo sapiens OX=9606 GN=MYL12A PE=1 SV=2	1.38802e+08	2.04669e+08	8.73202e+07	1.88914e+08	1.24341	0.3143
IDHC_HUMAN	11	7	502.24	0.593538	Isocitrate dehydrogenase [NADP] cytoplasmic OS=Homo sapiens OX=9606 GN=IDH1 PE=1 SV=2	9.61285e+07	1.30557e+08	7.4451e+07	1.18679e+08	1.17374	0.231119
AKAP9_HUMAN	2	1	61.57	0.594141	A-kinase anchor protein 9 OS=Homo sapiens OX=9606 GN=AKAP9 PE=1 SV=4	2.95452e+07	1.36433e+06	3.49588e+07	9.41369e+06	0.696591	-0.521616
GLU2B_HUMAN	14	13	837.78	0.594752	Glucosidase 2 subunit beta OS=Homo sapiens OX=9606 GN=PRKCSH PE=1 SV=2	4.3885e+08	8.0579e+08	2.23181e+08	7.0242e+08	1.34468	0.427267
SUCA_HUMAN	3	3	138.78	0.597417	Succinate--CoA ligase [ADP/GDP-forming] subunit alpha, mitochondrial OS=Homo sapiens OX=9606 GN=SUCLG1 PE=1 SV=4	3.15095e+07	3.54808e+07	3.1509e+07	4.45616e+07	0.880633	-0.183387
DYN2_HUMAN	2	1	82.04	0.598744	Dynamin-2 OS=Homo sapiens OX=9606 GN=DNM2 PE=1 SV=2	27790.1	3.13466e+07	3.27732e+06	2.46568e+07	1.12315	0.167555
RB11B_HUMAN;RB11A_HUMAN;RAB25_HUMAN	7	7	334.39	0.598869	Ras-related protein Rab-11B OS=Homo sapiens OX=9606 GN=RAB11B PE=1 SV=4	2.68315e+08	2.13824e+08	2.37967e+08	2.03116e+08	1.09308	0.128401
FAAA_HUMAN	2	1	85.48	0.599563	Fumarylacetoacetase OS=Homo sapiens OX=9606 GN=FAH PE=1 SV=2	1.54972e+07	2.3214e+07	1.15838e+07	2.02715e+07	1.21522	0.281217
GNAI2_HUMAN;GNAI1_HUMAN;GNAO_HUMAN	7	3	388.96	0.60019	Guanine nucleotide-binding protein G(i) subunit alpha-2 OS=Homo sapiens OX=9606 GN=GNAI2 PE=1 SV=3	4.59401e+07	8.88623e+07	2.76545e+07	7.2048e+07	1.35205	0.435145
SDCB1_HUMAN	2	1	117.08	0.601254	Syntenin-1 OS=Homo sapiens OX=9606 GN=SDCBP PE=1 SV=1	4.82098e+07	2.96803e+07	4.1984e+07	1.95148e+07	1.26653	0.340882
RUVB2_HUMAN	2	2	108.46	0.602374	RuvB-like 2 OS=Homo sapiens OX=9606 GN=RUVBL2 PE=1 SV=3	2.28941e+07	2.47772e+07	1.6712e+07	2.58612e+07	1.11975	0.163177
ECI1_HUMAN	2	2	146.75	0.60387	Enoyl-CoA delta isomerase 1, mitochondrial OS=Homo sapiens OX=9606 GN=ECI1 PE=1 SV=1	1.45694e+07	5.08092e+07	5.38683e+06	3.48823e+07	1.62354	0.699145
PDIA4_HUMAN	16	15	708.34	0.604701	Protein disulfide-isomerase A4 OS=Homo sapiens OX=9606 GN=PDIA4 PE=1 SV=2	2.81331e+08	3.80228e+08	2.42659e+08	3.3638e+08	1.14251	0.192209
SQOR_HUMAN	25	25	1321.1	0.60532	Sulfide:quinone oxidoreductase, mitochondrial OS=Homo sapiens OX=9606 GN=SQOR PE=1 SV=1	2.18721e+09	2.28672e+09	2.05217e+09	2.27597e+09	1.03369	0.0477975
LAP2A_HUMAN	1	1	48.44	0.605956	Lamina-associated polypeptide 2, isoform alpha OS=Homo sapiens OX=9606 GN=TMPO PE=1 SV=2	1.80877e+06	1.60927e+07	108801	1.1693e+07	1.51684	0.60107
ENOPH_HUMAN	1	1	30.8	0.606194	Enolase-phosphatase E1 OS=Homo sapiens OX=9606 GN=ENOPH1 PE=1 SV=1	1.81177e+07	3.25505e+07	7.5981e+06	3.08981e+07	1.31619	0.396365
CN37_HUMAN	1	1	113.86	0.60703	2',3'-cyclic-nucleotide 3'-phosphodiesterase OS=Homo sapiens OX=9606 GN=CNP PE=1 SV=2	1.2156e+08	8.53171e+07	6.12028e+07	1.11325e+08	1.19909	0.261944
CD97_HUMAN	1	1	79.97	0.607273	CD97 antigen OS=Homo sapiens OX=9606 GN=CD97 PE=1 SV=4	0	3.63205e+07	59687.6	3.23335e+07	1.12124	0.165092
PSB6_HUMAN	4	4	229.72	0.608416	Proteasome subunit beta type-6 OS=Homo sapiens OX=9606 GN=PSMB6 PE=1 SV=4	2.45438e+07	5.04818e+07	6.32593e+06	5.15414e+07	1.29651	0.374634
KCD12_HUMAN	2	2	122.61	0.610832	BTB/POZ domain-containing protein KCTD12 OS=Homo sapiens OX=9606 GN=KCTD12 PE=1 SV=1	73287.4	8.08193e+07	0	7.34999e+07	1.10058	0.138266
PRS6B_HUMAN	5	4	213.27	0.611966	26S proteasome regulatory subunit 6B OS=Homo sapiens OX=9606 GN=PSMC4 PE=1 SV=2	6.02237e+07	1.31772e+08	2.51692e+07	1.14317e+08	1.37645	0.46095
RECQ1_HUMAN	1	1	28.42	0.613207	ATP-dependent DNA helicase Q1 OS=Homo sapiens OX=9606 GN=RECQL PE=1 SV=3	5.21128e+07	172297	1.18408e+08	0	0.441567	-1.1793
ECHM_HUMAN	7	7	348.75	0.613788	Enoyl-CoA hydratase, mitochondrial OS=Homo sapiens OX=9606 GN=ECHS1 PE=1 SV=4	3.60745e+08	2.54209e+08	2.9135e+08	2.51353e+08	1.13313	0.180315
HNRPD_HUMAN	7	5	334	0.615206	Heterogeneous nuclear ribonucleoprotein D0 OS=Homo sapiens OX=9606 GN=HNRNPD PE=1 SV=1	2.80355e+08	3.94449e+08	1.96089e+08	3.69134e+08	1.19387	0.255648
COPB_HUMAN	9	7	444.93	0.615416	Coatomer subunit beta OS=Homo sapiens OX=9606 GN=COPB1 PE=1 SV=3	1.29895e+08	3.36609e+08	9.6488e+07	2.16935e+08	1.48842	0.573778
AL9A1_HUMAN	11	10	461.51	0.61612	4-trimethylaminobutyraldehyde dehydrogenase OS=Homo sapiens OX=9606 GN=ALDH9A1 PE=1 SV=3	1.42942e+08	2.27065e+08	1.22239e+08	1.84484e+08	1.20632	0.270615
GT251_HUMAN;GT252_HUMAN	11	11	512.94	0.616279	Procollagen galactosyltransferase 1 OS=Homo sapiens OX=9606 GN=COLGALT1 PE=1 SV=1	1.91215e+08	1.95998e+08	1.2164e+08	2.18382e+08	1.13879	0.187496
PUR6_HUMAN	6	6	255.25	0.617519	Multifunctional protein ADE2 OS=Homo sapiens OX=9606 GN=PAICS PE=1 SV=3	7.88818e+07	1.0835e+08	6.73144e+07	9.60549e+07	1.14607	0.196689
MARF1_HUMAN	1	1	29.5	0.617691	Meiosis regulator and mRNA stability factor 1 OS=Homo sapiens OX=9606 GN=MARF1 PE=1 SV=6	1.13029e+07	1.08593e+07	1.20738e+07	1.08616e+07	0.966286	-0.049478
PDIA3_HUMAN	34	34	2212.05	0.618226	Protein disulfide-isomerase A3 OS=Homo sapiens OX=9606 GN=PDIA3 PE=1 SV=4	3.72856e+09	5.59477e+09	2.97019e+09	4.84477e+09	1.19301	0.254606
PIMRE_HUMAN	1	1	35.33	0.620474	Protein PIMREG OS=Homo sapiens OX=9606 GN=PIMREG PE=1 SV=1	8.48402e+07	0	1.77121e+08	39937.4	0.478888	-1.06224
SH3L1_HUMAN	4	4	283.16	0.621328	SH3 domain-binding glutamic acid-rich-like protein OS=Homo sapiens OX=9606 GN=SH3BGRL PE=1 SV=1	1.57017e+08	1.88705e+08	1.21259e+08	1.86418e+08	1.12365	0.168197
BAK_HUMAN	1	1	58.18	0.621777	Bcl-2 homologous antagonist/killer OS=Homo sapiens OX=9606 GN=BAK1 PE=1 SV=1	1.93325e+07	7.02603e+06	8.06015e+06	9.33278e+06	1.51547	0.599769
ATP5H_HUMAN	6	6	259.71	0.624577	ATP synthase subunit d, mitochondrial OS=Homo sapiens OX=9606 GN=ATP5H PE=1 SV=3	2.69238e+08	2.64565e+08	1.90052e+08	2.92636e+08	1.1059	0.145215
RL18A_HUMAN	9	9	443.96	0.625118	60S ribosomal protein L18a OS=Homo sapiens OX=9606 GN=RPL18A PE=1 SV=2	3.41592e+08	2.90938e+08	3.00774e+08	3.0144e+08	1.05034	0.0708573
DPP2_HUMAN	5	5	202.63	0.625375	Dipeptidyl peptidase 2 OS=Homo sapiens OX=9606 GN=DPP7 PE=1 SV=3	8.89783e+07	9.953e+07	7.06023e+07	1.01149e+08	1.09756	0.134304
DNPH1_HUMAN	5	5	261.88	0.626523	2'-deoxynucleoside 5'-phosphate N-hydrolase 1 OS=Homo sapiens OX=9606 GN=DNPH1 PE=1 SV=1	1.90346e+08	1.65959e+08	1.52702e+08	1.82161e+08	1.06403	0.0895438
TMOD2_HUMAN	1	1	41.93	0.626685	Tropomodulin-2 OS=Homo sapiens OX=9606 GN=TMOD2 PE=1 SV=1	5.40765e+06	2.95235e+06	4.59335e+06	4.91544e+06	0.879187	-0.185758
MK01_HUMAN;MK03_HUMAN;FLT3_HUMAN	3	3	105.97	0.62731	Mitogen-activated protein kinase 1 OS=Homo sapiens OX=9606 GN=MAPK1 PE=1 SV=3	3.99366e+07	5.70569e+07	1.9401e+07	5.99672e+07	1.22207	0.289327
ACADM_HUMAN	11	11	654.65	0.628133	Medium-chain specific acyl-CoA dehydrogenase, mitochondrial OS=Homo sapiens OX=9606 GN=ACADM PE=1 SV=1	3.14582e+08	3.32184e+08	4.21865e+08	3.00779e+08	0.894999	-0.160042
HNRPL_HUMAN;HNRLL_HUMAN	14	12	634.06	0.628308	Heterogeneous nuclear ribonucleoprotein L OS=Homo sapiens OX=9606 GN=HNRNPL PE=1 SV=2	3.28031e+08	4.78109e+08	2.10351e+08	4.57335e+08	1.20736	0.27186
GSHR_HUMAN	8	8	400.09	0.62914	Glutathione reductase, mitochondrial OS=Homo sapiens OX=9606 GN=GSR PE=1 SV=2	4.5477e+08	4.3719e+08	4.2724e+08	4.48992e+08	1.01795	0.0256657
PLEK_HUMAN	7	7	331.71	0.629947	Pleckstrin OS=Homo sapiens OX=9606 GN=PLEK PE=1 SV=3	4.4776e+08	2.12159e+08	2.74602e+08	2.23607e+08	1.32458	0.405539
MA2B1_HUMAN	11	11	542.28	0.630196	Lysosomal alpha-mannosidase OS=Homo sapiens OX=9606 GN=MAN2B1 PE=1 SV=3	2.51927e+08	3.72492e+08	1.429e+08	3.68718e+08	1.22048	0.287448
IF4A2_HUMAN	9	1	480.67	0.631395	Eukaryotic initiation factor 4A-II OS=Homo sapiens OX=9606 GN=EIF4A2 PE=1 SV=2	4.99161e+07	9.75817e+07	2.75066e+07	8.48868e+07	1.31233	0.392135
COTL1_HUMAN	9	9	472.27	0.631876	Coactosin-like protein OS=Homo sapiens OX=9606 GN=COTL1 PE=1 SV=3	3.92663e+08	2.72414e+08	3.67256e+08	3.57624e+08	0.9175	-0.12422
1433B_HUMAN	20	8	1486.88	0.634459	14-3-3 protein beta/alpha OS=Homo sapiens OX=9606 GN=YWHAB PE=1 SV=3	1.14354e+09	3.97658e+08	6.27803e+08	3.77775e+08	1.53265	0.61603
DHE3_HUMAN;DHE4_HUMAN	21	21	1295.61	0.63567	Glutamate dehydrogenase 1, mitochondrial OS=Homo sapiens OX=9606 GN=GLUD1 PE=1 SV=2	1.32728e+09	1.27901e+09	1.07555e+09	1.37545e+09	1.06336	0.0886311
H15_HUMAN	5	3	213.9	0.636289	Histone H1.5 OS=Homo sapiens OX=9606 GN=HIST1H1B PE=1 SV=3	1.31828e+08	2.29198e+07	4.44362e+07	2.45096e+07	2.24449	1.16639
AMPN_HUMAN	39	38	2669.4	0.636922	Aminopeptidase N OS=Homo sapiens OX=9606 GN=ANPEP PE=1 SV=4	2.98674e+09	4.11978e+09	2.40025e+09	3.77482e+09	1.15084	0.202688
RLA1_HUMAN	3	2	330.72	0.639197	60S acidic ribosomal protein P1 OS=Homo sapiens OX=9606 GN=RPLP1 PE=1 SV=1	1.52832e+09	1.19971e+09	1.21604e+09	1.31231e+09	1.07897	0.10966
RS19_HUMAN	11	11	509.27	0.639246	40S ribosomal protein S19 OS=Homo sapiens OX=9606 GN=RPS19 PE=1 SV=2	2.5898e+08	3.49851e+08	2.0117e+08	3.28699e+08	1.14902	0.200405
UB2L3_HUMAN;UB2L5_HUMAN	3	3	225.39	0.639932	Ubiquitin-conjugating enzyme E2 L3 OS=Homo sapiens OX=9606 GN=UBE2L3 PE=1 SV=1	2.73368e+08	1.28165e+08	1.52521e+08	1.51922e+08	1.31891	0.399347
USO1_HUMAN	7	7	341.76	0.640406	General vesicular transport factor p115 OS=Homo sapiens OX=9606 GN=USO1 PE=1 SV=2	5.69508e+07	1.13539e+08	3.43948e+07	9.58706e+07	1.30879	0.388236
OST48_HUMAN	6	6	277.42	0.642202	Dolichyl-diphosphooligosaccharide--protein glycosyltransferase 48 kDa subunit OS=Homo sapiens OX=9606 GN=DDOST PE=1 SV=4	2.85151e+08	2.00503e+08	1.92245e+08	2.37932e+08	1.12896	0.174997
ROA3_HUMAN	13	11	995.17	0.644156	Heterogeneous nuclear ribonucleoprotein A3 OS=Homo sapiens OX=9606 GN=HNRNPA3 PE=1 SV=2	7.02994e+08	1.04802e+09	5.71917e+08	9.21517e+08	1.17247	0.229554
TAGL2_HUMAN;TAGL3_HUMAN	17	16	1283.64	0.644177	Transgelin-2 OS=Homo sapiens OX=9606 GN=TAGLN2 PE=1 SV=3	2.77149e+09	4.34819e+09	1.96864e+09	3.92705e+09	1.20761	0.272153
CYBP_HUMAN	3	3	139.11	0.644219	Calcyclin-binding protein OS=Homo sapiens OX=9606 GN=CACYBP PE=1 SV=2	9.46047e+07	1.11151e+08	4.65105e+07	1.29428e+08	1.16947	0.225859
ERP44_HUMAN;LIS1_HUMAN	8	8	412.01	0.645214	Endoplasmic reticulum resident protein 44 OS=Homo sapiens OX=9606 GN=ERP44 PE=1 SV=1	2.36539e+08	3.05917e+08	1.51871e+08	3.14726e+08	1.16258	0.217326
RBM8A_HUMAN	1	1	35.25	0.646966	RNA-binding protein 8A OS=Homo sapiens OX=9606 GN=RBM8A PE=1 SV=1	8.63245e+06	1.09391e+06	4.64716e+06	345595	1.94809	0.962063
LMAN1_HUMAN	4	3	175.48	0.647999	Protein ERGIC-53 OS=Homo sapiens OX=9606 GN=LMAN1 PE=1 SV=2	1.588e+07	1.25264e+08	1.4144e+06	1.08924e+08	1.2792	0.355241
LONM_HUMAN	12	9	663.72	0.648421	Lon protease homolog, mitochondrial OS=Homo sapiens OX=9606 GN=LONP1 PE=1 SV=2	1.62009e+08	1.18755e+08	1.17774e+08	1.36166e+08	1.10563	0.144871
RPN1_HUMAN	23	22	1264.71	0.648516	Dolichyl-diphosphooligosaccharide--protein glycosyltransferase subunit 1 OS=Homo sapiens OX=9606 GN=RPN1 PE=1 SV=1	1.05777e+09	1.04158e+09	8.95678e+08	1.1017e+09	1.05106	0.0718392
RS17_HUMAN	2	2	113.86	0.650018	40S ribosomal protein S17 OS=Homo sapiens OX=9606 GN=RPS17 PE=1 SV=2	13.1105	2.52085e+08	204455	2.43531e+08	1.03426	0.0485982
ARP3_HUMAN;ARP3B_HUMAN;ARP3C_HUMAN	21	21	1283.48	0.6539	Actin-related protein 3 OS=Homo sapiens OX=9606 GN=ACTR3 PE=1 SV=3	2.57524e+09	3.01008e+09	2.25903e+09	2.9295e+09	1.07648	0.106316
C1TC_HUMAN	1	1	84.58	0.654864	C-1-tetrahydrofolate synthase, cytoplasmic OS=Homo sapiens OX=9606 GN=MTHFD1 PE=1 SV=3	1.08901e+07	3.62291e+06	3.15673e+06	6.34566e+06	1.5273	0.610982
1A02_HUMAN;1A69_HUMAN;1A68_HUMAN;1A74_HUMAN;1A31_HUMAN;1A32_HUMAN;1A29_HUMAN;1A66_HUMAN;1A25_HUMAN;1A80_HUMAN	13	4	772.2	0.655289	HLA class I histocompatibility antigen, A-2 alpha chain OS=Homo sapiens OX=9606 GN=HLA-A PE=1 SV=1	3.58128e+07	1.34418e+08	7.88689e+06	1.24564e+08	1.28524	0.36204
PAK2_HUMAN;PAK1_HUMAN	3	3	132.61	0.655462	Serine/threonine-protein kinase PAK 2 OS=Homo sapiens OX=9606 GN=PAK2 PE=1 SV=3	4.81532e+07	2.52329e+07	2.4491e+07	3.40471e+07	1.25365	0.326131
TOLIP_HUMAN	1	1	70.74	0.655597	Toll-interacting protein OS=Homo sapiens OX=9606 GN=TOLLIP PE=1 SV=1	2.0462e+07	3.51171e+07	1.00059e+07	3.52677e+07	1.22763	0.295871
UBC12_HUMAN	2	2	80.86	0.655681	NEDD8-conjugating enzyme Ubc12 OS=Homo sapiens OX=9606 GN=UBE2M PE=1 SV=1	2.44827e+07	1.63113e+07	2.67917e+07	1.94814e+07	0.881593	-0.181815
SMD3_HUMAN	2	2	81.87	0.656046	Small nuclear ribonucleoprotein Sm D3 OS=Homo sapiens OX=9606 GN=SNRPD3 PE=1 SV=1	5.95414e+07	1.01645e+07	5.40961e+07	2.94637e+07	0.834205	-0.261526
GAPR1_HUMAN	1	1	82.15	0.656612	Golgi-associated plant pathogenesis-related protein 1 OS=Homo sapiens OX=9606 GN=GLIPR2 PE=1 SV=3	6.2342e+06	1.24833e+07	6.77919e+06	7.94332e+06	1.27135	0.346362
PPIH_HUMAN	5	3	209.65	0.65807	Peptidyl-prolyl cis-trans isomerase H OS=Homo sapiens OX=9606 GN=PPIH PE=1 SV=1	1.73477e+07	6.41944e+07	4.91012e+06	5.51096e+07	1.35859	0.442108
RTCB_HUMAN	3	3	139.49	0.658942	tRNA-splicing ligase RtcB homolog OS=Homo sapiens OX=9606 GN=RTCB PE=1 SV=1	1.04235e+07	3.71187e+07	2.30233e+06	3.56751e+07	1.25185	0.324066
NP1L1_HUMAN	7	5	445.67	0.659011	Nucleosome assembly protein 1-like 1 OS=Homo sapiens OX=9606 GN=NAP1L1 PE=1 SV=1	3.3461e+08	5.41561e+08	2.29458e+08	4.95618e+08	1.20838	0.27308
TPP1_HUMAN	8	8	656.79	0.659177	Tripeptidyl-peptidase 1 OS=Homo sapiens OX=9606 GN=TPP1 PE=1 SV=2	8.4878e+08	9.95075e+08	6.49486e+08	1.0183e+09	1.10557	0.144794
AK1A1_HUMAN	5	4	224.09	0.659976	Alcohol dehydrogenase [NADP(+)] OS=Homo sapiens OX=9606 GN=AKR1A1 PE=1 SV=3	3.48898e+07	4.23903e+07	1.7481e+07	4.93213e+07	1.15685	0.210198
MOES_HUMAN	39	25	2129.37	0.66074	Moesin OS=Homo sapiens OX=9606 GN=MSN PE=1 SV=3	1.65397e+09	1.81026e+09	1.52912e+09	1.78644e+09	1.04484	0.063278
ACTBM_HUMAN	8	1	772.59	0.663633	Putative beta-actin-like protein 3 OS=Homo sapiens OX=9606 GN=POTEKP PE=5 SV=1	2.39186e+08	0	9.29971e+07	60266.8	2.57031	1.36194
NPC2_HUMAN	3	3	158.61	0.663938	NPC intracellular cholesterol transporter 2 OS=Homo sapiens OX=9606 GN=NPC2 PE=1 SV=1	2.28351e+08	8.55386e+07	1.98213e+08	1.63294e+08	0.86828	-0.203767
KCC2D_HUMAN;KCC2B_HUMAN	3	3	122.51	0.66491	Calcium/calmodulin-dependent protein kinase type II subunit delta OS=Homo sapiens OX=9606 GN=CAMK2D PE=1 SV=3	1.34941e+07	3.85246e+07	4.90758e+06	3.46924e+07	1.3136	0.393531
VAMP8_HUMAN	1	1	41.98	0.665671	Vesicle-associated membrane protein 8 OS=Homo sapiens OX=9606 GN=VAMP8 PE=1 SV=1	2.46505e+06	1.2686e+07	457658	1.12464e+07	1.29451	0.372409
SRP09_HUMAN	3	3	132.51	0.67032	Signal recognition particle 9 kDa protein OS=Homo sapiens OX=9606 GN=SRP9 PE=1 SV=2	5.855e+07	2.19095e+07	3.5153e+07	2.11229e+07	1.42973	0.515746
PFKAL_HUMAN	7	3	403.52	0.670388	ATP-dependent 6-phosphofructokinase, liver type OS=Homo sapiens OX=9606 GN=PFKL PE=1 SV=6	3.03982e+07	7.66017e+07	1.68518e+07	6.25681e+07	1.34727	0.430037
COR1C_HUMAN	5	3	204.57	0.671977	Coronin-1C OS=Homo sapiens OX=9606 GN=CORO1C PE=1 SV=1	1.01882e+08	3.24726e+07	1.59256e+08	4.71654e+07	0.650873	-0.619551
GANAB_HUMAN	30	28	1599.55	0.673088	Neutral alpha-glucosidase AB OS=Homo sapiens OX=9606 GN=GANAB PE=1 SV=3	1.156e+09	1.77722e+09	9.02074e+08	1.60295e+09	1.17094	0.227664
GDIR1_HUMAN	8	7	393.68	0.673277	Rho GDP-dissociation inhibitor 1 OS=Homo sapiens OX=9606 GN=ARHGDIA PE=1 SV=3	7.7568e+08	5.61055e+08	6.2418e+08	5.94024e+08	1.0973	0.133958
RL4_HUMAN	24	24	1112.38	0.673556	60S ribosomal protein L4 OS=Homo sapiens OX=9606 GN=RPL4 PE=1 SV=5	1.54894e+09	1.27405e+09	1.19049e+09	1.44813e+09	1.06987	0.0974415
STML2_HUMAN	4	4	282.41	0.673568	Stomatin-like protein 2, mitochondrial OS=Homo sapiens OX=9606 GN=STOML2 PE=1 SV=1	3.60782e+07	9.80728e+07	1.54593e+07	8.65314e+07	1.31533	0.39542
ATP5I_HUMAN	1	1	54.14	0.675156	ATP synthase subunit e, mitochondrial OS=Homo sapiens OX=9606 GN=ATP5I PE=1 SV=2	4.67945e+07	6.43532e+07	5.40724e+07	6.71541e+07	0.91686	-0.125226
ADT2_HUMAN	14	3	785.35	0.676976	ADP/ATP translocase 2 OS=Homo sapiens OX=9606 GN=SLC25A5 PE=1 SV=7	3.20456e+08	2.30246e+08	2.88953e+08	2.01732e+08	1.12231	0.166474
DNS2A_HUMAN	2	2	76.2	0.677316	Deoxyribonuclease-2-alpha OS=Homo sapiens OX=9606 GN=DNASE2 PE=1 SV=2	1.14769e+07	1.78987e+07	9.43144e+06	1.57156e+07	1.16815	0.224228
NIPS1_HUMAN	4	4	152.24	0.681258	Protein NipSnap homolog 1 OS=Homo sapiens OX=9606 GN=NIPSNAP1 PE=1 SV=1	5.08664e+07	1.69401e+08	2.31449e+07	1.3492e+08	1.39353	0.478742
ARF4_HUMAN	6	1	433.44	0.681874	ADP-ribosylation factor 4 OS=Homo sapiens OX=9606 GN=ARF4 PE=1 SV=3	2.45087e+07	2.8583e+07	1.95177e+07	2.92349e+07	1.089	0.123009
HMGB1_HUMAN;HGB1A_HUMAN;SP100_HUMAN	6	4	252.99	0.683221	High mobility group protein B1 OS=Homo sapiens OX=9606 GN=HMGB1 PE=1 SV=3	1.63385e+08	3.18907e+08	1.02767e+08	2.84992e+08	1.2438	0.314749
TBB5_HUMAN	26	4	2351	0.68381	Tubulin beta chain OS=Homo sapiens OX=9606 GN=TUBB PE=1 SV=2	1.4286e+09	2.2033e+09	1.00967e+09	2.0911e+09	1.17129	0.228097
ASC_HUMAN	2	2	161.06	0.68395	Apoptosis-associated speck-like protein containing a CARD OS=Homo sapiens OX=9606 GN=PYCARD PE=1 SV=2	3.24805e+08	4.55e+07	3.07244e+08	1.3182e+08	0.843397	-0.245717
RU1C_HUMAN	1	1	36.4	0.684295	U1 small nuclear ribonucleoprotein C OS=Homo sapiens OX=9606 GN=SNRPC PE=1 SV=1	1.12677e+07	4.02004e+07	2.4609e+07	3.4149e+07	0.875933	-0.191108
RAB10_HUMAN	3	1	176.45	0.686322	Ras-related protein Rab-10 OS=Homo sapiens OX=9606 GN=RAB10 PE=1 SV=1	1.38837e+07	2.28678e+07	1.21496e+07	1.90823e+07	1.17673	0.234783
PDXK_HUMAN	6	6	329.67	0.687162	Pyridoxal kinase OS=Homo sapiens OX=9606 GN=PDXK PE=1 SV=1	1.71141e+08	2.60441e+08	1.15559e+08	2.54365e+08	1.16668	0.222406
AT2B1_HUMAN	4	1	199.81	0.687659	Plasma membrane calcium-transporting ATPase 1 OS=Homo sapiens OX=9606 GN=ATP2B1 PE=1 SV=3	2567.06	1.35252e+07	246271	1.10229e+07	1.20043	0.263546
MGST3_HUMAN	2	2	152.56	0.689004	Microsomal glutathione S-transferase 3 OS=Homo sapiens OX=9606 GN=MGST3 PE=1 SV=1	7.12135e+07	1.93075e+07	4.69875e+07	1.23176e+07	1.52636	0.610095
SNX2_HUMAN	4	3	186.28	0.690763	Sorting nexin-2 OS=Homo sapiens OX=9606 GN=SNX2 PE=1 SV=2	2.19696e+07	2.82597e+07	7.97653e+06	3.77354e+07	1.09882	0.135959
UB2D2_HUMAN	2	2	91.67	0.691236	Ubiquitin-conjugating enzyme E2 D2 OS=Homo sapiens OX=9606 GN=UBE2D2 PE=1 SV=1	9.79085e+07	5.26952e+07	7.08783e+07	5.3207e+07	1.21371	0.279426
DNJA2_HUMAN	1	1	27.25	0.691292	DnaJ homolog subfamily A member 2 OS=Homo sapiens OX=9606 GN=DNAJA2 PE=1 SV=1	4.70004e+06	5.57368e+06	1.16804e+06	8.83229e+06	1.02734	0.0389107
PRS6A_HUMAN	4	4	180.74	0.693326	26S proteasome regulatory subunit 6A OS=Homo sapiens OX=9606 GN=PSMC3 PE=1 SV=3	5.2148e+07	9.86899e+07	3.83411e+07	8.45027e+07	1.22788	0.296174
BZW1_HUMAN	2	2	93.7	0.693405	Basic leucine zipper and W2 domain-containing protein 1 OS=Homo sapiens OX=9606 GN=BZW1 PE=1 SV=1	2.08622e+07	6.83154e+06	1.16613e+07	6.98393e+06	1.4853	0.570756
KAD2_HUMAN;KAP3_HUMAN	16	16	934.1	0.694491	Adenylate kinase 2, mitochondrial OS=Homo sapiens OX=9606 GN=AK2 PE=1 SV=2	8.42552e+08	1.26133e+09	7.06092e+08	1.13462e+09	1.14297	0.192787
AMPL_HUMAN	19	19	1054.6	0.695563	Cytosol aminopeptidase OS=Homo sapiens OX=9606 GN=LAP3 PE=1 SV=3	4.32415e+08	7.26465e+08	3.1445e+08	6.62653e+08	1.18604	0.246148
RL27_HUMAN	7	7	269.98	0.69626	60S ribosomal protein L27 OS=Homo sapiens OX=9606 GN=RPL27 PE=1 SV=2	3.51658e+08	5.01754e+08	2.88083e+08	4.6727e+08	1.12982	0.176092
LEG3_HUMAN	10	10	483.53	0.696298	Galectin-3 OS=Homo sapiens OX=9606 GN=LGALS3 PE=1 SV=5	8.51829e+08	9.97405e+08	6.28475e+08	1.05784e+09	1.09661	0.133053
6PGD_HUMAN	24	23	1431.44	0.696632	6-phosphogluconate dehydrogenase, decarboxylating OS=Homo sapiens OX=9606 GN=PGD PE=1 SV=3	2.45385e+09	2.28265e+09	2.35664e+09	2.47121e+09	0.981078	-0.02756
HS105_HUMAN	11	8	530.14	0.697775	Heat shock protein 105 kDa OS=Homo sapiens OX=9606 GN=HSPH1 PE=1 SV=1	2.40303e+08	9.82042e+07	1.536e+08	9.80793e+07	1.34499	0.4276
GRB2_HUMAN	3	3	115.33	0.699277	Growth factor receptor-bound protein 2 OS=Homo sapiens OX=9606 GN=GRB2 PE=1 SV=1	3.32128e+07	5.78713e+07	2.38006e+07	5.24857e+07	1.19398	0.255775
UB2V2_HUMAN	7	1	277.83	0.699394	Ubiquitin-conjugating enzyme E2 variant 2 OS=Homo sapiens OX=9606 GN=UBE2V2 PE=1 SV=4	5.36708e+06	766493	2.07038e+06	5.18512e+06	0.845368	-0.242348
MYH9_HUMAN;MYH10_HUMAN;MYH11_HUMAN	94	81	5627.49	0.69942	Myosin-9 OS=Homo sapiens OX=9606 GN=MYH9 PE=1 SV=4	3.15005e+09	4.40659e+09	2.67792e+09	4.07812e+09	1.1185	0.161566
SHOX_HUMAN	1	1	40.23	0.699484	Short stature homeobox protein OS=Homo sapiens OX=9606 GN=SHOX PE=1 SV=1	1.4228e+07	3.385e+06	3.24508e+07	4.43121e+06	0.47755	-1.06628
CAZA1_HUMAN	13	9	747.51	0.700334	F-actin-capping protein subunit alpha-1 OS=Homo sapiens OX=9606 GN=CAPZA1 PE=1 SV=3	7.33209e+08	8.81223e+08	5.26684e+08	9.37552e+08	1.10258	0.140878
SEPT7_HUMAN;SEP11_HUMAN	2	1	105.33	0.700823	Septin-7 OS=Homo sapiens OX=9606 GN=SEPT7 PE=1 SV=2	8.43729e+06	1.35772e+07	1.07099e+07	1.35302e+07	0.908188	-0.138936
LRC59_HUMAN	1	1	61.19	0.700828	Leucine-rich repeat-containing protein 59 OS=Homo sapiens OX=9606 GN=LRRC59 PE=1 SV=1	2.00186e+07	3.16715e+06	1.48476e+07	9.86572e+06	0.93819	-0.0920475
GILT_HUMAN	6	6	306.22	0.701447	Gamma-interferon-inducible lysosomal thiol reductase OS=Homo sapiens OX=9606 GN=IFI30 PE=1 SV=3	4.39892e+08	8.54161e+08	5.0709e+08	1.19801e+09	0.758929	-0.397962
TPP2_HUMAN	7	7	331.73	0.702205	Tripeptidyl-peptidase 2 OS=Homo sapiens OX=9606 GN=TPP2 PE=1 SV=4	3.97319e+07	1.48761e+08	2.64096e+07	9.83691e+07	1.51062	0.595141
CH3L1_HUMAN	5	5	254.3	0.70257	Chitinase-3-like protein 1 OS=Homo sapiens OX=9606 GN=CHI3L1 PE=1 SV=2	1.66399e+08	5.00109e+07	1.08414e+08	3.80186e+07	1.47788	0.563527
RS21_HUMAN	3	3	160.84	0.705839	40S ribosomal protein S21 OS=Homo sapiens OX=9606 GN=RPS21 PE=1 SV=1	2.32871e+07	7.47706e+07	3.19491e+07	1.16245e+08	0.661683	-0.595789
RS2_HUMAN	16	16	684.47	0.706029	40S ribosomal protein S2 OS=Homo sapiens OX=9606 GN=RPS2 PE=1 SV=2	6.75764e+08	5.70982e+08	5.60133e+08	6.29975e+08	1.04759	0.0670744
SLAF8_HUMAN	2	2	83.84	0.707107	SLAM family member 8 OS=Homo sapiens OX=9606 GN=SLAMF8 PE=1 SV=1	4.37223e+07	4.14437e+07	2.00595e+07	5.72961e+07	1.10097	0.138773
SAHH_HUMAN;A4ID05	7	6	405.42	0.708416	Adenosylhomocysteinase OS=Homo sapiens OX=9606 GN=AHCY PE=1 SV=4	1.55239e+08	2.21451e+08	1.19149e+08	2.14556e+08	1.12881	0.174807
KPB1_HUMAN	1	1	35.27	0.708884	Phosphorylase b kinase regulatory subunit alpha, skeletal muscle isoform OS=Homo sapiens OX=9606 GN=PHKA1 PE=1 SV=2	2.69379e+07	2.57618e+07	3.02258e+07	1.86242e+07	1.07881	0.109436
GBB1_HUMAN;GBB2_HUMAN;GBB4_HUMAN;GBB3_HUMAN	11	10	651.25	0.709	Guanine nucleotide-binding protein G(I)/G(S)/G(T) subunit beta-1 OS=Homo sapiens OX=9606 GN=GNB1 PE=1 SV=3	5.08088e+08	3.77173e+08	3.98012e+08	4.2249e+08	1.07893	0.109596
SFXN1_HUMAN	4	3	177.82	0.709267	Sideroflexin-1 OS=Homo sapiens OX=9606 GN=SFXN1 PE=1 SV=4	1.03705e+07	3.1321e+07	6.90248e+06	2.32396e+07	1.38317	0.467974
VINC_HUMAN	6	6	305.99	0.709621	Vinculin OS=Homo sapiens OX=9606 GN=VCL PE=1 SV=4	1.93937e+08	1.28678e+08	1.28989e+08	1.58814e+08	1.12096	0.164731
SYK_HUMAN	1	1	43.37	0.710725	Lysine--tRNA ligase OS=Homo sapiens OX=9606 GN=KARS PE=1 SV=3	1.38725e+07	1.22269e+06	7.92993e+06	419158	1.80801	0.8544
ATP5J_HUMAN	2	2	74.66	0.711104	ATP synthase-coupling factor 6, mitochondrial OS=Homo sapiens OX=9606 GN=ATP5J PE=1 SV=1	2.42193e+07	8.31576e+07	4.43996e+07	8.15854e+07	0.8523	-0.230568
RL12_HUMAN	9	8	529.68	0.711484	60S ribosomal protein L12 OS=Homo sapiens OX=9606 GN=RPL12 PE=1 SV=1	4.0083e+08	2.83069e+08	3.48411e+08	2.71312e+08	1.10356	0.142159
HSP74_HUMAN	19	17	1062.09	0.711632	Heat shock 70 kDa protein 4 OS=Homo sapiens OX=9606 GN=HSPA4 PE=1 SV=4	3.42006e+08	3.21413e+08	2.10532e+08	3.97709e+08	1.09072	0.125279
ETHE1_HUMAN	7	6	404.66	0.712139	Persulfide dioxygenase ETHE1, mitochondrial OS=Homo sapiens OX=9606 GN=ETHE1 PE=1 SV=2	1.75296e+08	2.19669e+08	9.73497e+07	2.58376e+08	1.11031	0.150962
TCPB_HUMAN	20	19	1316.47	0.712677	T-complex protein 1 subunit beta OS=Homo sapiens OX=9606 GN=CCT2 PE=1 SV=4	9.19646e+08	9.70681e+08	6.67242e+08	1.08651e+09	1.07787	0.108189
CLIC1_HUMAN	15	14	1048.47	0.713369	Chloride intracellular channel protein 1 OS=Homo sapiens OX=9606 GN=CLIC1 PE=1 SV=4	2.59202e+09	1.86862e+09	2.0042e+09	2.10118e+09	1.08654	0.119735
MYCBP_HUMAN	1	1	31.17	0.713621	c-Myc-binding protein OS=Homo sapiens OX=9606 GN=MYCBP PE=1 SV=3	5.18293e+06	2.5981e+07	1.95385e+06	2.06173e+07	1.3807	0.4654
WDR1_HUMAN	27	26	1372.11	0.71366	WD repeat-containing protein 1 OS=Homo sapiens OX=9606 GN=WDR1 PE=1 SV=4	1.35639e+09	1.78108e+09	1.04677e+09	1.78976e+09	1.10609	0.145471
SCMC1_HUMAN	9	9	417.1	0.714873	Calcium-binding mitochondrial carrier protein SCaMC-1 OS=Homo sapiens OX=9606 GN=SLC25A24 PE=1 SV=2	9.81633e+07	1.28711e+08	7.85661e+07	1.27382e+08	1.10161	0.139613
HDGF_HUMAN	9	9	503.41	0.716708	Hepatoma-derived growth factor OS=Homo sapiens OX=9606 GN=HDGF PE=1 SV=1	6.29991e+08	1.35382e+09	4.38724e+08	1.15958e+09	1.24119	0.31173
FUBP2_HUMAN	9	6	550.58	0.718044	Far upstream element-binding protein 2 OS=Homo sapiens OX=9606 GN=KHSRP PE=1 SV=4	8.05522e+07	1.77944e+08	4.56661e+07	1.6693e+08	1.2159	0.282027
COPB2_HUMAN	2	2	95.48	0.719927	Coatomer subunit beta' OS=Homo sapiens OX=9606 GN=COPB2 PE=1 SV=2	7.42024e+06	1.46683e+07	3.25534e+06	1.62619e+07	1.13174	0.178548
ADSV_HUMAN	2	1	74.67	0.720333	Adseverin OS=Homo sapiens OX=9606 GN=SCIN PE=1 SV=4	3.76231e+07	5.62016e+06	6.23299e+07	1.00467e+07	0.597476	-0.743047
FA49B_HUMAN;FA49A_HUMAN	9	8	519.93	0.721313	Protein FAM49B OS=Homo sapiens OX=9606 GN=FAM49B PE=1 SV=1	1.44928e+08	3.43156e+08	9.52024e+07	2.92317e+08	1.25951	0.332861
CH10_HUMAN	10	10	719	0.721846	10 kDa heat shock protein, mitochondrial OS=Homo sapiens OX=9606 GN=HSPE1 PE=1 SV=2	2.88748e+09	2.16088e+09	2.33029e+09	2.37719e+09	1.07241	0.100862
TCPZ_HUMAN	19	14	932.38	0.722577	T-complex protein 1 subunit zeta OS=Homo sapiens OX=9606 GN=CCT6A PE=1 SV=3	4.84752e+08	7.28597e+08	3.80601e+08	6.90951e+08	1.13233	0.179293
NPM_HUMAN;CNTP4_HUMAN	15	15	948.88	0.724087	Nucleophosmin OS=Homo sapiens OX=9606 GN=NPM1 PE=1 SV=2	1.88029e+09	3.69885e+09	1.5244e+09	3.07222e+09	1.21375	0.279472
RS18_HUMAN	9	8	491.81	0.724727	40S ribosomal protein S18 OS=Homo sapiens OX=9606 GN=RPS18 PE=1 SV=3	3.99963e+08	5.30439e+08	3.25564e+08	5.21651e+08	1.09819	0.135127
ALDOC_HUMAN	11	2	621.04	0.725335	Fructose-bisphosphate aldolase C OS=Homo sapiens OX=9606 GN=ALDOC PE=1 SV=2	1.05595e+07	2.51793e+07	4.6348e+06	2.62159e+07	1.15844	0.212187
DHX9_HUMAN	6	5	222.48	0.725841	ATP-dependent RNA helicase A OS=Homo sapiens OX=9606 GN=DHX9 PE=1 SV=4	8.02644e+07	3.89546e+08	9.52916e+07	1.66931e+08	1.79165	0.841288
PSA1_HUMAN	11	10	445	0.726211	Proteasome subunit alpha type-1 OS=Homo sapiens OX=9606 GN=PSMA1 PE=1 SV=1	1.93404e+08	2.67945e+08	1.5332e+08	2.62428e+08	1.10968	0.150149
IF2G_HUMAN;IF2GL_HUMAN	6	6	312.36	0.727512	Eukaryotic translation initiation factor 2 subunit 3 OS=Homo sapiens OX=9606 GN=EIF2S3 PE=1 SV=3	8.3465e+07	1.30333e+08	5.83268e+07	1.29388e+08	1.13895	0.187702
RL36A_HUMAN	3	2	80.45	0.728058	60S ribosomal protein L36a OS=Homo sapiens OX=9606 GN=RPL36A PE=1 SV=2	7.27749e+07	7.35811e+06	6.53583e+07	2.24979e+07	0.912093	-0.132748
LYRIC_HUMAN	1	1	63.04	0.729346	Protein LYRIC OS=Homo sapiens OX=9606 GN=MTDH PE=1 SV=2	1.01511e+07	8.41804e+06	8.41137e+06	9.33045e+06	1.04663	0.0657506
ACPM_HUMAN	3	3	90.27	0.729586	Acyl carrier protein, mitochondrial OS=Homo sapiens OX=9606 GN=NDUFAB1 PE=1 SV=3	5.12792e+07	9.55869e+07	4.45346e+07	7.87144e+07	1.19162	0.252925
DCTN2_HUMAN	2	2	73.05	0.730406	Dynactin subunit 2 OS=Homo sapiens OX=9606 GN=DCTN2 PE=1 SV=4	1.01371e+07	3.83157e+07	3.91598e+06	3.57179e+07	1.22251	0.289846
TCPG_HUMAN;CDO1_HUMAN	17	16	1040.31	0.731062	T-complex protein 1 subunit gamma OS=Homo sapiens OX=9606 GN=CCT3 PE=1 SV=4	6.47731e+08	1.09304e+09	5.01949e+08	1.00169e+09	1.1577	0.211267
H12_HUMAN;H11_HUMAN;H1T_HUMAN	7	5	333.23	0.7327	Histone H1.2 OS=Homo sapiens OX=9606 GN=HIST1H1C PE=1 SV=2	2.75312e+08	1.71934e+08	2.01797e+08	1.94915e+08	1.12738	0.172979
LACTB_HUMAN	1	1	45.82	0.73314	Serine beta-lactamase-like protein LACTB, mitochondrial OS=Homo sapiens OX=9606 GN=LACTB PE=1 SV=2	1.47598e+07	2.08905e+07	1.3164e+07	1.91692e+07	1.10259	0.140899
IF4E_HUMAN	1	1	65.21	0.73581	Eukaryotic translation initiation factor 4E OS=Homo sapiens OX=9606 GN=EIF4E PE=1 SV=2	2.28146e+07	4.5675e+07	1.27076e+07	4.6408e+07	1.15857	0.212347
PDCD6_HUMAN	1	1	36.64	0.737753	Programmed cell death protein 6 OS=Homo sapiens OX=9606 GN=PDCD6 PE=1 SV=1	2.89986e+07	6.30946e+07	1.3752e+07	6.74018e+07	1.1348	0.182436
ALDH2_HUMAN	4	3	209.98	0.737778	Aldehyde dehydrogenase, mitochondrial OS=Homo sapiens OX=9606 GN=ALDH2 PE=1 SV=2	1.28364e+07	3.92605e+07	4.7868e+06	4.13875e+07	1.12827	0.174106
LIMS1_HUMAN	1	1	44.58	0.738466	LIM and senescent cell antigen-like-containing domain protein 1 OS=Homo sapiens OX=9606 GN=LIMS1 PE=1 SV=4	1.01625e+06	7.61229e+06	227752	7.30546e+06	1.1454	0.195851
NDKB_HUMAN;NDK8_HUMAN	11	7	697.92	0.738592	Nucleoside diphosphate kinase B OS=Homo sapiens OX=9606 GN=NME2 PE=1 SV=1	4.76643e+08	7.65309e+08	3.65476e+08	7.25412e+08	1.13848	0.187108
HMGA1_HUMAN	5	5	199.81	0.740478	High mobility group protein HMG-I/HMG-Y OS=Homo sapiens OX=9606 GN=HMGA1 PE=1 SV=3	8.74333e+08	1.18564e+08	3.66931e+08	1.17979e+08	2.04759	1.03392
GLYM_HUMAN;GLYC_HUMAN	13	12	847.81	0.741214	Serine hydroxymethyltransferase, mitochondrial OS=Homo sapiens OX=9606 GN=SHMT2 PE=1 SV=3	4.70197e+08	7.25464e+08	4.30918e+08	6.35011e+08	1.12171	0.165697
HNRPM_HUMAN	24	22	1312.06	0.743489	Heterogeneous nuclear ribonucleoprotein M OS=Homo sapiens OX=9606 GN=HNRNPM PE=1 SV=3	3.18791e+08	7.70775e+08	1.87697e+08	7.16822e+08	1.20458	0.268529
C5AR1_HUMAN	1	1	41.78	0.74367	C5a anaphylatoxin chemotactic receptor 1 OS=Homo sapiens OX=9606 GN=C5AR1 PE=1 SV=2	1.69838e+07	4.86458e+07	1.69835e+07	3.08949e+07	1.37076	0.454971
PLEC_HUMAN	20	12	864.66	0.745123	Plectin OS=Homo sapiens OX=9606 GN=PLEC PE=1 SV=3	7.73976e+07	1.89609e+08	6.19969e+07	1.48477e+08	1.2686	0.343237
PSMD7_HUMAN	5	4	251.91	0.74615	26S proteasome non-ATPase regulatory subunit 7 OS=Homo sapiens OX=9606 GN=PSMD7 PE=1 SV=2	6.11457e+07	1.19308e+08	4.13874e+07	1.12724e+08	1.17093	0.227653
CDC42_HUMAN	9	8	451.22	0.746573	Cell division control protein 42 homolog OS=Homo sapiens OX=9606 GN=CDC42 PE=1 SV=2	5.86549e+08	6.80273e+08	5.1529e+08	6.86901e+08	1.05376	0.0755472
H2AV_HUMAN	6	4	443.49	0.746579	Histone H2A.V OS=Homo sapiens OX=9606 GN=H2AFV PE=1 SV=3	6.03491e+08	5.12729e+08	6.45589e+08	5.27636e+08	0.951412	-0.0718584
TR150_HUMAN	3	2	107.02	0.748439	Thyroid hormone receptor-associated protein 3 OS=Homo sapiens OX=9606 GN=THRAP3 PE=1 SV=2	1.52449e+07	2.29132e+07	1.34071e+07	2.08822e+07	1.11283	0.154232
OLA1_HUMAN	2	2	109.01	0.748945	Obg-like ATPase 1 OS=Homo sapiens OX=9606 GN=OLA1 PE=1 SV=2	4.60892e+07	4.87181e+07	3.82655e+07	5.22496e+07	1.04742	0.0668396
HSP7C_HUMAN;HSP72_HUMAN	46	32	3943.18	0.749468	Heat shock cognate 71 kDa protein OS=Homo sapiens OX=9606 GN=HSPA8 PE=1 SV=1	6.39077e+09	8.88189e+09	5.44724e+09	8.50745e+09	1.09445	0.1302
R39L5_HUMAN	1	1	41.81	0.750382	Putative 60S ribosomal protein L39-like 5 OS=Homo sapiens OX=9606 GN=RPL39P5 PE=5 SV=2	5.85759e+07	3.83818e+07	7.83688e+07	3.87147e+07	0.828107	-0.272111
RAP1A_HUMAN	11	2	665.19	0.751493	Ras-related protein Rap-1A OS=Homo sapiens OX=9606 GN=RAP1A PE=1 SV=1	4.22964e+07	6.73664e+07	3.93265e+07	5.81189e+07	1.12538	0.170408
ANXA5_HUMAN	30	28	2331.12	0.751683	Annexin A5 OS=Homo sapiens OX=9606 GN=ANXA5 PE=1 SV=2	4.80979e+09	6.18342e+09	3.84407e+09	6.32156e+09	1.08141	0.112913
RL37_HUMAN	2	2	80.24	0.751692	60S ribosomal protein L37 OS=Homo sapiens OX=9606 GN=RPL37 PE=1 SV=2	2.68286e+06	2.77157e+07	7.52383e+06	2.57254e+07	0.914266	-0.129314
DHB4_HUMAN	13	13	762.58	0.752051	Peroxisomal multifunctional enzyme type 2 OS=Homo sapiens OX=9606 GN=HSD17B4 PE=1 SV=3	2.64765e+08	3.16486e+08	1.8741e+08	3.52542e+08	1.07649	0.10633
FKBP2_HUMAN	1	1	65.41	0.754423	Peptidyl-prolyl cis-trans isomerase FKBP2 OS=Homo sapiens OX=9606 GN=FKBP2 PE=1 SV=2	8.70859e+07	3.14932e+07	4.80712e+07	3.93538e+07	1.35635	0.439731
ADHX_HUMAN	3	3	147	0.754525	Alcohol dehydrogenase class-3 OS=Homo sapiens OX=9606 GN=ADH5 PE=1 SV=4	6.95215e+07	9.67091e+07	5.35424e+07	9.80938e+07	1.09625	0.132572
THIO_HUMAN	6	6	482.92	0.754734	Thioredoxin OS=Homo sapiens OX=9606 GN=TXN PE=1 SV=3	8.43453e+08	1.22682e+09	8.05379e+08	1.74828e+09	0.810709	-0.302744
ERP29_HUMAN	7	7	358.6	0.757502	Endoplasmic reticulum resident protein 29 OS=Homo sapiens OX=9606 GN=ERP29 PE=1 SV=4	2.85703e+08	3.69927e+08	2.38432e+08	3.70136e+08	1.07733	0.107463
APEX1_HUMAN	6	6	306.19	0.758579	DNA-(apurinic or apyrimidinic site) lyase OS=Homo sapiens OX=9606 GN=APEX1 PE=1 SV=2	1.92632e+08	2.80773e+07	1.28911e+08	8.39931e+07	1.03666	0.0519415
TMEDA_HUMAN	4	4	293.43	0.759011	Transmembrane emp24 domain-containing protein 10 OS=Homo sapiens OX=9606 GN=TMED10 PE=1 SV=2	1.32515e+08	3.39415e+08	9.7653e+07	2.80404e+08	1.2483	0.319969
SORCN_HUMAN	2	2	82.13	0.759934	Sorcin OS=Homo sapiens OX=9606 GN=SRI PE=1 SV=1	2.6225e+06	3.01111e+07	1.15335e+06	1.87368e+07	1.64572	0.718718
NAMPT_HUMAN	6	6	258.23	0.759955	Nicotinamide phosphoribosyltransferase OS=Homo sapiens OX=9606 GN=NAMPT PE=1 SV=1	6.13515e+07	1.74895e+08	3.34262e+07	1.64711e+08	1.19234	0.253793
ROA1_HUMAN;RA1L2_HUMAN	18	12	1483.66	0.759962	Heterogeneous nuclear ribonucleoprotein A1 OS=Homo sapiens OX=9606 GN=HNRNPA1 PE=1 SV=5	1.14321e+09	2.30558e+09	9.71503e+08	1.9259e+09	1.1903	0.25133
AN32B_HUMAN	8	4	579.59	0.761113	Acidic leucine-rich nuclear phosphoprotein 32 family member B OS=Homo sapiens OX=9606 GN=ANP32B PE=1 SV=1	9.3947e+07	2.27935e+08	5.57162e+07	2.18173e+08	1.17523	0.232942
CAP1_HUMAN;CAP2_HUMAN	53	53	5006.21	0.76218	Adenylyl cyclase-associated protein 1 OS=Homo sapiens OX=9606 GN=CAP1 PE=1 SV=5	6.21179e+10	7.51664e+10	5.43394e+10	7.53679e+10	1.05842	0.0819086
TXTP_HUMAN	2	2	74.98	0.762258	Tricarboxylate transport protein, mitochondrial OS=Homo sapiens OX=9606 GN=SLC25A1 PE=1 SV=2	1.19807e+07	2.58875e+07	5.84022e+06	2.87691e+07	1.09416	0.129827
1433F_HUMAN	11	2	677.78	0.763286	14-3-3 protein eta OS=Homo sapiens OX=9606 GN=YWHAH PE=1 SV=4	2.4446e+07	5.49718e+07	1.70326e+07	4.9678e+07	1.19048	0.251544
XPO2_HUMAN	3	2	92.28	0.76417	Exportin-2 OS=Homo sapiens OX=9606 GN=CSE1L PE=1 SV=3	1.32423e+07	2.9659e+07	6.31241e+06	3.3067e+07	1.08943	0.12358
NIBL1_HUMAN	11	10	554.45	0.764413	Niban-like protein 1 OS=Homo sapiens OX=9606 GN=FAM129B PE=1 SV=3	3.35954e+08	4.51321e+08	2.53373e+08	4.72448e+08	1.08467	0.117253
TYB4_HUMAN	5	4	305.68	0.765693	Thymosin beta-4 OS=Homo sapiens OX=9606 GN=TMSB4X PE=1 SV=2	2.14497e+08	6.25738e+08	3.26415e+08	6.31221e+08	0.877404	-0.188687
DECR_HUMAN	15	14	811.75	0.765911	2,4-dienoyl-CoA reductase, mitochondrial OS=Homo sapiens OX=9606 GN=DECR1 PE=1 SV=1	9.63902e+08	7.48072e+08	8.63129e+08	7.58228e+08	1.05589	0.0784591
SPCS2_HUMAN	2	2	77.28	0.76596	Signal peptidase complex subunit 2 OS=Homo sapiens OX=9606 GN=SPCS2 PE=1 SV=3	6.84662e+06	1.47878e+07	3.89071e+06	1.52565e+07	1.1299	0.176196
SCAM2_HUMAN	1	1	34.98	0.767667	Secretory carrier-associated membrane protein 2 OS=Homo sapiens OX=9606 GN=SCAMP2 PE=1 SV=2	5.37292e+06	2.03076e+07	5.04128e+06	1.25532e+07	1.45958	0.545549
TRXR1_HUMAN	9	8	475.6	0.768105	Thioredoxin reductase 1, cytoplasmic OS=Homo sapiens OX=9606 GN=TXNRD1 PE=1 SV=3	9.96704e+07	2.06722e+08	7.08568e+07	1.91794e+08	1.16654	0.222236
NDKA_HUMAN	8	4	589.12	0.770512	Nucleoside diphosphate kinase A OS=Homo sapiens OX=9606 GN=NME1 PE=1 SV=1	1.5051e+08	3.30979e+08	1.21103e+08	2.80237e+08	1.1997	0.262679
3HIDH_HUMAN	1	1	68.48	0.77054	3-hydroxyisobutyrate dehydrogenase, mitochondrial OS=Homo sapiens OX=9606 GN=HIBADH PE=1 SV=2	8.59011e+06	2.36625e+07	5.48157e+06	2.11272e+07	1.2121	0.277513
ATPB_HUMAN	28	28	2733.41	0.771374	ATP synthase subunit beta, mitochondrial OS=Homo sapiens OX=9606 GN=ATP5F1B PE=1 SV=3	6.76709e+09	1.15458e+10	5.85391e+09	1.03073e+10	1.13314	0.180327
PYGL_HUMAN;PYGB_HUMAN	3	2	138.5	0.771484	Glycogen phosphorylase, liver form OS=Homo sapiens OX=9606 GN=PYGL PE=1 SV=4	1.98451e+07	2.18538e+07	1.00552e+07	2.99724e+07	1.04175	0.0590141
PSME1_HUMAN	9	8	562.85	0.771515	Proteasome activator complex subunit 1 OS=Homo sapiens OX=9606 GN=PSME1 PE=1 SV=1	5.77373e+08	3.00977e+08	4.36608e+08	3.12071e+08	1.1732	0.230449
CAND1_HUMAN	4	3	173.89	0.771706	Cullin-associated NEDD8-dissociated protein 1 OS=Homo sapiens OX=9606 GN=CAND1 PE=1 SV=2	8.50566e+07	7.0812e+08	5.62916e+07	4.08723e+08	1.7057	0.770365
RS16_HUMAN	11	11	523.02	0.772079	40S ribosomal protein S16 OS=Homo sapiens OX=9606 GN=RPS16 PE=1 SV=2	3.69584e+08	4.52169e+08	3.1089e+08	4.63528e+08	1.06112	0.0855916
RSSA_HUMAN	12	11	1033.27	0.772275	40S ribosomal protein SA OS=Homo sapiens OX=9606 GN=RPSA PE=1 SV=4	1.47567e+09	1.22498e+09	1.2921e+09	1.3151e+09	1.03584	0.0508065
FUBP1_HUMAN	6	2	299.49	0.772451	Far upstream element-binding protein 1 OS=Homo sapiens OX=9606 GN=FUBP1 PE=1 SV=3	8.17755e+06	5.66179e+07	2.84425e+06	5.14898e+07	1.19254	0.254035
FSCN1_HUMAN	25	25	1788.98	0.773074	Fascin OS=Homo sapiens OX=9606 GN=FSCN1 PE=1 SV=3	2.76776e+09	1.91279e+09	2.12767e+09	2.20186e+09	1.08108	0.112469
SODM_HUMAN	14	14	919.23	0.773984	Superoxide dismutase [Mn], mitochondrial OS=Homo sapiens OX=9606 GN=SOD2 PE=1 SV=3	1.77674e+09	3.71937e+09	1.19174e+09	3.58785e+09	1.14991	0.201526
HS90B_HUMAN;H90B3_HUMAN;H90B2_HUMAN	59	31	4579.4	0.775602	Heat shock protein HSP 90-beta OS=Homo sapiens OX=9606 GN=HSP90AB1 PE=1 SV=4	6.87498e+09	8.19546e+09	5.60828e+09	8.63273e+09	1.05824	0.0816703
GDIA_HUMAN	14	5	943.21	0.777474	Rab GDP dissociation inhibitor alpha OS=Homo sapiens OX=9606 GN=GDI1 PE=1 SV=2	4.06389e+07	1.02845e+08	2.60506e+07	9.57535e+07	1.17799	0.236322
RAP1B_HUMAN;RP1BL_HUMAN	11	2	670.33	0.778422	Ras-related protein Rap-1b OS=Homo sapiens OX=9606 GN=RAP1B PE=1 SV=1	5.46932e+07	1.05317e+08	4.41733e+07	9.44559e+07	1.15423	0.206932
TGM2_HUMAN	10	9	577.42	0.778441	Protein-glutamine gamma-glutamyltransferase 2 OS=Homo sapiens OX=9606 GN=TGM2 PE=1 SV=2	8.18027e+07	4.38956e+08	4.97408e+07	3.22031e+08	1.40075	0.486196
TLN1_HUMAN	88	75	5460.16	0.778454	Talin-1 OS=Homo sapiens OX=9606 GN=TLN1 PE=1 SV=3	3.46219e+09	4.9271e+09	2.94261e+09	4.78065e+09	1.08624	0.119339
MANF_HUMAN	1	1	62.14	0.77855	Mesencephalic astrocyte-derived neurotrophic factor OS=Homo sapiens OX=9606 GN=MANF PE=1 SV=3	2.58775e+07	1.00919e+08	1.55514e+07	8.3779e+07	1.27651	0.352208
PTMA_HUMAN	4	4	403.36	0.781762	Prothymosin alpha OS=Homo sapiens OX=9606 GN=PTMA PE=1 SV=2	5.30599e+08	3.13505e+08	4.96397e+08	2.56605e+08	1.12098	0.164767
ILK_HUMAN	5	5	201.72	0.782094	Integrin-linked protein kinase OS=Homo sapiens OX=9606 GN=ILK PE=1 SV=2	1.31904e+07	7.54306e+07	4.96341e+06	7.29059e+07	1.13807	0.186594
ANX11_HUMAN	11	10	708.21	0.782885	Annexin A11 OS=Homo sapiens OX=9606 GN=ANXA11 PE=1 SV=1	6.81907e+08	3.26953e+08	4.78635e+08	3.63951e+08	1.19734	0.259829
ASAH1_HUMAN	6	6	315.5	0.783664	Acid ceramidase OS=Homo sapiens OX=9606 GN=ASAH1 PE=1 SV=5	1.44676e+08	3.06195e+08	1.04645e+08	2.85803e+08	1.15475	0.207585
RINI_HUMAN	21	20	1560.98	0.783694	Ribonuclease inhibitor OS=Homo sapiens OX=9606 GN=RNH1 PE=1 SV=2	1.37459e+09	9.19947e+08	1.20214e+09	1.19299e+09	0.958001	-0.0619016
AATM_HUMAN	7	7	400.29	0.785176	Aspartate aminotransferase, mitochondrial OS=Homo sapiens OX=9606 GN=GOT2 PE=1 SV=3	1.34143e+08	1.59141e+08	1.27376e+08	1.92629e+08	0.916497	-0.125798
H32_HUMAN;H31T_HUMAN;H3C_HUMAN	10	2	846.54	0.786275	Histone H3.2 OS=Homo sapiens OX=9606 GN=HIST2H3A PE=1 SV=3	1.64587e+08	4.6423e+08	1.461e+08	1.03908e+09	0.530568	-0.914391
TBA4A_HUMAN	19	2	1766.31	0.786396	Tubulin alpha-4A chain OS=Homo sapiens OX=9606 GN=TUBA4A PE=1 SV=1	101533	5.16525e+07	112664	4.8944e+06	10.3362	3.36964
RS15A_HUMAN	7	7	326.77	0.787404	40S ribosomal protein S15a OS=Homo sapiens OX=9606 GN=RPS15A PE=1 SV=2	2.73325e+08	2.97598e+08	2.47585e+08	3.06196e+08	1.03095	0.0439778
PNPH_HUMAN	21	19	1276.82	0.788012	Purine nucleoside phosphorylase OS=Homo sapiens OX=9606 GN=PNP PE=1 SV=2	9.40258e+08	1.30748e+09	6.48261e+08	1.45173e+09	1.07035	0.0980886
TMED5_HUMAN	3	3	155	0.789363	Transmembrane emp24 domain-containing protein 5 OS=Homo sapiens OX=9606 GN=TMED5 PE=1 SV=1	3.86713e+07	9.4694e+07	2.5458e+07	8.9796e+07	1.15714	0.210566
SYEP_HUMAN	17	17	735.67	0.789385	Bifunctional glutamate/proline--tRNA ligase OS=Homo sapiens OX=9606 GN=EPRS PE=1 SV=5	2.70491e+08	4.88495e+08	1.99763e+08	4.79425e+08	1.11749	0.160261
SUMO2_HUMAN;SUMO3_HUMAN	4	4	149.66	0.790068	Small ubiquitin-related modifier 2 OS=Homo sapiens OX=9606 GN=SUMO2 PE=1 SV=3	9.51543e+07	1.43616e+08	7.77189e+07	1.41104e+08	1.09116	0.125861
ACBP_HUMAN	7	7	431.22	0.790206	Acyl-CoA-binding protein OS=Homo sapiens OX=9606 GN=DBI PE=1 SV=2	3.16413e+08	1.30699e+09	1.57631e+08	1.22992e+09	1.16998	0.226479
PFKAP_HUMAN	5	3	297.93	0.790826	ATP-dependent 6-phosphofructokinase, platelet type OS=Homo sapiens OX=9606 GN=PFKP PE=1 SV=2	7.16114e+06	1.2018e+08	1.82694e+06	1.05656e+08	1.18476	0.244592
SAMH1_HUMAN	12	12	609.3	0.791425	Deoxynucleoside triphosphate triphosphohydrolase SAMHD1 OS=Homo sapiens OX=9606 GN=SAMHD1 PE=1 SV=2	1.05351e+09	5.99186e+08	1.60795e+09	5.62483e+08	0.761462	-0.393156
STMN1_HUMAN;STMN2_HUMAN;STMN4_HUMAN	3	3	142.57	0.791793	Stathmin OS=Homo sapiens OX=9606 GN=STMN1 PE=1 SV=3	3.09043e+07	5.7912e+07	2.60622e+07	5.18742e+07	1.1396	0.188527
SNX6_HUMAN	1	1	69.53	0.792679	Sorting nexin-6 OS=Homo sapiens OX=9606 GN=SNX6 PE=1 SV=1	892798	3.85245e+07	3.537e+06	3.67115e+07	0.979348	-0.0301059
RD23B_HUMAN;RD23A_HUMAN	7	5	253.31	0.79277	UV excision repair protein RAD23 homolog B OS=Homo sapiens OX=9606 GN=RAD23B PE=1 SV=1	4.58197e+07	6.56877e+07	3.77868e+07	6.54288e+07	1.08033	0.111478
DDX17_HUMAN;DDX3X_HUMAN	5	2	325.85	0.793209	Probable ATP-dependent RNA helicase DDX17 OS=Homo sapiens OX=9606 GN=DDX17 PE=1 SV=2	8.99909e+06	2.51778e+07	4.56076e+06	2.69068e+07	1.0861	0.119153
PSMD8_HUMAN	2	2	61.84	0.793454	26S proteasome non-ATPase regulatory subunit 8 OS=Homo sapiens OX=9606 GN=PSMD8 PE=1 SV=2	1.85423e+07	4.65567e+06	9.18693e+06	6.11181e+06	1.51633	0.600588
AT5F1_HUMAN	7	6	291.57	0.793505	ATP synthase F(0) complex subunit B1, mitochondrial OS=Homo sapiens OX=9606 GN=ATP5F1 PE=1 SV=2	1.92575e+08	2.44621e+08	2.12426e+08	2.40311e+08	0.965674	-0.0503917
IVD_HUMAN	3	2	95.47	0.79368	Isovaleryl-CoA dehydrogenase, mitochondrial OS=Homo sapiens OX=9606 GN=IVD PE=1 SV=1	1.88471e+07	3.14924e+07	1.61585e+07	2.91021e+07	1.11221	0.153435
VDAC3_HUMAN	11	8	716.35	0.794016	Voltage-dependent anion-selective channel protein 3 OS=Homo sapiens OX=9606 GN=VDAC3 PE=1 SV=1	6.51965e+08	3.93851e+08	5.64588e+08	3.74853e+08	1.11323	0.154754
IF4B_HUMAN	1	1	53.12	0.794366	Eukaryotic translation initiation factor 4B OS=Homo sapiens OX=9606 GN=EIF4B PE=1 SV=2	546533	1.04563e+07	993005	2.01398e+07	0.520655	-0.941601
PKHO2_HUMAN	3	1	152.74	0.794507	Pleckstrin homology domain-containing family O member 2 OS=Homo sapiens OX=9606 GN=PLEKHO2 PE=1 SV=1	4.31004e+07	5.3334e+07	4.68234e+07	4.60755e+07	1.03806	0.0538868
EF1A1_HUMAN;EF1A3_HUMAN;EF1A2_HUMAN	25	25	1908.17	0.794548	Elongation factor 1-alpha 1 OS=Homo sapiens OX=9606 GN=EEF1A1 PE=1 SV=1	9.58923e+09	1.18406e+10	8.44063e+09	1.19278e+10	1.05211	0.073291
ATPD_HUMAN	3	3	194.11	0.794757	ATP synthase subunit delta, mitochondrial OS=Homo sapiens OX=9606 GN=ATP5F1D PE=1 SV=2	2.74715e+08	1.94934e+08	2.54242e+08	1.8293e+08	1.07429	0.103383
NEDD8_HUMAN	2	2	88.58	0.79493	NEDD8 OS=Homo sapiens OX=9606 GN=NEDD8 PE=1 SV=1	3.68558e+07	9.82353e+07	5.26801e+07	9.67284e+07	0.904172	-0.14533
THIC_HUMAN	2	2	85.55	0.795224	Acetyl-CoA acetyltransferase, cytosolic OS=Homo sapiens OX=9606 GN=ACAT2 PE=1 SV=2	1.20566e+07	2.68784e+07	7.50477e+06	2.74927e+07	1.11251	0.153819
XRCC5_HUMAN	14	14	732.22	0.795435	X-ray repair cross-complementing protein 5 OS=Homo sapiens OX=9606 GN=XRCC5 PE=1 SV=3	3.07398e+08	6.63457e+08	2.31583e+08	6.10819e+08	1.15249	0.204748
NSDHL_HUMAN	1	1	51.44	0.795853	Sterol-4-alpha-carboxylate 3-dehydrogenase, decarboxylating OS=Homo sapiens OX=9606 GN=NSDHL PE=1 SV=2	6.41774e+06	2.34652e+07	9.30341e+06	2.64505e+07	0.835795	-0.258779
NNRE_HUMAN	2	2	92.91	0.797569	NAD(P)H-hydrate epimerase OS=Homo sapiens OX=9606 GN=NAXE PE=1 SV=2	7.54339e+07	7.04937e+07	5.10271e+07	8.85848e+07	1.04524	0.0638309
ABHEB_HUMAN	2	2	80.89	0.798418	Protein ABHD14B OS=Homo sapiens OX=9606 GN=ABHD14B PE=1 SV=1	6.01804e+06	8.2526e+07	2.18467e+06	6.52452e+07	1.31313	0.393007
BASI_HUMAN	7	7	429.56	0.799249	Basigin OS=Homo sapiens OX=9606 GN=BSG PE=1 SV=2	2.64632e+08	5.57091e+08	1.88661e+08	5.38327e+08	1.13031	0.176722
NADC_HUMAN	5	5	168.94	0.8002	Nicotinate-nucleotide pyrophosphorylase [carboxylating] OS=Homo sapiens OX=9606 GN=QPRT PE=1 SV=3	3.7258e+07	7.02314e+07	3.10671e+07	6.38633e+07	1.1323	0.179252
LMAN2_HUMAN	7	7	401.31	0.80027	Vesicular integral-membrane protein VIP36 OS=Homo sapiens OX=9606 GN=LMAN2 PE=1 SV=1	1.49807e+08	3.24419e+08	1.21878e+08	2.86142e+08	1.16226	0.216936
PSA4_HUMAN	4	4	176.8	0.800497	Proteasome subunit alpha type-4 OS=Homo sapiens OX=9606 GN=PSMA4 PE=1 SV=1	9.43323e+07	7.20158e+07	7.10151e+07	8.68263e+07	1.05389	0.0757288
COX5B_HUMAN	1	1	29.59	0.800739	Cytochrome c oxidase subunit 5B, mitochondrial OS=Homo sapiens OX=9606 GN=COX5B PE=1 SV=2	2.42676e+07	2.77709e+07	1.87678e+07	3.09411e+07	1.04687	0.0660759
EF1B_HUMAN	10	8	528.4	0.801394	Elongation factor 1-beta OS=Homo sapiens OX=9606 GN=EEF1B2 PE=1 SV=3	5.86517e+08	5.86998e+08	5.04429e+08	6.38068e+08	1.02715	0.0386465
VPS29_HUMAN	5	5	190	0.802501	Vacuolar protein sorting-associated protein 29 OS=Homo sapiens OX=9606 GN=VPS29 PE=1 SV=1	4.58897e+07	9.10816e+07	4.90921e+07	1.16604e+08	0.826643	-0.274664
C1QBP_HUMAN	3	3	231.79	0.802925	Complement component 1 Q subcomponent-binding protein, mitochondrial OS=Homo sapiens OX=9606 GN=C1QBP PE=1 SV=1	4.24464e+08	4.49311e+07	3.57952e+08	1.85228e+07	1.24682	0.31825
ARPC3_HUMAN	7	7	426.62	0.803457	Actin-related protein 2/3 complex subunit 3 OS=Homo sapiens OX=9606 GN=ARPC3 PE=1 SV=3	4.6156e+08	8.66787e+08	3.70294e+08	8.12128e+08	1.12341	0.167887
CAPZB_HUMAN	10	10	561.83	0.803475	F-actin-capping protein subunit beta OS=Homo sapiens OX=9606 GN=CAPZB PE=1 SV=4	5.03247e+08	5.4283e+08	3.61243e+08	6.41667e+08	1.04304	0.0607983
KYNU_HUMAN	2	2	110.91	0.804027	Kynureninase OS=Homo sapiens OX=9606 GN=KYNU PE=1 SV=1	1.19086e+07	6.68323e+07	7.40666e+06	5.15838e+07	1.33481	0.416633
TKT_HUMAN	31	31	2006.86	0.804134	Transketolase OS=Homo sapiens OX=9606 GN=TKT PE=1 SV=3	2.63161e+09	4.21104e+09	2.25673e+09	3.98647e+09	1.09602	0.132269
PSME2_HUMAN	12	11	769.01	0.805356	Proteasome activator complex subunit 2 OS=Homo sapiens OX=9606 GN=PSME2 PE=1 SV=4	7.88351e+08	5.17629e+08	6.66679e+08	6.89051e+08	0.963304	-0.0539371
ATPA_HUMAN	33	30	2365.86	0.805853	ATP synthase subunit alpha, mitochondrial OS=Homo sapiens OX=9606 GN=ATP5F1A PE=1 SV=1	3.43299e+09	3.90393e+09	3.50938e+09	3.67566e+09	1.02114	0.030178
CYTB_HUMAN	6	5	518.6	0.806524	Cystatin-B OS=Homo sapiens OX=9606 GN=CSTB PE=1 SV=2	3.0588e+09	3.45423e+09	2.35848e+09	3.88262e+09	1.04357	0.0615304
FUS_HUMAN	5	4	199.26	0.807424	RNA-binding protein FUS OS=Homo sapiens OX=9606 GN=FUS PE=1 SV=1	1.25205e+08	2.67207e+08	1.05884e+08	2.3319e+08	1.1573	0.210768
SCAM3_HUMAN	1	1	136.87	0.809646	Secretory carrier-associated membrane protein 3 OS=Homo sapiens OX=9606 GN=SCAMP3 PE=1 SV=3	6.17751e+06	3.28716e+07	4.0794e+06	2.52609e+07	1.3309	0.412407
EF1D_HUMAN	12	10	775.74	0.810107	Elongation factor 1-delta OS=Homo sapiens OX=9606 GN=EEF1D PE=1 SV=5	4.98614e+08	8.55585e+08	4.06948e+08	8.22486e+08	1.10148	0.139446
CSRP1_HUMAN	1	1	43.56	0.810602	Cysteine and glycine-rich protein 1 OS=Homo sapiens OX=9606 GN=CSRP1 PE=1 SV=3	2.40148e+07	726759	1.67438e+07	3.01633e+06	1.2521	0.324347
RS5_HUMAN	8	7	496.84	0.81123	40S ribosomal protein S5 OS=Homo sapiens OX=9606 GN=RPS5 PE=1 SV=4	4.10409e+08	1.49658e+08	2.70419e+08	1.67684e+08	1.27839	0.354331
PSD11_HUMAN	8	7	282.69	0.811764	26S proteasome non-ATPase regulatory subunit 11 OS=Homo sapiens OX=9606 GN=PSMD11 PE=1 SV=3	6.74456e+07	1.13791e+08	5.8845e+07	1.05466e+08	1.10301	0.141449
MIC19_HUMAN	3	3	193.19	0.812904	MICOS complex subunit MIC19 OS=Homo sapiens OX=9606 GN=CHCHD3 PE=1 SV=1	9.76058e+07	1.62889e+07	7.76229e+07	3.47499e+07	1.01354	0.0194089
RAB1A_HUMAN;RAB35_HUMAN;RAB8A_HUMAN	14	6	785.16	0.814042	Ras-related protein Rab-1A OS=Homo sapiens OX=9606 GN=RAB1A PE=1 SV=3	9.85881e+07	2.13841e+08	7.56856e+07	1.99789e+08	1.13415	0.18161
PEBP1_HUMAN	10	10	557.55	0.815084	Phosphatidylethanolamine-binding protein 1 OS=Homo sapiens OX=9606 GN=PEBP1 PE=1 SV=3	4.927e+08	6.99699e+08	3.38835e+08	7.95838e+08	1.05087	0.0715899
PDC6I_HUMAN	10	10	471.26	0.815287	Programmed cell death 6-interacting protein OS=Homo sapiens OX=9606 GN=PDCD6IP PE=1 SV=1	6.09137e+07	1.41169e+08	3.89265e+07	1.45733e+08	1.09435	0.130077
FAS_HUMAN	9	8	462.6	0.816018	Fatty acid synthase OS=Homo sapiens OX=9606 GN=FASN PE=1 SV=3	1.66037e+08	3.77795e+08	1.13304e+08	3.76604e+08	1.11007	0.15065
RL27A_HUMAN	6	6	308.18	0.816079	60S ribosomal protein L27a OS=Homo sapiens OX=9606 GN=RPL27A PE=1 SV=2	2.69034e+08	1.87007e+08	1.9614e+08	2.30836e+08	1.06807	0.0950097
ESYT1_HUMAN	2	2	145.4	0.816969	Extended synaptotagmin-1 OS=Homo sapiens OX=9606 GN=ESYT1 PE=1 SV=1	8.60144e+07	3.88645e+07	6.75033e+07	3.83014e+07	1.18028	0.239125
RS24_HUMAN	7	7	335.28	0.818494	40S ribosomal protein S24 OS=Homo sapiens OX=9606 GN=RPS24 PE=1 SV=1	1.4166e+08	3.42235e+08	1.905e+08	3.34414e+08	0.921856	-0.117387
HBB_HUMAN;HBE_HUMAN	2	2	78.13	0.819605	Hemoglobin subunit beta OS=Homo sapiens OX=9606 GN=HBB PE=1 SV=2	8.34054e+07	2.50994e+07	4.03468e+07	7.34933e+07	0.953133	-0.0692504
AHNK_HUMAN	9	8	444.05	0.819756	Neuroblast differentiation-associated protein AHNAK OS=Homo sapiens OX=9606 GN=AHNAK PE=1 SV=2	1.35072e+08	2.25973e+08	1.39957e+08	1.87121e+08	1.10385	0.142544
TXD12_HUMAN	4	4	181.27	0.820686	Thioredoxin domain-containing protein 12 OS=Homo sapiens OX=9606 GN=TXNDC12 PE=1 SV=1	5.80308e+07	1.78594e+08	3.74517e+07	1.70201e+08	1.13952	0.188429
BOLA2_HUMAN	3	3	141.33	0.821275	BolA-like protein 2 OS=Homo sapiens OX=9606 GN=BOLA2 PE=1 SV=1	4.424e+07	2.27557e+07	1.13846e+07	5.66086e+07	0.985329	-0.0213225
SRSF7_HUMAN	4	3	183.64	0.821941	Serine/arginine-rich splicing factor 7 OS=Homo sapiens OX=9606 GN=SRSF7 PE=1 SV=1	6.1904e+07	2.25681e+08	1.00847e+08	2.0167e+08	0.950639	-0.0730307
PSB3_HUMAN	2	2	110.95	0.822474	Proteasome subunit beta type-3 OS=Homo sapiens OX=9606 GN=PSMB3 PE=1 SV=2	3.10887e+07	3.8501e+07	2.15198e+07	4.55802e+07	1.0371	0.0525613
IDH3A_HUMAN	5	5	219.11	0.822906	Isocitrate dehydrogenase [NAD] subunit alpha, mitochondrial OS=Homo sapiens OX=9606 GN=IDH3A PE=1 SV=1	3.4806e+07	1.09684e+08	2.72844e+07	9.15254e+07	1.21615	0.282318
HNRL2_HUMAN	2	1	67.23	0.823875	Heterogeneous nuclear ribonucleoprotein U-like protein 2 OS=Homo sapiens OX=9606 GN=HNRNPUL2 PE=1 SV=1	1.30668e+07	1.33275e+07	1.13971e+07	1.43992e+07	1.02318	0.0330635
NUCKS_HUMAN	2	2	70.53	0.825769	Nuclear ubiquitous casein and cyclin-dependent kinase substrate 1 OS=Homo sapiens OX=9606 GN=NUCKS1 PE=1 SV=1	4.81681e+07	6.77419e+07	4.86328e+07	6.06141e+07	1.06099	0.0854136
RBMX_HUMAN;RMXL1_HUMAN;RMXL2_HUMAN	5	5	279.31	0.826074	RNA-binding motif protein, X chromosome OS=Homo sapiens OX=9606 GN=RBMX PE=1 SV=3	8.2354e+07	1.12102e+08	5.77863e+07	1.28896e+08	1.04164	0.0588581
KCAB2_HUMAN	2	2	102.28	0.826498	Voltage-gated potassium channel subunit beta-2 OS=Homo sapiens OX=9606 GN=KCNAB2 PE=1 SV=2	5.51098e+07	1.22023e+08	6.78105e+07	1.27745e+08	0.905792	-0.142748
ENOA_HUMAN;ENOB_HUMAN	38	32	3827.48	0.826677	Alpha-enolase OS=Homo sapiens OX=9606 GN=ENO1 PE=1 SV=2	9.86563e+09	1.91892e+10	8.30453e+09	1.77337e+10	1.11585	0.158146
PSB4_HUMAN	4	3	161.22	0.827077	Proteasome subunit beta type-4 OS=Homo sapiens OX=9606 GN=PSMB4 PE=1 SV=4	6.10742e+07	3.68741e+07	3.30851e+07	5.6675e+07	1.09122	0.125946
ACLY_HUMAN	17	16	945.77	0.827527	ATP-citrate synthase OS=Homo sapiens OX=9606 GN=ACLY PE=1 SV=3	2.48943e+08	5.38113e+08	1.60071e+08	5.77648e+08	1.06688	0.093395
PLIN3_HUMAN	12	11	985.99	0.828294	Perilipin-3 OS=Homo sapiens OX=9606 GN=PLIN3 PE=1 SV=3	3.22554e+08	6.64799e+08	2.36752e+08	6.63992e+08	1.09615	0.132449
68MP_HUMAN	1	1	35.91	0.82871	6.8 kDa mitochondrial proteolipid OS=Homo sapiens OX=9606 GN=MP68 PE=1 SV=1	557345	1.21334e+07	1.12829e+06	1.63376e+07	0.726603	-0.46076
ADT3_HUMAN;ADT1_HUMAN;ADT4_HUMAN	16	5	823.07	0.832087	ADP/ATP translocase 3 OS=Homo sapiens OX=9606 GN=SLC25A6 PE=1 SV=4	3.58128e+08	1.41587e+08	3.60943e+08	1.85034e+08	0.915267	-0.127735
RL10A_HUMAN	6	6	185.27	0.833032	60S ribosomal protein L10a OS=Homo sapiens OX=9606 GN=RPL10A PE=1 SV=2	5.86562e+07	1.0994e+08	3.42115e+07	1.31957e+08	1.01461	0.0209218
VATA_HUMAN	11	11	645.41	0.835601	V-type proton ATPase catalytic subunit A OS=Homo sapiens OX=9606 GN=ATP6V1A PE=1 SV=2	2.48987e+08	5.39266e+08	1.81108e+08	5.40695e+08	1.09206	0.127053
6PGL_HUMAN	5	5	249.26	0.836072	6-phosphogluconolactonase OS=Homo sapiens OX=9606 GN=PGLS PE=1 SV=2	4.82289e+07	1.68347e+08	3.96921e+07	1.3551e+08	1.23615	0.305859
RBBP4_HUMAN	1	1	34.43	0.836615	Histone-binding protein RBBP4 OS=Homo sapiens OX=9606 GN=RBBP4 PE=1 SV=3	1.5517e+06	5.46693e+07	436587	4.8694e+07	1.14432	0.194488
HSPB1_HUMAN	17	17	1053.38	0.837369	Heat shock protein beta-1 OS=Homo sapiens OX=9606 GN=HSPB1 PE=1 SV=2	3.53652e+09	4.53328e+09	3.24291e+09	4.49325e+09	1.04313	0.0609149
RED2_HUMAN	2	1	69.35	0.838193	Double-stranded RNA-specific editase B2 OS=Homo sapiens OX=9606 GN=ADARB2 PE=1 SV=1	2.42457e+07	1.11584e+08	1.05296e+07	1.29935e+08	0.967001	-0.0484104
RS14_HUMAN	4	4	255.86	0.838203	40S ribosomal protein S14 OS=Homo sapiens OX=9606 GN=RPS14 PE=1 SV=3	2.16918e+08	9.88196e+07	1.64639e+08	1.05604e+08	1.16835	0.224474
KPYM_HUMAN;KPYR_HUMAN	49	47	4239.76	0.839708	Pyruvate kinase PKM OS=Homo sapiens OX=9606 GN=PKM PE=1 SV=4	1.38641e+10	1.63889e+10	1.16492e+10	1.76074e+10	1.03406	0.0483167
HCDH_HUMAN	11	11	672.34	0.840403	Hydroxyacyl-coenzyme A dehydrogenase, mitochondrial OS=Homo sapiens OX=9606 GN=HADH PE=1 SV=3	4.51605e+08	9.64658e+08	3.47992e+08	9.40509e+08	1.09916	0.136395
CATB_HUMAN	12	11	1089.43	0.844619	Cathepsin B OS=Homo sapiens OX=9606 GN=CTSB PE=1 SV=3	1.81436e+09	3.31889e+09	1.75281e+09	4.386e+09	0.836196	-0.258088
TALDO_HUMAN	23	22	1356.43	0.844769	Transaldolase OS=Homo sapiens OX=9606 GN=TALDO1 PE=1 SV=2	1.71783e+09	2.11574e+09	1.56388e+09	2.13787e+09	1.03561	0.0504826
HMGN2_HUMAN	1	1	52.77	0.845589	Non-histone chromosomal protein HMG-17 OS=Homo sapiens OX=9606 GN=HMGN2 PE=1 SV=3	147727	6.68444e+07	847834	6.05355e+07	1.09137	0.126145
ODO1_HUMAN	2	2	98.06	0.845909	2-oxoglutarate dehydrogenase, mitochondrial OS=Homo sapiens OX=9606 GN=OGDH PE=1 SV=3	8.70973e+07	1.74124e+07	5.30302e+07	1.87392e+07	1.45619	0.542196
DOPD_HUMAN;DDTL_HUMAN	4	3	205.02	0.846733	D-dopachrome decarboxylase OS=Homo sapiens OX=9606 GN=DDT PE=1 SV=3	2.71862e+07	1.08427e+08	1.6209e+07	1.08569e+08	1.08684	0.120139
DX39A_HUMAN	10	2	501.21	0.847214	ATP-dependent RNA helicase DDX39A OS=Homo sapiens OX=9606 GN=DDX39A PE=1 SV=2	3.4204e+06	5.24853e+07	1.68383e+06	4.23259e+07	1.2703	0.345174
RL15_HUMAN	9	8	411.4	0.84732	60S ribosomal protein L15 OS=Homo sapiens OX=9606 GN=RPL15 PE=1 SV=2	3.2054e+08	3.15402e+08	2.90423e+08	3.66254e+08	0.968425	-0.0462876
GMFG_HUMAN	5	2	228.94	0.847401	Glia maturation factor gamma OS=Homo sapiens OX=9606 GN=GMFG PE=1 SV=1	1.48758e+07	5.42484e+07	1.02992e+07	5.01411e+07	1.14368	0.193681
CORO7_HUMAN	1	1	52.71	0.848369	Coronin-7 OS=Homo sapiens OX=9606 GN=CORO7 PE=1 SV=2	1.02349e+07	7.48034e+06	1.43435e+07	6.43368e+06	0.852629	-0.23001
RPN2_HUMAN	11	11	798.49	0.848414	Dolichyl-diphosphooligosaccharide--protein glycosyltransferase subunit 2 OS=Homo sapiens OX=9606 GN=RPN2 PE=1 SV=3	4.45423e+08	3.68762e+08	4.81854e+08	3.66391e+08	0.959847	-0.0591234
COF1_HUMAN;COF2_HUMAN	17	16	1277.23	0.848881	Cofilin-1 OS=Homo sapiens OX=9606 GN=CFL1 PE=1 SV=3	7.51792e+09	5.94145e+09	7.06278e+09	6.66458e+09	0.980477	-0.0284436
ZYX_HUMAN	16	16	977.38	0.848905	Zyxin OS=Homo sapiens OX=9606 GN=ZYX PE=1 SV=1	4.96227e+08	1.27603e+09	4.36595e+08	1.09129e+09	1.15994	0.214053
STRAP_HUMAN	2	2	92	0.850194	Serine-threonine kinase receptor-associated protein OS=Homo sapiens OX=9606 GN=STRAP PE=1 SV=1	5.83023e+06	3.29879e+07	3.97193e+06	2.7718e+07	1.22494	0.292707
PPIB_HUMAN	16	15	1048.97	0.850573	Peptidyl-prolyl cis-trans isomerase B OS=Homo sapiens OX=9606 GN=PPIB PE=1 SV=2	1.65867e+09	2.87577e+09	1.66437e+09	2.47863e+09	1.09448	0.130247
VA0D1_HUMAN	2	2	98.9	0.851822	V-type proton ATPase subunit d 1 OS=Homo sapiens OX=9606 GN=ATP6V0D1 PE=1 SV=1	1.70867e+08	5.53549e+07	1.06072e+08	6.90599e+07	1.29172	0.369295
RL35A_HUMAN	6	5	190.4	0.851865	60S ribosomal protein L35a OS=Homo sapiens OX=9606 GN=RPL35A PE=1 SV=2	7.91929e+07	1.0003e+08	7.06658e+07	1.02196e+08	1.0368	0.0521325
URP2_HUMAN	14	13	742.43	0.851873	Fermitin family homolog 3 OS=Homo sapiens OX=9606 GN=FERMT3 PE=1 SV=1	5.88273e+08	3.93723e+08	5.02767e+08	4.19659e+08	1.06458	0.0902839
RSMB_HUMAN	2	2	102.05	0.851933	Small nuclear ribonucleoprotein-associated proteins B and B' OS=Homo sapiens OX=9606 GN=SNRPB PE=1 SV=2	7.09436e+07	3.83768e+07	5.78609e+07	4.04801e+07	1.11165	0.152697
LEG1_HUMAN	10	10	788.37	0.856413	Galectin-1 OS=Homo sapiens OX=9606 GN=LGALS1 PE=1 SV=2	4.25638e+09	4.93699e+09	3.89752e+09	5.90173e+09	0.93817	-0.0920782
KPRA_HUMAN	1	1	38.44	0.857008	Phosphoribosyl pyrophosphate synthase-associated protein 1 OS=Homo sapiens OX=9606 GN=PRPSAP1 PE=1 SV=2	3.10036e+07	2.01784e+07	3.75944e+07	1.95288e+07	0.895994	-0.15844
SYTC_HUMAN	5	5	238.42	0.857115	Threonine--tRNA ligase, cytoplasmic OS=Homo sapiens OX=9606 GN=TARS PE=1 SV=3	8.36228e+07	5.92421e+07	7.35001e+07	6.23447e+07	1.05168	0.0726934
TMED2_HUMAN	3	3	91.87	0.857129	Transmembrane emp24 domain-containing protein 2 OS=Homo sapiens OX=9606 GN=TMED2 PE=1 SV=1	5.29731e+07	1.00794e+07	3.55247e+07	9.7874e+06	1.39151	0.476656
RL21_HUMAN	4	4	130.18	0.857963	60S ribosomal protein L21 OS=Homo sapiens OX=9606 GN=RPL21 PE=1 SV=2	1.84645e+08	2.86659e+08	1.57149e+08	2.89155e+08	1.05602	0.0786328
HM13_HUMAN	3	3	132	0.858245	Minor histocompatibility antigen H13 OS=Homo sapiens OX=9606 GN=HM13 PE=1 SV=1	1.96378e+08	6.29981e+07	1.41628e+08	6.62182e+07	1.24792	0.319526
OTUB1_HUMAN	4	4	209.63	0.859986	Ubiquitin thioesterase OTUB1 OS=Homo sapiens OX=9606 GN=OTUB1 PE=1 SV=2	1.16803e+08	1.34138e+07	6.05868e+07	1.55062e+07	1.71128	0.775078
IMB1_HUMAN	12	12	692.6	0.860258	Importin subunit beta-1 OS=Homo sapiens OX=9606 GN=KPNB1 PE=1 SV=2	4.00082e+08	3.41897e+08	3.21435e+08	4.6015e+08	0.949325	-0.0750259
PHB_HUMAN	17	17	916.38	0.86035	Prohibitin OS=Homo sapiens OX=9606 GN=PHB PE=1 SV=1	8.0994e+08	5.66785e+08	6.8668e+08	6.2085e+08	1.05292	0.0743968
PRS10_HUMAN	3	2	172.19	0.861834	26S proteasome regulatory subunit 10B OS=Homo sapiens OX=9606 GN=PSMC6 PE=1 SV=1	4.90929e+07	1.16589e+07	5.50301e+07	1.52166e+07	0.864835	-0.209504
ITB1_HUMAN	9	7	557.43	0.862374	Integrin beta-1 OS=Homo sapiens OX=9606 GN=ITGB1 PE=1 SV=2	9.72867e+07	3.95695e+08	7.00044e+07	3.59972e+08	1.14653	0.197275
HPCL1_HUMAN;HPCA_HUMAN;NCALD_HUMAN	6	6	264.98	0.863144	Hippocalcin-like protein 1 OS=Homo sapiens OX=9606 GN=HPCAL1 PE=1 SV=3	2.93581e+08	8.75734e+07	2.16261e+08	8.86314e+07	1.25013	0.322073
IF4A1_HUMAN;IF4A3_HUMAN	10	3	548.71	0.863197	Eukaryotic initiation factor 4A-I OS=Homo sapiens OX=9606 GN=EIF4A1 PE=1 SV=1	9.60636e+07	2.51531e+08	7.81384e+07	2.32731e+08	1.11814	0.161098
RL23_HUMAN	3	3	206.06	0.863791	60S ribosomal protein L23 OS=Homo sapiens OX=9606 GN=RPL23 PE=1 SV=1	1.55352e+08	1.04429e+08	1.0338e+08	1.4214e+08	1.05809	0.0814575
PGRC1_HUMAN	2	2	67.93	0.864388	Membrane-associated progesterone receptor component 1 OS=Homo sapiens OX=9606 GN=PGRMC1 PE=1 SV=3	2.46778e+07	4.08657e+07	2.32344e+07	3.78859e+07	1.07237	0.1008
XPO1_HUMAN	3	2	136.24	0.864709	Exportin-1 OS=Homo sapiens OX=9606 GN=XPO1 PE=1 SV=1	1.68285e+07	2.48246e+07	1.83511e+07	2.50644e+07	0.959406	-0.0597868
ANXA6_HUMAN	10	10	540.26	0.865675	Annexin A6 OS=Homo sapiens OX=9606 GN=ANXA6 PE=1 SV=3	1.1093e+08	4.26821e+08	9.70336e+07	3.42536e+08	1.22336	0.290843
LASP1_HUMAN	17	17	794.13	0.86621	LIM and SH3 domain protein 1 OS=Homo sapiens OX=9606 GN=LASP1 PE=1 SV=2	9.73977e+08	1.56616e+09	7.5094e+08	1.69653e+09	1.03786	0.0536155
ARL8B_HUMAN	8	2	475.24	0.86628	ADP-ribosylation factor-like protein 8B OS=Homo sapiens OX=9606 GN=ARL8B PE=1 SV=1	5.90701e+07	1.25546e+08	4.22644e+07	1.34763e+08	1.04287	0.0605544
PSA_HUMAN;PSAL_HUMAN	6	5	221.66	0.866515	Puromycin-sensitive aminopeptidase OS=Homo sapiens OX=9606 GN=NPEPPS PE=1 SV=2	3.20554e+07	1.18988e+08	2.40809e+07	1.08312e+08	1.14087	0.190139
HINT1_HUMAN	2	2	128.92	0.866595	Histidine triad nucleotide-binding protein 1 OS=Homo sapiens OX=9606 GN=HINT1 PE=1 SV=2	2.46844e+07	1.24449e+08	1.26643e+07	1.39784e+08	0.978256	-0.0317163
LAT1_HUMAN;YLAT1_HUMAN	3	3	197.55	0.867187	Large neutral amino acids transporter small subunit 1 OS=Homo sapiens OX=9606 GN=SLC7A5 PE=1 SV=2	7.53086e+07	3.14703e+07	6.70804e+07	2.7953e+07	1.12359	0.168119
TCPE_HUMAN	21	17	1087.43	0.867287	T-complex protein 1 subunit epsilon OS=Homo sapiens OX=9606 GN=CCT5 PE=1 SV=1	3.73805e+08	5.44828e+08	3.65808e+08	5.06637e+08	1.05294	0.0744242
RHOG_HUMAN	4	3	127.68	0.868959	Rho-related GTP-binding protein RhoG OS=Homo sapiens OX=9606 GN=RHOG PE=1 SV=1	4.64364e+06	1.1568e+08	1.05421e+07	1.06882e+08	1.02469	0.0351925
NDUBB_HUMAN	1	1	33.33	0.869042	NADH dehydrogenase [ubiquinone] 1 beta subcomplex subunit 11, mitochondrial OS=Homo sapiens OX=9606 GN=NDUFB11 PE=1 SV=1	1.91211e+07	9.46319e+06	2.74908e+07	8.49941e+06	0.794225	-0.33238
ARPC5_HUMAN	8	7	448.55	0.869663	Actin-related protein 2/3 complex subunit 5 OS=Homo sapiens OX=9606 GN=ARPC5 PE=1 SV=3	4.24792e+08	8.64752e+08	3.88111e+08	7.8571e+08	1.09859	0.13565
APOC2_HUMAN	3	3	135.43	0.870669	Apolipoprotein C-II OS=Homo sapiens OX=9606 GN=APOC2 PE=1 SV=1	2.7691e+07	7.2666e+07	2.07589e+07	7.24418e+07	1.07678	0.106728
MYL6_HUMAN;MYL6B_HUMAN;MYL1_HUMAN	11	11	762.94	0.870833	Myosin light polypeptide 6 OS=Homo sapiens OX=9606 GN=MYL6 PE=1 SV=2	1.12535e+09	3.02638e+09	8.80168e+08	2.9076e+09	1.09609	0.132363
RL3_HUMAN;RL3L_HUMAN	21	19	984.75	0.871209	60S ribosomal protein L3 OS=Homo sapiens OX=9606 GN=RPL3 PE=1 SV=2	5.18072e+08	8.9881e+08	4.2751e+08	9.16383e+08	1.05431	0.0763016
RS9_HUMAN	12	11	520.21	0.871967	40S ribosomal protein S9 OS=Homo sapiens OX=9606 GN=RPS9 PE=1 SV=3	5.14915e+08	3.29872e+08	4.61324e+08	4.00951e+08	0.979718	-0.0295617
SMD2_HUMAN	2	2	98.75	0.872464	Small nuclear ribonucleoprotein Sm D2 OS=Homo sapiens OX=9606 GN=SNRPD2 PE=1 SV=1	3.68192e+07	2.25115e+07	3.19202e+07	2.84649e+07	0.98254	-0.0254116
ECHB_HUMAN	10	9	512.71	0.873349	Trifunctional enzyme subunit beta, mitochondrial OS=Homo sapiens OX=9606 GN=HADHB PE=1 SV=3	2.84999e+08	1.73159e+08	2.32941e+08	1.92393e+08	1.07717	0.107249
COPG1_HUMAN;COPG2_HUMAN	10	10	465.8	0.873368	Coatomer subunit gamma-1 OS=Homo sapiens OX=9606 GN=COPG1 PE=1 SV=1	1.28634e+08	1.92939e+08	1.18148e+08	1.87943e+08	1.05058	0.0711853
RS27L_HUMAN	1	1	82.45	0.873617	40S ribosomal protein S27-like OS=Homo sapiens OX=9606 GN=RPS27L PE=1 SV=3	1.33444e+06	7.55876e+07	3.23135e+06	7.89297e+07	0.936235	-0.0950574
UPAR_HUMAN	2	2	120.93	0.875111	Urokinase plasminogen activator surface receptor OS=Homo sapiens OX=9606 GN=PLAUR PE=1 SV=1	7.51949e+07	4.9293e+07	4.89879e+07	8.57191e+07	0.924138	-0.11382
GSTP1_HUMAN	10	10	880.41	0.875675	Glutathione S-transferase P OS=Homo sapiens OX=9606 GN=GSTP1 PE=1 SV=2	1.0337e+09	1.56492e+09	9.04253e+08	1.58139e+09	1.04545	0.064129
GRPE1_HUMAN	2	2	93.79	0.875687	GrpE protein homolog 1, mitochondrial OS=Homo sapiens OX=9606 GN=GRPEL1 PE=1 SV=2	5.86521e+07	3.46007e+07	3.83579e+07	4.78089e+07	1.08223	0.114014
AN32A_HUMAN;AN32C_HUMAN;AN32D_HUMAN	11	6	679.88	0.876383	Acidic leucine-rich nuclear phosphoprotein 32 family member A OS=Homo sapiens OX=9606 GN=ANP32A PE=1 SV=1	2.04153e+08	2.95385e+08	2.05285e+08	3.2605e+08	0.940156	-0.0890274
RAB13_HUMAN	2	1	166.42	0.876635	Ras-related protein Rab-13 OS=Homo sapiens OX=9606 GN=RAB13 PE=1 SV=1	236543	3.60436e+07	66572.8	3.16363e+07	1.14438	0.19457
FA81A_HUMAN	1	1	31.25	0.877211	Protein FAM81A OS=Homo sapiens OX=9606 GN=FAM81A PE=2 SV=3	0	1.40614e+08	0	1.88233e+06	74.7022	6.22308
LGUL_HUMAN	9	8	545.32	0.877481	Lactoylglutathione lyase OS=Homo sapiens OX=9606 GN=GLO1 PE=1 SV=4	6.09701e+08	1.19025e+09	5.09985e+08	1.17991e+09	1.06512	0.0910206
NUDT5_HUMAN	2	2	68.7	0.877658	ADP-sugar pyrophosphatase OS=Homo sapiens OX=9606 GN=NUDT5 PE=1 SV=1	5.26327e+07	1.70459e+07	3.41876e+07	2.11981e+07	1.25806	0.331202
PRS7_HUMAN	4	4	176.84	0.878445	26S proteasome regulatory subunit 7 OS=Homo sapiens OX=9606 GN=PSMC2 PE=1 SV=3	4.43312e+07	2.79733e+08	3.07171e+07	2.4909e+08	1.15817	0.211847
ARGFX_HUMAN	1	1	39.51	0.879438	Arginine-fifty homeobox OS=Homo sapiens OX=9606 GN=ARGFX PE=2 SV=1	1.13999e+07	4.96112e+06	3.01183e+07	2.88011e+06	0.495811	-1.01214
QCR6_HUMAN;QCR6L_HUMAN	5	5	216.49	0.879491	Cytochrome b-c1 complex subunit 6, mitochondrial OS=Homo sapiens OX=9606 GN=UQCRH PE=1 SV=2	1.90962e+08	8.6668e+07	1.24934e+08	1.15595e+08	1.15425	0.206951
COMT_HUMAN	7	7	691.07	0.880268	Catechol O-methyltransferase OS=Homo sapiens OX=9606 GN=COMT PE=1 SV=2	1.15486e+09	2.97769e+08	8.49791e+08	5.17603e+08	1.06233	0.087234
PP2AB_HUMAN;PP2AA_HUMAN	3	3	128.46	0.8817	Serine/threonine-protein phosphatase 2A catalytic subunit beta isoform OS=Homo sapiens OX=9606 GN=PPP2CB PE=1 SV=1	1.73081e+07	2.38082e+07	1.4847e+07	2.50352e+07	1.03095	0.0439682
PCBP1_HUMAN;PCBP4_HUMAN	15	10	996.92	0.882799	Poly(rC)-binding protein 1 OS=Homo sapiens OX=9606 GN=PCBP1 PE=1 SV=2	8.4368e+08	1.11313e+09	6.56235e+08	1.26989e+09	1.01593	0.0227994
ACOX1_HUMAN	2	2	91.91	0.88289	Peroxisomal acyl-coenzyme A oxidase 1 OS=Homo sapiens OX=9606 GN=ACOX1 PE=1 SV=3	3.20651e+07	2.14745e+07	2.74047e+07	2.33832e+07	1.05418	0.0761228
NQO1_HUMAN	7	7	279.22	0.883898	NAD(P)H dehydrogenase [quinone] 1 OS=Homo sapiens OX=9606 GN=NQO1 PE=1 SV=1	1.1454e+08	1.45935e+08	1.19599e+08	1.47346e+08	0.975759	-0.0354031
RS29_HUMAN	1	1	61.71	0.884625	40S ribosomal protein S29 OS=Homo sapiens OX=9606 GN=RPS29 PE=1 SV=2	575344	3.50751e+07	166794	3.93553e+07	0.902038	-0.14874
PARK7_HUMAN	14	14	993.17	0.884919	Protein/nucleic acid deglycase DJ-1 OS=Homo sapiens OX=9606 GN=PARK7 PE=1 SV=2	9.87469e+08	1.22038e+09	8.77053e+08	1.51209e+09	0.924121	-0.113846
PGAM1_HUMAN;PGAM4_HUMAN;PGAM2_HUMAN	22	22	1666.61	0.885701	Phosphoglycerate mutase 1 OS=Homo sapiens OX=9606 GN=PGAM1 PE=1 SV=2	2.04999e+09	5.01207e+09	1.6569e+09	4.92986e+09	1.07216	0.100519
CATA_HUMAN	17	16	949.4	0.885867	Catalase OS=Homo sapiens OX=9606 GN=CAT PE=1 SV=3	3.17485e+08	1.02152e+09	2.71705e+08	9.08503e+08	1.13455	0.182123
VATG1_HUMAN	3	3	125.98	0.8866	V-type proton ATPase subunit G 1 OS=Homo sapiens OX=9606 GN=ATP6V1G1 PE=1 SV=3	8.86916e+07	3.68164e+07	7.17803e+07	5.28659e+07	1.00691	0.00994046
G3BP1_HUMAN	4	4	136.27	0.88749	Ras GTPase-activating protein-binding protein 1 OS=Homo sapiens OX=9606 GN=G3BP1 PE=1 SV=1	2.64024e+08	1.38574e+08	3.8553e+08	1.17794e+08	0.799878	-0.322148
S10AA_HUMAN	3	3	136.63	0.887749	Protein S100-A10 OS=Homo sapiens OX=9606 GN=S100A10 PE=1 SV=2	2.83616e+08	6.97796e+08	2.53205e+08	6.36225e+08	1.10342	0.141978
PSMD6_HUMAN	2	1	59.38	0.88926	26S proteasome non-ATPase regulatory subunit 6 OS=Homo sapiens OX=9606 GN=PSMD6 PE=1 SV=1	651108	1.76661e+07	1.38069e+06	1.59145e+07	1.05909	0.0828285
RS3_HUMAN	15	15	752.81	0.889398	40S ribosomal protein S3 OS=Homo sapiens OX=9606 GN=RPS3 PE=1 SV=2	4.40577e+08	3.93821e+08	3.43516e+08	4.78094e+08	1.01556	0.0222819
ECH1_HUMAN	10	9	577.96	0.889603	Delta(3,5)-Delta(2,4)-dienoyl-CoA isomerase, mitochondrial OS=Homo sapiens OX=9606 GN=ECH1 PE=1 SV=2	1.25729e+08	3.67803e+08	1.14424e+08	3.19979e+08	1.13612	0.184109
CD14_HUMAN	2	2	105.34	0.890112	Monocyte differentiation antigen CD14 OS=Homo sapiens OX=9606 GN=CD14 PE=1 SV=2	9.64359e+06	3.80667e+07	5.69081e+06	4.38997e+07	0.962085	-0.0557633
SYWC_HUMAN	17	17	1290.79	0.890213	Tryptophan--tRNA ligase, cytoplasmic OS=Homo sapiens OX=9606 GN=WARS PE=1 SV=2	1.20943e+09	1.81867e+09	1.18996e+09	1.69855e+09	1.04833	0.0680888
PROF1_HUMAN	13	13	1161.15	0.890464	Profilin-1 OS=Homo sapiens OX=9606 GN=PFN1 PE=1 SV=2	2.9409e+09	4.54786e+09	2.56368e+09	4.65023e+09	1.0381	0.0539459
CATD_HUMAN	14	14	763.58	0.890835	Cathepsin D OS=Homo sapiens OX=9606 GN=CTSD PE=1 SV=1	9.91139e+08	1.741e+09	9.87253e+08	2.01261e+09	0.910756	-0.134863
NUP98_HUMAN	1	1	30.35	0.89243	Nuclear pore complex protein Nup98-Nup96 OS=Homo sapiens OX=9606 GN=NUP98 PE=1 SV=4	3.11495e+07	6.51488e+07	3.87911e+07	4.65703e+07	1.12812	0.173926
HCLS1_HUMAN	7	7	324.89	0.892944	Hematopoietic lineage cell-specific protein OS=Homo sapiens OX=9606 GN=HCLS1 PE=1 SV=3	6.10169e+07	2.45379e+08	5.18859e+07	2.13327e+08	1.15528	0.208247
NTF2_HUMAN	3	3	112.61	0.893136	Nuclear transport factor 2 OS=Homo sapiens OX=9606 GN=NUTF2 PE=1 SV=1	8.31743e+07	1.86614e+08	6.95466e+07	1.84132e+08	1.0635	0.0888222
CATS_HUMAN	6	6	453.76	0.894693	Cathepsin S OS=Homo sapiens OX=9606 GN=CTSS PE=1 SV=3	1.60015e+08	2.83289e+08	1.28236e+08	3.02875e+08	1.02828	0.0402387
RL22_HUMAN;RL22L_HUMAN	3	3	152.58	0.896628	60S ribosomal protein L22 OS=Homo sapiens OX=9606 GN=RPL22 PE=1 SV=2	1.0788e+08	9.02442e+07	1.00362e+08	9.43486e+07	1.01753	0.0250771
RL5_HUMAN	10	8	574.82	0.898867	60S ribosomal protein L5 OS=Homo sapiens OX=9606 GN=RPL5 PE=1 SV=3	1.70991e+08	3.06386e+08	1.99092e+08	2.90812e+08	0.97443	-0.0373702
RS6_HUMAN	4	4	221.07	0.902332	40S ribosomal protein S6 OS=Homo sapiens OX=9606 GN=RPS6 PE=1 SV=1	1.45901e+08	6.03313e+07	1.18918e+08	6.37046e+07	1.12928	0.1754
TCPA_HUMAN	23	21	1436.57	0.902921	T-complex protein 1 subunit alpha OS=Homo sapiens OX=9606 GN=TCP1 PE=1 SV=1	5.66396e+08	8.05167e+08	6.35008e+08	7.58278e+08	0.984409	-0.0226703
PUR9_HUMAN	10	10	589.36	0.90382	Bifunctional purine biosynthesis protein PURH OS=Homo sapiens OX=9606 GN=ATIC PE=1 SV=3	2.32731e+08	3.72563e+08	2.3364e+08	3.41673e+08	1.05211	0.0732891
ASSY_HUMAN	20	20	967.21	0.904972	Argininosuccinate synthase OS=Homo sapiens OX=9606 GN=ASS1 PE=1 SV=2	9.67174e+08	6.99102e+08	8.55577e+08	7.53987e+08	1.03523	0.0499577
PP1A_HUMAN	5	1	279.06	0.905164	Serine/threonine-protein phosphatase PP1-alpha catalytic subunit OS=Homo sapiens OX=9606 GN=PPP1CA PE=1 SV=1	1.04142e+07	1.57241e+07	1.01052e+07	1.5005e+07	1.04094	0.0578906
GRHPR_HUMAN	2	2	84.37	0.905257	Glyoxylate reductase/hydroxypyruvate reductase OS=Homo sapiens OX=9606 GN=GRHPR PE=1 SV=1	1.72739e+07	1.98498e+07	1.46206e+07	2.21139e+07	1.01059	0.0152027
ALDR_HUMAN;AK1BF_HUMAN	11	9	397.17	0.905291	Aldose reductase OS=Homo sapiens OX=9606 GN=AKR1B1 PE=1 SV=3	2.42895e+08	2.29889e+08	1.99396e+08	2.68825e+08	1.00975	0.0139923
NICA_HUMAN	2	2	102.49	0.907303	Nicastrin OS=Homo sapiens OX=9606 GN=NCSTN PE=1 SV=2	2.65727e+07	1.0441e+07	2.73792e+07	8.30033e+06	1.03739	0.0529626
IPYR_HUMAN	3	3	213.13	0.908052	Inorganic pyrophosphatase OS=Homo sapiens OX=9606 GN=PPA1 PE=1 SV=2	1.0966e+07	1.75372e+08	2.44887e+07	1.19141e+08	1.29735	0.375569
MGAT3_HUMAN	1	1	28.27	0.909127	Beta-1,4-mannosyl-glycoprotein 4-beta-N-acetylglucosaminyltransferase OS=Homo sapiens OX=9606 GN=MGAT3 PE=2 SV=3	5.09826e+07	3.67697e+06	9.6596e+07	3.3647e+06	0.546811	-0.870886
ALBU_HUMAN	5	5	212.95	0.909191	Serum albumin OS=Homo sapiens OX=9606 GN=ALB PE=1 SV=2	6.76058e+07	8.86383e+07	4.68031e+07	1.49294e+08	0.796769	-0.327766
WDR11_HUMAN	1	1	33.59	0.909587	WD repeat-containing protein 11 OS=Homo sapiens OX=9606 GN=WDR11 PE=1 SV=1	7.45936e+07	17862.5	2.26009e+07	14117.1	3.2992	1.72211
MIF_HUMAN	4	4	227.84	0.910455	Macrophage migration inhibitory factor OS=Homo sapiens OX=9606 GN=MIF PE=1 SV=4	8.77955e+08	3.19349e+08	6.48861e+08	3.73196e+08	1.17147	0.228315
MTPN_HUMAN	5	5	284.94	0.910509	Myotrophin OS=Homo sapiens OX=9606 GN=MTPN PE=1 SV=2	2.37636e+08	3.10185e+08	1.77423e+08	4.72675e+08	0.842676	-0.24695
RL24_HUMAN	3	3	179.42	0.911394	60S ribosomal protein L24 OS=Homo sapiens OX=9606 GN=RPL24 PE=1 SV=1	6.52726e+07	1.46111e+08	5.81017e+07	1.41164e+08	1.06081	0.0851725
CYC_HUMAN	2	2	96.93	0.912657	Cytochrome c OS=Homo sapiens OX=9606 GN=CYCS PE=1 SV=2	1.16454e+08	240305	1.01287e+08	736250	1.1438	0.193834
PSB2_HUMAN	3	3	131.55	0.912934	Proteasome subunit beta type-2 OS=Homo sapiens OX=9606 GN=PSMB2 PE=1 SV=1	1.63812e+08	5.57019e+07	1.40412e+08	5.44163e+07	1.12671	0.172112
RS28_HUMAN	3	3	189.57	0.913133	40S ribosomal protein S28 OS=Homo sapiens OX=9606 GN=RPS28 PE=1 SV=1	9.82029e+07	1.3778e+08	7.86057e+07	1.5658e+08	1.00339	0.0048833
FKB1A_HUMAN	1	1	27.86	0.913918	Peptidyl-prolyl cis-trans isomerase FKBP1A OS=Homo sapiens OX=9606 GN=FKBP1A PE=1 SV=2	4.52244e+07	6.6409e+07	3.4847e+07	7.73505e+07	0.994971	-0.00727301
H2A2A_HUMAN;H2A1H_HUMAN	9	1	905	0.91394	Histone H2A type 2-A OS=Homo sapiens OX=9606 GN=HIST2H2AA3 PE=1 SV=3	5.3195e+08	2.83244e+09	3.73857e+08	2.91607e+09	1.02263	0.0322891
THOC4_HUMAN	3	3	151.31	0.914671	THO complex subunit 4 OS=Homo sapiens OX=9606 GN=ALYREF PE=1 SV=3	7.40662e+06	5.89852e+07	5.7561e+06	5.25671e+07	1.13834	0.186935
B2MG_HUMAN	4	4	188.95	0.915656	Beta-2-microglobulin OS=Homo sapiens OX=9606 GN=B2M PE=1 SV=1	3.72756e+08	3.01255e+08	3.07988e+08	3.7771e+08	0.982955	-0.0248023
AMPB_HUMAN	2	2	81.34	0.916134	Aminopeptidase B OS=Homo sapiens OX=9606 GN=RNPEP PE=1 SV=2	1.16351e+07	2.26326e+07	1.42212e+07	2.02544e+07	0.993971	-0.00872456
1433T_HUMAN	22	14	1425.44	0.916386	14-3-3 protein theta OS=Homo sapiens OX=9606 GN=YWHAQ PE=1 SV=1	1.46483e+09	4.29409e+08	9.9954e+08	5.34397e+08	1.23489	0.304383
PCBP2_HUMAN;PCBP3_HUMAN	12	5	654.66	0.916642	Poly(rC)-binding protein 2 OS=Homo sapiens OX=9606 GN=PCBP2 PE=1 SV=1	1.52126e+08	4.51172e+08	1.34223e+08	4.24037e+08	1.08068	0.111934
RACK1_HUMAN	15	15	822.66	0.916797	Receptor of activated protein C kinase 1 OS=Homo sapiens OX=9606 GN=RACK1 PE=1 SV=3	1.20421e+09	5.36671e+08	1.01083e+09	7.09535e+08	1.01192	0.0170979
TCTP_HUMAN;TPT1L_HUMAN	4	4	213.96	0.917402	Translationally-controlled tumor protein OS=Homo sapiens OX=9606 GN=TPT1 PE=1 SV=1	1.61679e+08	3.58845e+08	1.25465e+08	3.92799e+08	1.00436	0.00627735
S10A8_HUMAN	2	2	75.92	0.918611	Protein S100-A8 OS=Homo sapiens OX=9606 GN=S100A8 PE=1 SV=1	1.99053e+07	5.78621e+07	2.39073e+07	5.6433e+07	0.967975	-0.0469588
SH3L3_HUMAN	7	7	466.25	0.919912	SH3 domain-binding glutamic acid-rich-like protein 3 OS=Homo sapiens OX=9606 GN=SH3BGRL3 PE=1 SV=1	1.49176e+09	1.97946e+09	1.23884e+09	2.6095e+09	0.902006	-0.14879
PSMD1_HUMAN	5	5	247.99	0.92002	26S proteasome non-ATPase regulatory subunit 1 OS=Homo sapiens OX=9606 GN=PSMD1 PE=1 SV=2	3.43351e+07	6.36481e+07	2.21519e+07	8.35536e+07	0.926946	-0.109443
ARF1_HUMAN;ARF3_HUMAN;ARF5_HUMAN	13	8	838.81	0.920181	ADP-ribosylation factor 1 OS=Homo sapiens OX=9606 GN=ARF1 PE=1 SV=2	4.88276e+08	1.05365e+09	4.52234e+08	1.00352e+09	1.0592	0.082973
BASP1_HUMAN	9	9	560.78	0.920431	Brain acid soluble protein 1 OS=Homo sapiens OX=9606 GN=BASP1 PE=1 SV=2	4.67135e+08	7.0096e+08	4.83907e+08	6.40047e+08	1.03927	0.0555754
RANG_HUMAN	6	6	292.91	0.921245	Ran-specific GTPase-activating protein OS=Homo sapiens OX=9606 GN=RANBP1 PE=1 SV=1	1.53689e+08	3.42123e+08	1.14535e+08	3.89848e+08	0.983007	-0.0247261
ERF3A_HUMAN	1	1	58.76	0.9213	Eukaryotic peptide chain release factor GTP-binding subunit ERF3A OS=Homo sapiens OX=9606 GN=GSPT1 PE=1 SV=1	401340	4.73173e+07	199739	4.26612e+07	1.11334	0.154891
COX5A_HUMAN	7	6	290.07	0.921403	Cytochrome c oxidase subunit 5A, mitochondrial OS=Homo sapiens OX=9606 GN=COX5A PE=1 SV=2	8.25837e+07	1.96022e+08	9.49633e+07	1.9311e+08	0.967138	-0.0482069
FPPS_HUMAN	5	5	247.08	0.921809	Farnesyl pyrophosphate synthase OS=Homo sapiens OX=9606 GN=FDPS PE=1 SV=4	1.08312e+08	2.52164e+08	1.0339e+08	2.32032e+08	1.07469	0.103926
PSA5_HUMAN	4	3	260.18	0.92313	Proteasome subunit alpha type-5 OS=Homo sapiens OX=9606 GN=PSMA5 PE=1 SV=3	1.757e+08	2.28677e+08	1.26454e+08	2.89051e+08	0.973219	-0.039164
GLCM_HUMAN	1	1	34.15	0.923483	Glucosylceramidase OS=Homo sapiens OX=9606 GN=GBA PE=1 SV=3	8.09286e+06	1.99018e+07	6.89864e+06	2.00642e+07	1.03827	0.0541813
DEST_HUMAN	2	1	59.96	0.923873	Destrin OS=Homo sapiens OX=9606 GN=DSTN PE=1 SV=3	235397	6.37984e+06	129352	6.66466e+06	0.973686	-0.0384717
PGK1_HUMAN	35	26	2763.76	0.925124	Phosphoglycerate kinase 1 OS=Homo sapiens OX=9606 GN=PGK1 PE=1 SV=3	5.57802e+09	1.08365e+10	4.73207e+09	1.13661e+10	1.01965	0.0280722
RL36_HUMAN	4	4	147.87	0.925141	60S ribosomal protein L36 OS=Homo sapiens OX=9606 GN=RPL36 PE=1 SV=3	5.96942e+07	1.05303e+08	5.94716e+07	1.16007e+08	0.940268	-0.0888561
RHOC_HUMAN	9	2	680.91	0.925177	Rho-related GTP-binding protein RhoC OS=Homo sapiens OX=9606 GN=RHOC PE=1 SV=1	1.2955e+08	3.89266e+07	9.62238e+07	6.01043e+07	1.07771	0.10797
SNRPA_HUMAN	2	2	91.36	0.92518	U1 small nuclear ribonucleoprotein A OS=Homo sapiens OX=9606 GN=SNRPA PE=1 SV=3	1.6359e+08	1.21264e+07	1.27568e+08	1.06144e+07	1.27162	0.346672
PSB1_HUMAN	7	6	299.82	0.925514	Proteasome subunit beta type-1 OS=Homo sapiens OX=9606 GN=PSMB1 PE=1 SV=2	8.54627e+07	1.68524e+08	7.08031e+07	1.80067e+08	1.01242	0.0178134
RS27A_HUMAN;RL40_HUMAN	11	10	671.31	0.925649	Ubiquitin-40S ribosomal protein S27a OS=Homo sapiens OX=9606 GN=RPS27A PE=1 SV=2	4.26545e+09	8.69903e+08	3.75451e+09	7.80819e+08	1.1323	0.179255
DOCK4_HUMAN	2	2	61.69	0.926297	Dedicator of cytokinesis protein 4 OS=Homo sapiens OX=9606 GN=DOCK4 PE=1 SV=3	1.45503e+08	1.47832e+07	1.14954e+08	2.49432e+07	1.14575	0.196291
5NTD_HUMAN	4	3	161.58	0.92754	5'-nucleotidase OS=Homo sapiens OX=9606 GN=NT5E PE=1 SV=1	1.00949e+07	1.37411e+08	7.66083e+06	1.22446e+08	1.13373	0.18108
VAS1_HUMAN	1	1	29.62	0.928042	V-type proton ATPase subunit S1 OS=Homo sapiens OX=9606 GN=ATP6AP1 PE=1 SV=2	1.05733e+07	1.49649e+07	1.20135e+07	1.36787e+07	0.994004	-0.00867625
RLA0_HUMAN;RLA0L_HUMAN	13	13	742.34	0.929384	60S acidic ribosomal protein P0 OS=Homo sapiens OX=9606 GN=RPLP0 PE=1 SV=1	1.42054e+09	7.28158e+08	1.14537e+09	8.38833e+08	1.0829	0.114903
S10A4_HUMAN	7	7	496.97	0.929465	Protein S100-A4 OS=Homo sapiens OX=9606 GN=S100A4 PE=1 SV=1	8.78583e+08	3.57019e+09	8.32114e+08	3.10965e+09	1.12863	0.174567
G6PD_HUMAN	12	12	562.21	0.93195	Glucose-6-phosphate 1-dehydrogenase OS=Homo sapiens OX=9606 GN=G6PD PE=1 SV=4	2.42965e+08	3.20728e+08	1.97418e+08	4.27231e+08	0.902415	-0.148137
LDHA_HUMAN;LDH6A_HUMAN;LDH6B_HUMAN	25	22	1672.03	0.932726	L-lactate dehydrogenase A chain OS=Homo sapiens OX=9606 GN=LDHA PE=1 SV=2	3.51439e+09	5.47765e+09	3.28446e+09	6.32017e+09	0.936218	-0.0950832
CPNS1_HUMAN	2	2	126.63	0.9348	Calpain small subunit 1 OS=Homo sapiens OX=9606 GN=CAPNS1 PE=1 SV=1	926379	5.15447e+07	441238	6.01863e+07	0.865466	-0.208451
PPIF_HUMAN	14	11	698.94	0.935508	Peptidyl-prolyl cis-trans isomerase F, mitochondrial OS=Homo sapiens OX=9606 GN=PPIF PE=1 SV=1	7.48255e+08	1.38876e+09	5.79408e+08	1.60812e+09	0.97691	-0.0337029
OAT_HUMAN	3	3	77.01	0.935891	Ornithine aminotransferase, mitochondrial OS=Homo sapiens OX=9606 GN=OAT PE=1 SV=1	1.64165e+08	1.2226e+07	3.09324e+08	9.62025e+06	0.553047	-0.854527
CYFP1_HUMAN	3	1	96.09	0.936144	Cytoplasmic FMR1-interacting protein 1 OS=Homo sapiens OX=9606 GN=CYFIP1 PE=1 SV=1	5.97787e+07	1.92477e+07	5.30548e+07	1.88767e+07	1.09863	0.13571
G6PI_HUMAN;SIX5_HUMAN	21	20	1366.29	0.936759	Glucose-6-phosphate isomerase OS=Homo sapiens OX=9606 GN=GPI PE=1 SV=4	6.99878e+08	1.94708e+09	6.09657e+08	1.94583e+09	1.03579	0.0507375
PPT1_HUMAN	17	17	1462.12	0.937292	Palmitoyl-protein thioesterase 1 OS=Homo sapiens OX=9606 GN=PPT1 PE=1 SV=1	2.0056e+09	3.18654e+09	1.73972e+09	3.99786e+09	0.904934	-0.144115
RL7_HUMAN	17	16	759.06	0.937318	60S ribosomal protein L7 OS=Homo sapiens OX=9606 GN=RPL7 PE=1 SV=1	8.74697e+08	1.04805e+09	8.00183e+08	1.10835e+09	1.00745	0.0107033
RS15_HUMAN	5	5	368.9	0.937431	40S ribosomal protein S15 OS=Homo sapiens OX=9606 GN=RPS15 PE=1 SV=2	4.2193e+07	6.92535e+08	3.06009e+07	6.60611e+08	1.06296	0.0880818
DEDD_HUMAN	2	1	37.47	0.937543	Death effector domain-containing protein OS=Homo sapiens OX=9606 GN=DEDD PE=1 SV=1	2.92532e+09	1.37547e+09	2.17429e+09	1.72573e+09	1.10276	0.141119
GPDM_HUMAN	3	3	101.02	0.937554	Glycerol-3-phosphate dehydrogenase, mitochondrial OS=Homo sapiens OX=9606 GN=GPD2 PE=1 SV=3	3.98792e+07	3.51182e+07	2.99471e+07	4.89101e+07	0.951054	-0.072401
VAPA_HUMAN	3	2	80.55	0.939408	Vesicle-associated membrane protein-associated protein A OS=Homo sapiens OX=9606 GN=VAPA PE=1 SV=3	8.98036e+06	1.63044e+07	1.06852e+07	1.45149e+07	1.00336	0.00484071
SYDC_HUMAN	8	7	383.99	0.940161	Aspartate--tRNA ligase, cytoplasmic OS=Homo sapiens OX=9606 GN=DARS PE=1 SV=2	1.27643e+08	5.36948e+07	9.02277e+07	7.03755e+07	1.1291	0.175179
CAPG_HUMAN	20	19	1635.78	0.940453	Macrophage-capping protein OS=Homo sapiens OX=9606 GN=CAPG PE=1 SV=2	2.84448e+09	5.33081e+09	2.72048e+09	5.16722e+09	1.03646	0.0516662
ENSA_HUMAN	1	1	47.74	0.940517	Alpha-endosulfine OS=Homo sapiens OX=9606 GN=ENSA PE=1 SV=1	473581	1.88081e+07	646185	2.11341e+07	0.885282	-0.17579
ITAX_HUMAN	3	3	141.79	0.941385	Integrin alpha-X OS=Homo sapiens OX=9606 GN=ITGAX PE=1 SV=3	4.62091e+07	2.80039e+07	2.61346e+07	4.64745e+07	1.02209	0.0315225
SRSF2_HUMAN	3	3	164.26	0.941717	Serine/arginine-rich splicing factor 2 OS=Homo sapiens OX=9606 GN=SRSF2 PE=1 SV=4	1.26676e+08	1.26328e+08	1.55904e+08	1.05969e+08	0.966129	-0.0497119
APOE_HUMAN	1	1	41.49	0.942187	Apolipoprotein E OS=Homo sapiens OX=9606 GN=APOE PE=1 SV=1	1.05403e+07	6.74208e+06	7.35197e+06	1.01103e+07	0.989701	-0.0149354
CATL1_HUMAN;CATK_HUMAN	3	3	170.19	0.942371	Cathepsin L1 OS=Homo sapiens OX=9606 GN=CTSL PE=1 SV=2	2.99455e+08	3.17696e+08	2.37357e+08	3.85167e+08	0.991368	-0.0125077
CATC_HUMAN	2	2	72.68	0.942857	Dipeptidyl peptidase 1 OS=Homo sapiens OX=9606 GN=CTSC PE=1 SV=2	3.36308e+07	7.13772e+07	3.14809e+07	6.97818e+07	1.03699	0.0523961
G3P_HUMAN;G3PT_HUMAN	36	36	2929.13	0.943201	Glyceraldehyde-3-phosphate dehydrogenase OS=Homo sapiens OX=9606 GN=GAPDH PE=1 SV=3	8.20328e+09	1.85591e+10	7.19939e+09	1.90902e+10	1.01799	0.0257174
GSTK1_HUMAN	3	3	156.02	0.943596	Glutathione S-transferase kappa 1 OS=Homo sapiens OX=9606 GN=GSTK1 PE=1 SV=3	2.58147e+07	1.38425e+08	2.59787e+07	1.1498e+08	1.16516	0.220529
UPP1_HUMAN	2	2	78.77	0.943952	Uridine phosphorylase 1 OS=Homo sapiens OX=9606 GN=UPP1 PE=1 SV=1	3.45239e+06	5.06044e+07	3.70284e+06	6.44062e+07	0.793679	-0.333372
RAB6A_HUMAN	3	2	158.21	0.945048	Ras-related protein Rab-6A OS=Homo sapiens OX=9606 GN=RAB6A PE=1 SV=3	2.4587e+07	1.67594e+06	1.53536e+07	3.41047e+06	1.39964	0.485054
ALDOA_HUMAN;ALDOB_HUMAN	36	27	3201.32	0.947739	Fructose-bisphosphate aldolase A OS=Homo sapiens OX=9606 GN=ALDOA PE=1 SV=2	8.18333e+09	1.62279e+10	6.99959e+09	1.7436e+10	0.999001	-0.00144194
COR1A_HUMAN	21	19	1383.75	0.949563	Coronin-1A OS=Homo sapiens OX=9606 GN=CORO1A PE=1 SV=4	1.77698e+09	1.93977e+09	1.68342e+09	2.08143e+09	0.987223	-0.0185519
PARVG_HUMAN	2	2	111.18	0.951004	Gamma-parvin OS=Homo sapiens OX=9606 GN=PARVG PE=1 SV=1	86908.4	1.07159e+08	121110	4.06433e+07	2.63086	1.39554
GPX1_HUMAN	8	8	401.68	0.952684	Glutathione peroxidase 1 OS=Homo sapiens OX=9606 GN=GPX1 PE=1 SV=4	2.55736e+08	6.17384e+08	1.95335e+08	7.26993e+08	0.946647	-0.0791011
SSBP_HUMAN	2	2	90.44	0.953155	Single-stranded DNA-binding protein, mitochondrial OS=Homo sapiens OX=9606 GN=SSBP1 PE=1 SV=1	5.55013e+07	2.32652e+07	5.14606e+07	2.69613e+07	1.00439	0.00632566
TBA1A_HUMAN;TBA3C_HUMAN;TBA3E_HUMAN;TBAL3_HUMAN	22	1	1981.59	0.953795	Tubulin alpha-1A chain OS=Homo sapiens OX=9606 GN=TUBA1A PE=1 SV=1	5.1989e+07	2.57098e+07	4.52698e+07	3.11076e+07	1.0173	0.0247441
H10_HUMAN	2	1	75.29	0.954015	Histone H1.0 OS=Homo sapiens OX=9606 GN=H1F0 PE=1 SV=3	4.40558e+07	3.79356e+07	4.45815e+07	3.69048e+07	1.0062	0.00891742
SAP_HUMAN	13	13	923.8	0.954984	Prosaposin OS=Homo sapiens OX=9606 GN=PSAP PE=1 SV=2	2.58434e+09	3.91981e+09	2.10802e+09	5.11503e+09	0.900472	-0.151247
ELAV1_HUMAN	2	2	88.42	0.956046	ELAV-like protein 1 OS=Homo sapiens OX=9606 GN=ELAVL1 PE=1 SV=2	2.34931e+07	3.19889e+06	1.61924e+07	5.34887e+06	1.23911	0.309302
SODC_HUMAN	9	9	666.23	0.958138	Superoxide dismutase [Cu-Zn] OS=Homo sapiens OX=9606 GN=SOD1 PE=1 SV=2	9.24861e+08	1.09448e+09	5.32957e+08	1.7678e+09	0.877685	-0.188224
ODPB_HUMAN	4	4	168.28	0.958423	Pyruvate dehydrogenase E1 component subunit beta, mitochondrial OS=Homo sapiens OX=9606 GN=PDHB PE=1 SV=3	7.72592e+08	4.62559e+07	7.9752e+08	5.6263e+07	0.959082	-0.0602732
MATR3_HUMAN	4	3	121.99	0.959446	Matrin-3 OS=Homo sapiens OX=9606 GN=MATR3 PE=1 SV=2	9.29944e+07	1.54664e+08	1.09924e+08	1.35031e+08	1.01104	0.0158367
GPNMB_HUMAN	2	2	134.51	0.960191	Transmembrane glycoprotein NMB OS=Homo sapiens OX=9606 GN=GPNMB PE=1 SV=2	9.5611e+07	3.6349e+08	8.73292e+07	3.56753e+08	1.03382	0.0479865
PPIA_HUMAN;PAL4A_HUMAN;PAL4C_HUMAN	17	15	1594.76	0.960317	Peptidyl-prolyl cis-trans isomerase A OS=Homo sapiens OX=9606 GN=PPIA PE=1 SV=2	5.26342e+09	1.19529e+10	5.12652e+09	1.31644e+10	0.941244	-0.0873589
IF4H_HUMAN	4	4	160.26	0.961033	Eukaryotic translation initiation factor 4H OS=Homo sapiens OX=9606 GN=EIF4H PE=1 SV=5	1.00267e+08	1.75753e+08	1.02319e+08	1.65355e+08	1.03118	0.0442969
VPS35_HUMAN	2	2	123.17	0.962155	Vacuolar protein sorting-associated protein 35 OS=Homo sapiens OX=9606 GN=VPS35 PE=1 SV=2	4.18196e+07	2.02303e+07	3.84021e+07	2.31017e+07	1.00888	0.0127532
RL30_HUMAN	5	4	223.95	0.962221	60S ribosomal protein L30 OS=Homo sapiens OX=9606 GN=RPL30 PE=1 SV=2	2.38395e+08	6.61075e+07	1.72958e+08	9.82112e+07	1.12293	0.167263
PRDX5_HUMAN	4	4	191.02	0.962294	Peroxiredoxin-5, mitochondrial OS=Homo sapiens OX=9606 GN=PRDX5 PE=1 SV=4	1.22577e+08	1.57977e+08	9.35902e+07	2.16827e+08	0.903798	-0.145927
LICH_HUMAN	1	1	45.16	0.962767	Lysosomal acid lipase/cholesteryl ester hydrolase OS=Homo sapiens OX=9606 GN=LIPA PE=1 SV=2	3.37784e+07	5.89448e+06	4.58373e+07	5.03824e+06	0.779802	-0.35882
SNX3_HUMAN	2	2	77.68	0.963939	Sorting nexin-3 OS=Homo sapiens OX=9606 GN=SNX3 PE=1 SV=3	2.95663e+07	2.66089e+07	2.52912e+07	3.0756e+07	1.00228	0.00329126
S10A9_HUMAN	4	3	209.62	0.963989	Protein S100-A9 OS=Homo sapiens OX=9606 GN=S100A9 PE=1 SV=1	784941	1.12145e+08	526867	1.15038e+08	0.977205	-0.0332667
ELOC_HUMAN	3	3	93.16	0.964489	Elongin-C OS=Homo sapiens OX=9606 GN=ELOC PE=1 SV=1	4.53272e+07	5.66041e+07	4.13236e+07	6.3621e+07	0.971286	-0.0420314
RL10_HUMAN;RL10L_HUMAN	7	7	331.91	0.964676	60S ribosomal protein L10 OS=Homo sapiens OX=9606 GN=RPL10 PE=1 SV=4	1.99646e+08	3.84186e+08	1.83668e+08	3.97021e+08	1.00541	0.00778655
CD81_HUMAN	3	3	276.38	0.964686	CD81 antigen OS=Homo sapiens OX=9606 GN=CD81 PE=1 SV=1	5.87228e+08	1.44063e+08	4.83797e+08	1.59909e+08	1.13606	0.184044
MPPB_HUMAN	3	2	180.76	0.96474	Mitochondrial-processing peptidase subunit beta OS=Homo sapiens OX=9606 GN=PMPCB PE=1 SV=2	3.87118e+07	7.46469e+06	4.43248e+07	5.71842e+06	0.922733	-0.116015
TEBP_HUMAN	6	5	236.45	0.965041	Prostaglandin E synthase 3 OS=Homo sapiens OX=9606 GN=PTGES3 PE=1 SV=1	3.78717e+08	1.59008e+08	2.43685e+08	2.36728e+08	1.1193	0.162594
EF2_HUMAN;U5S1_HUMAN	51	50	3537.42	0.965777	Elongation factor 2 OS=Homo sapiens OX=9606 GN=EEF2 PE=1 SV=4	4.87636e+09	5.28316e+09	4.37842e+09	5.97625e+09	0.981154	-0.0274492
MDHC_HUMAN	18	17	1231.81	0.966242	Malate dehydrogenase, cytoplasmic OS=Homo sapiens OX=9606 GN=MDH1 PE=1 SV=4	1.91999e+09	1.64788e+09	1.72735e+09	1.81762e+09	1.00646	0.0092907
TOM40_HUMAN	1	1	85.64	0.966948	Mitochondrial import receptor subunit TOM40 homolog OS=Homo sapiens OX=9606 GN=TOMM40 PE=1 SV=1	8.55413e+07	0	2.53974e+07	0	3.36811	1.75194
AT5EL_HUMAN	1	1	33.81	0.967041	ATP synthase subunit epsilon-like protein, mitochondrial OS=Homo sapiens OX=9606 GN=ATP5EP2 PE=3 SV=1	2.66019e+07	1.75583e+07	2.54088e+07	1.88272e+07	0.998284	-0.00247731
S10A6_HUMAN	7	6	302.49	0.967287	Protein S100-A6 OS=Homo sapiens OX=9606 GN=S100A6 PE=1 SV=1	1.30807e+09	9.67705e+08	1.4595e+09	8.90831e+08	0.968276	-0.0465101
ATOX1_HUMAN	1	1	28.07	0.968396	Copper transport protein ATOX1 OS=Homo sapiens OX=9606 GN=ATOX1 PE=1 SV=1	0	1.15036e+07	0	3.48212e+07	0.330362	-1.59788
PRDX1_HUMAN	21	17	1189.93	0.968686	Peroxiredoxin-1 OS=Homo sapiens OX=9606 GN=PRDX1 PE=1 SV=1	3.85854e+09	4.80395e+09	3.1496e+09	5.72175e+09	0.976456	-0.0343725
ACTBL_HUMAN	17	1	1273.84	0.969482	Beta-actin-like protein 2 OS=Homo sapiens OX=9606 GN=ACTBL2 PE=1 SV=2	2.16137e+08	240711	7.46121e+08	41672.4	0.289988	-1.78594
BTF3_HUMAN;BT3L4_HUMAN	2	2	108.03	0.969492	Transcription factor BTF3 OS=Homo sapiens OX=9606 GN=BTF3 PE=1 SV=1	2.08602e+07	6.51989e+07	2.24025e+07	6.49369e+07	0.98534	-0.021306
IL1RA_HUMAN	6	6	293.27	0.969572	Interleukin-1 receptor antagonist protein OS=Homo sapiens OX=9606 GN=IL1RN PE=1 SV=1	1.06307e+08	2.21768e+08	9.84155e+07	2.52188e+08	0.935744	-0.0958148
RL14_HUMAN	5	5	297.68	0.969581	60S ribosomal protein L14 OS=Homo sapiens OX=9606 GN=RPL14 PE=1 SV=4	2.17463e+08	1.64e+08	1.95195e+08	1.84982e+08	1.00338	0.0048719
GSTM3_HUMAN	1	1	48.68	0.970804	Glutathione S-transferase Mu 3 OS=Homo sapiens OX=9606 GN=GSTM3 PE=1 SV=3	2.45562e+06	1.39179e+07	3.39767e+06	1.09676e+07	1.1398	0.188783
TMM43_HUMAN	2	2	106.21	0.971646	Transmembrane protein 43 OS=Homo sapiens OX=9606 GN=TMEM43 PE=1 SV=1	1.72198e+07	4.56504e+07	1.90271e+07	3.93475e+07	1.07701	0.107036
ACTC_HUMAN;ACTA_HUMAN	25	3	2043.41	0.971786	Actin, alpha cardiac muscle 1 OS=Homo sapiens OX=9606 GN=ACTC1 PE=1 SV=1	2.12277e+08	3.28597e+10	1.62104e+08	3.21431e+10	1.02374	0.0338433
WFKN2_HUMAN	1	1	35.9	0.971958	WAP, Kazal, immunoglobulin, Kunitz and NTR domain-containing protein 2 OS=Homo sapiens OX=9606 GN=WFIKKN2 PE=1 SV=1	8.33692e+06	0	2.17808e+07	0	0.382764	-1.38547
UCHL3_HUMAN	1	1	62.9	0.972734	Ubiquitin carboxyl-terminal hydrolase isozyme L3 OS=Homo sapiens OX=9606 GN=UCHL3 PE=1 SV=1	2.67212e+06	7.33229e+06	2.6181e+06	7.0853e+06	1.03102	0.0440747
EX3L4_HUMAN	3	1	99.22	0.97333	Exocyst complex component 3-like protein 4 OS=Homo sapiens OX=9606 GN=EXOC3L4 PE=1 SV=2	3.34119e+07	0	8.97501e+07	0	0.372277	-1.42555
COR1B_HUMAN;FR1L4_HUMAN	10	8	379.44	0.974091	Coronin-1B OS=Homo sapiens OX=9606 GN=CORO1B PE=1 SV=1	1.09653e+08	3.27568e+08	1.09919e+08	3.09229e+08	1.04312	0.0609043
RS30_HUMAN	3	3	149.32	0.975402	40S ribosomal protein S30 OS=Homo sapiens OX=9606 GN=FAU PE=1 SV=1	1.55575e+08	1.78385e+08	1.28762e+08	2.11699e+08	0.980907	-0.0278121
GNAI3_HUMAN	6	2	346.57	0.976031	Guanine nucleotide-binding protein G(k) subunit alpha OS=Homo sapiens OX=9606 GN=GNAI3 PE=1 SV=3	6.54784e+07	3.51247e+07	8.72125e+07	2.51568e+07	0.89529	-0.159574
LACB2_HUMAN	2	1	54.77	0.976594	Endoribonuclease LACTB2 OS=Homo sapiens OX=9606 GN=LACTB2 PE=1 SV=2	553698	4.8632e+06	422655	7.17011e+06	0.713429	-0.487159
RS10_HUMAN;RS10L_HUMAN	5	5	224.89	0.976869	40S ribosomal protein S10 OS=Homo sapiens OX=9606 GN=RPS10 PE=1 SV=1	2.01829e+08	2.4562e+08	1.9906e+08	2.46678e+08	1.00384	0.00552604
RNPS1_HUMAN	1	1	33.45	0.97817	RNA-binding protein with serine-rich domain 1 OS=Homo sapiens OX=9606 GN=RNPS1 PE=1 SV=1	0	6.42541e+06	0	1.33463e+07	0.481438	-1.05458
ACTB_HUMAN;POTEE_HUMAN;POTEF_HUMAN;POTEI_HUMAN;POTEJ_HUMAN	40	13	3925.91	0.978302	Actin, cytoplasmic 1 OS=Homo sapiens OX=9606 GN=ACTB PE=1 SV=1	4.28775e+09	5.64012e+10	3.52293e+09	6.10075e+10	0.940471	-0.0885453
PPM1B_HUMAN	2	1	57.1	0.978966	Protein phosphatase 1B OS=Homo sapiens OX=9606 GN=PPM1B PE=1 SV=1	3.20732e+07	0	6.94676e+07	0	0.4617	-1.11497
S10AB_HUMAN	10	10	1092.11	0.979258	Protein S100-A11 OS=Homo sapiens OX=9606 GN=S100A11 PE=1 SV=2	6.83447e+09	1.2926e+10	5.78036e+09	1.47828e+10	0.960968	-0.0574395
ETFA_HUMAN	15	13	859.27	0.979334	Electron transfer flavoprotein subunit alpha, mitochondrial OS=Homo sapiens OX=9606 GN=ETFA PE=1 SV=1	7.70874e+08	5.54069e+08	8.1173e+08	5.34439e+08	0.984232	-0.0229292
ES1_HUMAN	4	3	124.17	0.979649	ES1 protein homolog, mitochondrial OS=Homo sapiens OX=9606 GN=C21orf33 PE=1 SV=3	1.39904e+07	7.16088e+07	1.6522e+07	5.71601e+07	1.16174	0.216283
GELS_HUMAN	50	48	3524.96	0.979703	Gelsolin OS=Homo sapiens OX=9606 GN=GSN PE=1 SV=1	1.01945e+10	1.40341e+10	9.57374e+09	1.51869e+10	0.978514	-0.0313353
SEM3G_HUMAN	1	1	37.65	0.979799	Semaphorin-3G OS=Homo sapiens OX=9606 GN=SEMA3G PE=2 SV=1	1.82374e+07	561933	3.48528e+07	247367	0.535591	-0.900797
ADPGK_HUMAN	2	1	86.27	0.980895	ADP-dependent glucokinase OS=Homo sapiens OX=9606 GN=ADPGK PE=1 SV=1	0	2.85489e+07	0	1.46106e+07	1.95399	0.966422
SERC_HUMAN	13	13	660.49	0.981645	Phosphoserine aminotransferase OS=Homo sapiens OX=9606 GN=PSAT1 PE=1 SV=2	3.23442e+08	4.05527e+08	2.64756e+08	4.87122e+08	0.969531	-0.0446416
TMX1_HUMAN	3	3	183.62	0.981725	Thioredoxin-related transmembrane protein 1 OS=Homo sapiens OX=9606 GN=TMX1 PE=1 SV=1	4.33092e+07	5.95326e+07	3.4439e+07	7.65485e+07	0.926607	-0.10997
TPIS_HUMAN	19	19	1798.1	0.981781	Triosephosphate isomerase OS=Homo sapiens OX=9606 GN=TPI1 PE=1 SV=3	3.73128e+09	3.18605e+09	2.96482e+09	4.04591e+09	0.986679	-0.0193474
PCCA_HUMAN	2	2	54.18	0.982903	Propionyl-CoA carboxylase alpha chain, mitochondrial OS=Homo sapiens OX=9606 GN=PCCA PE=1 SV=4	7.24554e+06	6.82876e+06	4.33463e+06	1.16923e+07	0.878165	-0.187436
SF3B2_HUMAN	2	1	66.3	0.982908	Splicing factor 3B subunit 2 OS=Homo sapiens OX=9606 GN=SF3B2 PE=1 SV=2	0	1.71759e+07	0	9.58452e+06	1.79204	0.841606
PCDBA_HUMAN	2	1	33.46	0.984228	Protocadherin beta-10 OS=Homo sapiens OX=9606 GN=PCDHB10 PE=1 SV=1	1.96692e+08	0	3.70943e+08	0	0.530249	-0.915259
CUTA_HUMAN	2	2	194.96	0.984722	Protein CutA OS=Homo sapiens OX=9606 GN=CUTA PE=1 SV=2	9.62887e+07	8.00851e+07	6.78362e+07	1.15058e+08	0.964349	-0.0523728
PLIN2_HUMAN	2	2	129.96	0.985004	Perilipin-2 OS=Homo sapiens OX=9606 GN=PLIN2 PE=1 SV=2	2.00049e+07	1.73279e+07	1.61279e+07	2.13501e+07	0.996124	-0.00560266
NDRG1_HUMAN	2	2	93.92	0.985194	Protein NDRG1 OS=Homo sapiens OX=9606 GN=NDRG1 PE=1 SV=1	1.67279e+07	7.60947e+07	2.41512e+07	5.46394e+07	1.17809	0.236451
RS8_HUMAN	9	9	599.45	0.985333	40S ribosomal protein S8 OS=Homo sapiens OX=9606 GN=RPS8 PE=1 SV=2	1.04205e+09	8.20724e+08	9.58829e+08	8.96556e+08	1.00398	0.00573096
RS12_HUMAN	7	7	496.6	0.985749	40S ribosomal protein S12 OS=Homo sapiens OX=9606 GN=RPS12 PE=1 SV=3	6.99726e+08	6.15302e+08	5.33992e+08	8.13457e+08	0.97594	-0.0351362
VAT1_HUMAN	13	13	782.37	0.986081	Synaptic vesicle membrane protein VAT-1 homolog OS=Homo sapiens OX=9606 GN=VAT1 PE=1 SV=2	4.14281e+08	8.88538e+08	3.92552e+08	9.16894e+08	0.994939	-0.00731968
SERPH_HUMAN	7	7	413.53	0.98719	Serpin H1 OS=Homo sapiens OX=9606 GN=SERPINH1 PE=1 SV=2	1.15467e+08	4.34991e+08	1.41853e+08	3.43993e+08	1.13299	0.180134
RHG01_HUMAN	1	1	51.16	0.987541	Rho GTPase-activating protein 1 OS=Homo sapiens OX=9606 GN=ARHGAP1 PE=1 SV=1	1.16972e+07	1.9182e+06	8.63426e+06	2.699e+06	1.20137	0.264677
MRC2_HUMAN	1	1	40.09	0.987751	C-type mannose receptor 2 OS=Homo sapiens OX=9606 GN=MRC2 PE=1 SV=2	0	8.31352e+06	0	1.25574e+07	0.662039	-0.595011
PPIE_HUMAN	2	1	78.04	0.988074	Peptidyl-prolyl cis-trans isomerase E OS=Homo sapiens OX=9606 GN=PPIE PE=1 SV=1	1.23026e+08	0	7.80159e+07	0	1.57694	0.657125
SUCB2_HUMAN	3	3	233.84	0.988147	Succinate--CoA ligase [GDP-forming] subunit beta, mitochondrial OS=Homo sapiens OX=9606 GN=SUCLG2 PE=1 SV=2	1.29673e+07	3.9697e+07	1.69199e+07	2.97908e+07	1.12746	0.173072
HNRDL_HUMAN	4	2	157.07	0.988325	Heterogeneous nuclear ribonucleoprotein D-like OS=Homo sapiens OX=9606 GN=HNRNPDL PE=1 SV=3	787375	9.78904e+07	1.04054e+06	8.24804e+07	1.18147	0.240588
NSUN2_HUMAN	1	1	45.8	0.988638	tRNA (cytosine(34)-C(5))-methyltransferase OS=Homo sapiens OX=9606 GN=NSUN2 PE=1 SV=2	0	2.23724e+06	0	3.18125e+06	0.703259	-0.507872
PSMD4_HUMAN;PIPSL_HUMAN	2	1	105.87	0.988989	26S proteasome non-ATPase regulatory subunit 4 OS=Homo sapiens OX=9606 GN=PSMD4 PE=1 SV=1	0	9.07956e+06	0	1.3174e+07	0.689203	-0.537
PPIL1_HUMAN	1	1	29.29	0.989616	Peptidyl-prolyl cis-trans isomerase-like 1 OS=Homo sapiens OX=9606 GN=PPIL1 PE=1 SV=1	0	1.78349e+07	0	1.24745e+07	1.42972	0.515729
PP1B_HUMAN;PP1G_HUMAN	5	1	289.09	0.989642	Serine/threonine-protein phosphatase PP1-beta catalytic subunit OS=Homo sapiens OX=9606 GN=PPP1CB PE=1 SV=3	0	1.31181e+07	0	9.24131e+06	1.4195	0.505387
PABP4_HUMAN;PABP1_HUMAN	7	6	301.17	0.990035	Polyadenylate-binding protein 4 OS=Homo sapiens OX=9606 GN=PABPC4 PE=1 SV=1	4.10176e+07	2.06269e+08	4.14241e+07	2.10953e+08	0.979829	-0.0293983
PPCS_HUMAN	5	5	270.63	0.990047	Phosphopantothenate--cysteine ligase OS=Homo sapiens OX=9606 GN=PPCS PE=1 SV=2	9.55925e+07	1.03145e+08	8.92149e+07	1.1017e+08	0.996753	-0.0046927
DAZP1_HUMAN	1	1	48.71	0.990556	DAZ-associated protein 1 OS=Homo sapiens OX=9606 GN=DAZAP1 PE=1 SV=1	3.61424e+07	0	2.57601e+07	0	1.40304	0.488556
RS3A_HUMAN	14	12	605.23	0.990621	40S ribosomal protein S3a OS=Homo sapiens OX=9606 GN=RPS3A PE=1 SV=2	3.24622e+08	4.0332e+08	2.62341e+08	4.94652e+08	0.961623	-0.0564565
CALM1_HUMAN;CALL3_HUMAN;TNNC2_HUMAN	10	10	858.28	0.990889	Calmodulin-1 OS=Homo sapiens OX=9606 GN=CALM1 PE=1 SV=1	2.55824e+09	2.30059e+09	2.51525e+09	2.34375e+09	0.999963	-5.31209e-05
SPTN4_HUMAN	2	1	89.52	0.99172	Spectrin beta chain, non-erythrocytic 4 OS=Homo sapiens OX=9606 GN=SPTBN4 PE=1 SV=2	1.08182e+08	7.21991e+07	1.23542e+08	6.26402e+07	0.968843	-0.0456653
STK24_HUMAN	1	1	66.74	0.991869	Serine/threonine-protein kinase 24 OS=Homo sapiens OX=9606 GN=STK24 PE=1 SV=1	0	1.3099e+07	0	9.94425e+06	1.31724	0.397519
PSDE_HUMAN	2	2	86.27	0.992093	26S proteasome non-ATPase regulatory subunit 14 OS=Homo sapiens OX=9606 GN=PSMD14 PE=1 SV=1	0	3.22348e+07	0	4.29351e+07	0.75078	-0.413538
RL31_HUMAN	1	1	27.28	0.992601	60S ribosomal protein L31 OS=Homo sapiens OX=9606 GN=RPL31 PE=1 SV=1	0	7.88564e+06	0	6.18148e+06	1.27569	0.351275
TBA1C_HUMAN;TBA8_HUMAN;TBA4B_HUMAN	22	1	2006.78	0.992868	Tubulin alpha-1C chain OS=Homo sapiens OX=9606 GN=TUBA1C PE=1 SV=1	0	1.2541e+07	0	1.60192e+07	0.782871	-0.353153
FUBP3_HUMAN	4	2	224.65	0.993057	Far upstream element-binding protein 3 OS=Homo sapiens OX=9606 GN=FUBP3 PE=1 SV=2	0	3.47538e+07	0	2.70929e+07	1.28276	0.359255
TOM6_HUMAN	1	1	44.03	0.993351	Mitochondrial import receptor subunit TOM6 homolog OS=Homo sapiens OX=9606 GN=TOMM6 PE=1 SV=1	0	2.61741e+07	0	2.06962e+07	1.26468	0.338769
U2AF2_HUMAN	2	1	123.83	0.993459	Splicing factor U2AF 65 kDa subunit OS=Homo sapiens OX=9606 GN=U2AF2 PE=1 SV=4	0	4.96633e+07	0	3.90922e+07	1.27042	0.345301
H33_HUMAN	9	1	594.14	0.993485	Histone H3.3 OS=Homo sapiens OX=9606 GN=H3F3A PE=1 SV=2	1.02735e+09	1.90748e+08	7.06734e+08	2.82226e+08	1.2317	0.300649
LYPA2_HUMAN	1	1	41.17	0.994485	Acyl-protein thioesterase 2 OS=Homo sapiens OX=9606 GN=LYPLA2 PE=1 SV=1	0	1.69932e+07	0	1.40494e+07	1.20953	0.274447
S4A7_HUMAN	1	1	70.02	0.994678	Sodium bicarbonate cotransporter 3 OS=Homo sapiens OX=9606 GN=SLC4A7 PE=1 SV=2	0	2.69421e+07	0	2.23134e+07	1.20744	0.27195
UBQL1_HUMAN;UBQL4_HUMAN	2	2	85.19	0.994778	Ubiquilin-1 OS=Homo sapiens OX=9606 GN=UBQLN1 PE=1 SV=2	0	2.59482e+07	0	2.1575e+07	1.2027	0.266271
1433G_HUMAN;1433S_HUMAN	24	13	1831.34	0.995255	14-3-3 protein gamma OS=Homo sapiens OX=9606 GN=YWHAG PE=1 SV=2	2.02934e+09	1.23964e+09	1.63469e+09	1.53378e+09	1.03172	0.0450487
MP2K1_HUMAN	1	1	37.53	0.995312	Dual specificity mitogen-activated protein kinase kinase 1 OS=Homo sapiens OX=9606 GN=MAP2K1 PE=1 SV=2	0	1.83838e+07	0	1.56256e+07	1.17652	0.234522
CYTA_HUMAN	1	1	57.61	0.995496	Cystatin-A OS=Homo sapiens OX=9606 GN=CSTA PE=1 SV=1	5.63948e+07	0	4.77567e+07	0	1.18088	0.239858
RAB21_HUMAN	1	1	67.96	0.995623	Ras-related protein Rab-21 OS=Homo sapiens OX=9606 GN=RAB21 PE=1 SV=3	0	1.79384e+07	0	1.54149e+07	1.1637	0.218718
TOIP1_HUMAN	1	1	47.54	0.995743	Torsin-1A-interacting protein 1 OS=Homo sapiens OX=9606 GN=TOR1AIP1 PE=1 SV=2	0	2.20614e+07	0	1.90027e+07	1.16096	0.215318
NAGAB_HUMAN	1	1	88.66	0.995769	Alpha-N-acetylgalactosaminidase OS=Homo sapiens OX=9606 GN=NAGA PE=1 SV=2	0	1.54443e+07	0	1.78818e+07	0.86369	-0.211415
COPZ1_HUMAN	1	1	44.57	0.995821	Coatomer subunit zeta-1 OS=Homo sapiens OX=9606 GN=COPZ1 PE=1 SV=1	0	5.68752e+07	0	4.87381e+07	1.16696	0.22275
CRKL_HUMAN	1	1	27.49	0.99661	Crk-like protein OS=Homo sapiens OX=9606 GN=CRKL PE=1 SV=1	0	1.36038e+07	0	1.21177e+07	1.12264	0.166893
TSPO_HUMAN	3	3	120.95	0.996756	Translocator protein OS=Homo sapiens OX=9606 GN=TSPO PE=1 SV=3	3.87571e+07	1.00101e+08	2.85854e+07	1.36866e+08	0.839272	-0.25279
PTER_HUMAN	1	1	60.39	0.996845	Phosphotriesterase-related protein OS=Homo sapiens OX=9606 GN=PTER PE=1 SV=1	0	2.59439e+07	0	2.32009e+07	1.11823	0.161211
EIF3L_HUMAN	2	2	102.18	0.996884	Eukaryotic translation initiation factor 3 subunit L OS=Homo sapiens OX=9606 GN=EIF3L PE=1 SV=1	1.27712e+07	3.68048e+07	1.26371e+07	3.74448e+07	0.989899	-0.014647
ROAA_HUMAN	2	1	119.65	0.997057	Heterogeneous nuclear ribonucleoprotein A/B OS=Homo sapiens OX=9606 GN=HNRNPAB PE=1 SV=2	0	3.02854e+07	0	3.3665e+07	0.899612	-0.152626
TCPH_HUMAN	21	20	1242.69	0.997157	T-complex protein 1 subunit eta OS=Homo sapiens OX=9606 GN=CCT7 PE=1 SV=2	6.83128e+08	9.38916e+08	6.52159e+08	9.81455e+08	0.992917	-0.0102549
IF1AX_HUMAN	1	1	41.2	0.997335	Eukaryotic translation initiation factor 1A, X-chromosomal OS=Homo sapiens OX=9606 GN=EIF1AX PE=1 SV=2	0	1.67759e+07	0	1.52997e+07	1.09648	0.132884
PIMT_HUMAN	2	2	81.41	0.997804	Protein-L-isoaspartate(D-aspartate) O-methyltransferase OS=Homo sapiens OX=9606 GN=PCMT1 PE=1 SV=4	0	1.22023e+08	0	1.1212e+08	1.08832	0.122109
BAF_HUMAN	1	1	45.59	0.997848	Barrier-to-autointegration factor OS=Homo sapiens OX=9606 GN=BANF1 PE=1 SV=1	0	5.6926e+07	0	5.2567e+07	1.08292	0.114929
CBR1_HUMAN	2	1	79.09	0.998129	Carbonyl reductase [NADPH] 1 OS=Homo sapiens OX=9606 GN=CBR1 PE=1 SV=3	0	2.58624e+07	0	2.76436e+07	0.935567	-0.0960868
KI16B_HUMAN	3	1	84.17	0.998191	Kinesin-like protein KIF16B OS=Homo sapiens OX=9606 GN=KIF16B PE=1 SV=2	1.56955e+08	0	1.68489e+08	0	0.931545	-0.102302
SPEE_HUMAN	1	1	30.64	0.99857	Spermidine synthase OS=Homo sapiens OX=9606 GN=SRM PE=1 SV=1	0	2.09077e+07	0	1.98854e+07	1.05141	0.0723217
DDX6_HUMAN	1	1	77.74	0.998853	Probable ATP-dependent RNA helicase DDX6 OS=Homo sapiens OX=9606 GN=DDX6 PE=1 SV=2	0	1.88848e+07	0	1.81449e+07	1.04078	0.0576586
CLCB_HUMAN	1	1	23.56	0.998921	Clathrin light chain B OS=Homo sapiens OX=9606 GN=CLTB PE=1 SV=1	0	1.02983e+07	0	9.93099e+06	1.03698	0.0523907
ARP2_HUMAN	24	22	1580.41	0.999188	Actin-related protein 2 OS=Homo sapiens OX=9606 GN=ACTR2 PE=1 SV=1	6.97663e+08	2.10389e+09	7.15281e+08	2.05568e+09	1.01104	0.0158442
EWS_HUMAN	1	1	49.86	0.999211	RNA-binding protein EWS OS=Homo sapiens OX=9606 GN=EWSR1 PE=1 SV=1	0	2.33413e+07	0	2.27e+07	1.02825	0.0401929
RUXE_HUMAN	1	1	56.79	0.999301	Small nuclear ribonucleoprotein E OS=Homo sapiens OX=9606 GN=SNRPE PE=1 SV=1	0	5.59294e+07	0	5.73982e+07	0.974411	-0.0373983
ACOT2_HUMAN	2	1	112.66	0.999319	Acyl-coenzyme A thioesterase 2, mitochondrial OS=Homo sapiens OX=9606 GN=ACOT2 PE=1 SV=6	0	2.61656e+07	0	2.68074e+07	0.976061	-0.0349574
QCR9_HUMAN	1	1	52.36	0.999461	Cytochrome b-c1 complex subunit 9 OS=Homo sapiens OX=9606 GN=UQCR10 PE=1 SV=3	1.15803e+07	3.84209e+06	1.15696e+07	3.85023e+06	1.00017	0.00024451
VATL_HUMAN	1	1	27.98	0.999551	V-type proton ATPase 16 kDa proteolipid subunit OS=Homo sapiens OX=9606 GN=ATP6V0C PE=1 SV=1	0	3.85194e+07	0	3.78969e+07	1.01643	0.0235042
ARK72_HUMAN	1	1	63.05	0.999709	Aflatoxin B1 aldehyde reductase member 2 OS=Homo sapiens OX=9606 GN=AKR7A2 PE=1 SV=3	0	2.99412e+07	0	2.96305e+07	1.01049	0.0150517
STX12_HUMAN	1	1	44.78	0.999716	Syntaxin-12 OS=Homo sapiens OX=9606 GN=STX12 PE=1 SV=1	1.47532e+07	1.97923e+07	1.26997e+07	2.29864e+07	0.968035	-0.0468687
1A03_HUMAN;1A01_HUMAN	7	0	368.86		HLA class I histocompatibility antigen, A-3 alpha chain OS=Homo sapiens OX=9606 GN=HLA-A PE=1 SV=2
1A30_HUMAN;1A11_HUMAN;1A23_HUMAN;1C05_HUMAN;HLAH_HUMAN	7	0	427.34		HLA class I histocompatibility antigen, A-30 alpha chain OS=Homo sapiens OX=9606 GN=HLA-A PE=1 SV=2
1C01_HUMAN	3	0	163.98		HLA class I histocompatibility antigen, Cw-1 alpha chain OS=Homo sapiens OX=9606 GN=HLA-C PE=1 SV=1
1C07_HUMAN;1B73_HUMAN	6	0	363.78		HLA class I histocompatibility antigen, Cw-7 alpha chain OS=Homo sapiens OX=9606 GN=HLA-C PE=1 SV=3
1C12_HUMAN;1C06_HUMAN;1C02_HUMAN	5	0	352.16		HLA class I histocompatibility antigen, Cw-12 alpha chain OS=Homo sapiens OX=9606 GN=HLA-C PE=1 SV=2
1C17_HUMAN	5	0	346.2		HLA class I histocompatibility antigen, Cw-17 alpha chain OS=Homo sapiens OX=9606 GN=HLA-C PE=1 SV=1
AAAT_HUMAN	1	0	63.02		Neutral amino acid transporter B(0) OS=Homo sapiens OX=9606 GN=SLC1A5 PE=1 SV=2
ACTN2_HUMAN	14	0	913.4		Alpha-actinin-2 OS=Homo sapiens OX=9606 GN=ACTN2 PE=1 SV=1
ACTN3_HUMAN	12	0	628.67		Alpha-actinin-3 OS=Homo sapiens OX=9606 GN=ACTN3 PE=1 SV=2
AGRIN_HUMAN	1	0	38.75		Agrin OS=Homo sapiens OX=9606 GN=AGRN PE=1 SV=5
AL8A1_HUMAN	1	0	32.86		Aldehyde dehydrogenase family 8 member A1 OS=Homo sapiens OX=9606 GN=ALDH8A1 PE=1 SV=1
APAF_HUMAN	2	0	65.01		Apoptotic protease-activating factor 1 OS=Homo sapiens OX=9606 GN=APAF1 PE=1 SV=2
ARHGC_HUMAN	1	0	34.75		Rho guanine nucleotide exchange factor 12 OS=Homo sapiens OX=9606 GN=ARHGEF12 PE=1 SV=1
ARL8A_HUMAN	7	0	378.02		ADP-ribosylation factor-like protein 8A OS=Homo sapiens OX=9606 GN=ARL8A PE=1 SV=1
ASAP2_HUMAN	1	0	44.23		Arf-GAP with SH3 domain, ANK repeat and PH domain-containing protein 2 OS=Homo sapiens OX=9606 GN=ASAP2 PE=1 SV=3
AT1A2_HUMAN	9	0	411.37		Sodium/potassium-transporting ATPase subunit alpha-2 OS=Homo sapiens OX=9606 GN=ATP1A2 PE=1 SV=1
AT2A3_HUMAN	2	0	96.56		Sarcoplasmic/endoplasmic reticulum calcium ATPase 3 OS=Homo sapiens OX=9606 GN=ATP2A3 PE=1 SV=2
AT2B2_HUMAN	3	0	149.96		Plasma membrane calcium-transporting ATPase 2 OS=Homo sapiens OX=9606 GN=ATP2B2 PE=1 SV=2
BAX_HUMAN	1	0	49.39		Apoptosis regulator BAX OS=Homo sapiens OX=9606 GN=BAX PE=1 SV=1
C8AP2_HUMAN	1	0	39.57		CASP8-associated protein 2 OS=Homo sapiens OX=9606 GN=CASP8AP2 PE=1 SV=1
CAB39_HUMAN	1	0	29.45		Calcium-binding protein 39 OS=Homo sapiens OX=9606 GN=CAB39 PE=1 SV=1
CBLN4_HUMAN	1	0	40.76		Cerebellin-4 OS=Homo sapiens OX=9606 GN=CBLN4 PE=1 SV=1
CCG6_HUMAN	1	0	44.79		Voltage-dependent calcium channel gamma-6 subunit OS=Homo sapiens OX=9606 GN=CACNG6 PE=2 SV=1
CENPE_HUMAN	2	0	76.35		Centromere-associated protein E OS=Homo sapiens OX=9606 GN=CENPE PE=1 SV=2
CJ067_HUMAN	1	0	35.97		Uncharacterized protein C10orf67, mitochondrial OS=Homo sapiens OX=9606 GN=C10orf67 PE=2 SV=3
CUL4B_HUMAN	1	0	15.39		Cullin-4B OS=Homo sapiens OX=9606 GN=CUL4B PE=1 SV=4
DESM_HUMAN	11	0	713.25		Desmin OS=Homo sapiens OX=9606 GN=DES PE=1 SV=3
DHX30_HUMAN	1	0	29.57		Putative ATP-dependent RNA helicase DHX30 OS=Homo sapiens OX=9606 GN=DHX30 PE=1 SV=1
DPOE1_HUMAN	1	0	32.85		DNA polymerase epsilon catalytic subunit A OS=Homo sapiens OX=9606 GN=POLE PE=1 SV=5
DYRK4_HUMAN	1	0	33.24		Dual specificity tyrosine-phosphorylation-regulated kinase 4 OS=Homo sapiens OX=9606 GN=DYRK4 PE=1 SV=2
ECHD1_HUMAN	1	0	47.92		Ethylmalonyl-CoA decarboxylase OS=Homo sapiens OX=9606 GN=ECHDC1 PE=1 SV=2
ECHD2_HUMAN	1	0	19.44		Enoyl-CoA hydratase domain-containing protein 2, mitochondrial OS=Homo sapiens OX=9606 GN=ECHDC2 PE=1 SV=2
EFL1_HUMAN	1	0	32.52		Elongation factor-like GTPase 1 OS=Homo sapiens OX=9606 GN=EFL1 PE=1 SV=2
ENOG_HUMAN	5	0	558.24		Gamma-enolase OS=Homo sapiens OX=9606 GN=ENO2 PE=1 SV=3
EPIPL_HUMAN	5	0	188.94		Epiplakin OS=Homo sapiens OX=9606 GN=EPPK1 PE=1 SV=3
ERLN1_HUMAN	4	0	194.07		Erlin-1 OS=Homo sapiens OX=9606 GN=ERLIN1 PE=1 SV=1
FETUA_HUMAN	1	0	52.06		Alpha-2-HS-glycoprotein OS=Homo sapiens OX=9606 GN=AHSG PE=1 SV=1
GCFC2_HUMAN	1	0	23.43		GC-rich sequence DNA-binding factor 2 OS=Homo sapiens OX=9606 GN=GCFC2 PE=1 SV=2
GHC1_HUMAN	1	0	28.73		Mitochondrial glutamate carrier 1 OS=Homo sapiens OX=9606 GN=SLC25A22 PE=1 SV=1
GID8_HUMAN	1	0	73.55		Glucose-induced degradation protein 8 homolog OS=Homo sapiens OX=9606 GN=GID8 PE=1 SV=1
GMFB_HUMAN	3	0	141.43		Glia maturation factor beta OS=Homo sapiens OX=9606 GN=GMFB PE=1 SV=2
GNAL_HUMAN	2	0	121.28		Guanine nucleotide-binding protein G(olf) subunit alpha OS=Homo sapiens OX=9606 GN=GNAL PE=1 SV=1
GPD1L_HUMAN	1	0	31.19		Glycerol-3-phosphate dehydrogenase 1-like protein OS=Homo sapiens OX=9606 GN=GPD1L PE=1 SV=1
H2A1A_HUMAN	8	0	553.12		Histone H2A type 1-A OS=Homo sapiens OX=9606 GN=HIST1H2AA PE=1 SV=3
H2A1B_HUMAN	7	0	586.22		Histone H2A type 1-B/E OS=Homo sapiens OX=9606 GN=HIST1H2AB PE=1 SV=2
H2A1C_HUMAN	8	0	635.93		Histone H2A type 1-C OS=Homo sapiens OX=9606 GN=HIST1H2AC PE=1 SV=3
H2A1D_HUMAN	7	0	578.16		Histone H2A type 1-D OS=Homo sapiens OX=9606 GN=HIST1H2AD PE=1 SV=2
H2B1B_HUMAN;H2B2C_HUMAN	13	0	877.7		Histone H2B type 1-B OS=Homo sapiens OX=9606 GN=HIST1H2BB PE=1 SV=2
H2B1C_HUMAN;H2BFS_HUMAN	13	0	844.24		Histone H2B type 1-C/E/F/G/I OS=Homo sapiens OX=9606 GN=HIST1H2BC PE=1 SV=4
H2B1L_HUMAN;H2B1A_HUMAN	13	0	832.54		Histone H2B type 1-L OS=Homo sapiens OX=9606 GN=HIST1H2BL PE=1 SV=3
H2B3B_HUMAN	11	0	825.89		Histone H2B type 3-B OS=Homo sapiens OX=9606 GN=HIST3H2BB PE=1 SV=3
H90B4_HUMAN	9	0	525.89		Putative heat shock protein HSP 90-beta 4 OS=Homo sapiens OX=9606 GN=HSP90AB4P PE=5 SV=1
HS71L_HUMAN	11	0	848.17		Heat shock 70 kDa protein 1-like OS=Homo sapiens OX=9606 GN=HSPA1L PE=1 SV=2
HS74L_HUMAN	2	0	107.2		Heat shock 70 kDa protein 4L OS=Homo sapiens OX=9606 GN=HSPA4L PE=1 SV=3
HSP76_HUMAN	13	0	977.2		Heat shock 70 kDa protein 6 OS=Homo sapiens OX=9606 GN=HSPA6 PE=1 SV=2
HUWE1_HUMAN	1	0	47.19		E3 ubiquitin-protein ligase HUWE1 OS=Homo sapiens OX=9606 GN=HUWE1 PE=1 SV=3
IF2B_HUMAN	1	0	34.4		Eukaryotic translation initiation factor 2 subunit 2 OS=Homo sapiens OX=9606 GN=EIF2S2 PE=1 SV=2
IKZF1_HUMAN	1	0	42.27		DNA-binding protein Ikaros OS=Homo sapiens OX=9606 GN=IKZF1 PE=1 SV=1
IPRI_HUMAN	1	0	29.67		Inositol 1,4,5-trisphosphate receptor-interacting protein OS=Homo sapiens OX=9606 GN=ITPRIP PE=1 SV=1
IRGQ_HUMAN	1	0	35.72		Immunity-related GTPase family Q protein OS=Homo sapiens OX=9606 GN=IRGQ PE=1 SV=1
ITB3_HUMAN	1	0	53.24		Integrin beta-3 OS=Homo sapiens OX=9606 GN=ITGB3 PE=1 SV=2
IZUM1_HUMAN	1	0	21.54		Izumo sperm-egg fusion protein 1 OS=Homo sapiens OX=9606 GN=IZUMO1 PE=1 SV=2
JMJD4_HUMAN	1	0	32.29		JmjC domain-containing protein 4 OS=Homo sapiens OX=9606 GN=JMJD4 PE=1 SV=2
KLC2_HUMAN	2	0	83.27		Kinesin light chain 2 OS=Homo sapiens OX=9606 GN=KLC2 PE=1 SV=1
LEG9B_HUMAN	3	0	234.65		Galectin-9B OS=Homo sapiens OX=9606 GN=LGALS9B PE=1 SV=3
MACC1_HUMAN	2	0	72.07		Metastasis-associated in colon cancer protein 1 OS=Homo sapiens OX=9606 GN=MACC1 PE=1 SV=2
MCLN2_HUMAN	1	0	53.9		Mucolipin-2 OS=Homo sapiens OX=9606 GN=MCOLN2 PE=1 SV=2
MFHA1_HUMAN	1	0	35.76		Malignant fibrous histiocytoma-amplified sequence 1 OS=Homo sapiens OX=9606 GN=MFHAS1 PE=1 SV=2
MYH1_HUMAN	2	0	96.63		Myosin-1 OS=Homo sapiens OX=9606 GN=MYH1 PE=1 SV=3
MYH14_HUMAN	10	0	540.2		Myosin-14 OS=Homo sapiens OX=9606 GN=MYH14 PE=1 SV=2
NACA2_HUMAN	1	0	180.04		Nascent polypeptide-associated complex subunit alpha-2 OS=Homo sapiens OX=9606 GN=NACA2 PE=1 SV=1
NFM_HUMAN	3	0	107.94		Neurofilament medium polypeptide OS=Homo sapiens OX=9606 GN=NEFM PE=1 SV=3
NKX22_HUMAN	2	0	55.85		Homeobox protein Nkx-2.2 OS=Homo sapiens OX=9606 GN=NKX2-2 PE=2 SV=1
PCY1A_HUMAN	1	0	46.75		Choline-phosphate cytidylyltransferase A OS=Homo sapiens OX=9606 GN=PCYT1A PE=1 SV=2
PERI_HUMAN	6	0	477.1		Peripherin OS=Homo sapiens OX=9606 GN=PRPH PE=1 SV=2
PFKAM_HUMAN	3	0	141.31		ATP-dependent 6-phosphofructokinase, muscle type OS=Homo sapiens OX=9606 GN=PFKM PE=1 SV=2
PGK2_HUMAN	10	0	670.56		Phosphoglycerate kinase 2 OS=Homo sapiens OX=9606 GN=PGK2 PE=1 SV=3
PLA2R_HUMAN	1	0	44.47		Secretory phospholipase A2 receptor OS=Homo sapiens OX=9606 GN=PLA2R1 PE=1 SV=2
PSMA8_HUMAN	4	0	175.51		Proteasome subunit alpha-type 8 OS=Homo sapiens OX=9606 GN=PSMA8 PE=2 SV=3
PSPC1_HUMAN	4	0	132.64		Paraspeckle component 1 OS=Homo sapiens OX=9606 GN=PSPC1 PE=1 SV=1
PURB_HUMAN	1	0	52.6		Transcriptional activator protein Pur-beta OS=Homo sapiens OX=9606 GN=PURB PE=1 SV=3
QCR7_HUMAN	1	0	38.53		Cytochrome b-c1 complex subunit 7 OS=Homo sapiens OX=9606 GN=UQCRB PE=1 SV=2
RAB30_HUMAN	2	0	97.91		Ras-related protein Rab-30 OS=Homo sapiens OX=9606 GN=RAB30 PE=1 SV=2
RADI_HUMAN	13	0	660.04		Radixin OS=Homo sapiens OX=9606 GN=RDX PE=1 SV=1
RTTN_HUMAN	1	0	44.13		Rotatin OS=Homo sapiens OX=9606 GN=RTTN PE=1 SV=3
RUXF_HUMAN	1	0	56.67		Small nuclear ribonucleoprotein F OS=Homo sapiens OX=9606 GN=SNRPF PE=1 SV=1
RUXGL_HUMAN	1	0	40.08		Putative small nuclear ribonucleoprotein G-like protein 15 OS=Homo sapiens OX=9606 GN=SNRPGP15 PE=5 SV=2
S35F3_HUMAN	2	0	58.93		Putative thiamine transporter SLC35F3 OS=Homo sapiens OX=9606 GN=SLC35F3 PE=2 SV=2
SL9C2_HUMAN	1	0	32		Sodium/hydrogen exchanger 11 OS=Homo sapiens OX=9606 GN=SLC9C2 PE=2 SV=1
SMG1_HUMAN	4	0	148.33		Serine/threonine-protein kinase SMG1 OS=Homo sapiens OX=9606 GN=SMG1 PE=1 SV=3
SMG7_HUMAN	1	0	30.39		Protein SMG7 OS=Homo sapiens OX=9606 GN=SMG7 PE=1 SV=2
SNX1_HUMAN	2	0	98.85		Sorting nexin-1 OS=Homo sapiens OX=9606 GN=SNX1 PE=1 SV=3
SPT6H_HUMAN	1	0	65.7		Transcription elongation factor SPT6 OS=Homo sapiens OX=9606 GN=SUPT6H PE=1 SV=2
SR1IP_HUMAN	1	0	52.67		Protein SREK1IP1 OS=Homo sapiens OX=9606 GN=SREK1IP1 PE=1 SV=1
SRPK1_HUMAN	2	0	56.04		SRSF protein kinase 1 OS=Homo sapiens OX=9606 GN=SRPK1 PE=1 SV=2
STAU1_HUMAN	1	0	49.09		Double-stranded RNA-binding protein Staufen homolog 1 OS=Homo sapiens OX=9606 GN=STAU1 PE=1 SV=2
TB15A_HUMAN	1	0	27.78		Thymosin beta-15A OS=Homo sapiens OX=9606 GN=TMSB15A PE=1 SV=1
TBA1B_HUMAN	22	0	2114.82		Tubulin alpha-1B chain OS=Homo sapiens OX=9606 GN=TUBA1B PE=1 SV=1
TBB2B_HUMAN;TBB2A_HUMAN	21	0	1893.41		Tubulin beta-2B chain OS=Homo sapiens OX=9606 GN=TUBB2B PE=1 SV=1
TBB3_HUMAN	15	0	1342.89		Tubulin beta-3 chain OS=Homo sapiens OX=9606 GN=TUBB3 PE=1 SV=2
TBB4A_HUMAN	24	0	2094.3		Tubulin beta-4A chain OS=Homo sapiens OX=9606 GN=TUBB4A PE=1 SV=2
TCPW_HUMAN	4	0	195.66		T-complex protein 1 subunit zeta-2 OS=Homo sapiens OX=9606 GN=CCT6B PE=1 SV=5
TF3C4_HUMAN	2	0	69.36		General transcription factor 3C polypeptide 4 OS=Homo sapiens OX=9606 GN=GTF3C4 PE=1 SV=2
TLN2_HUMAN	14	0	587.16		Talin-2 OS=Homo sapiens OX=9606 GN=TLN2 PE=1 SV=4

## Sheet: Hi-L3323_C
Dc_VS_Hi-L3323 pval 0.01					Normalized abundance
					CTRL		3323_C		Ratio	Fold Change
Accession	Peptide count	Unique peptides	Anova (p)	Description	K1_HyprG-1002119_g180-30min-Top8_014	K3_HyprG-1002119_g180-30min-Top8_027	C1_HyprG-1002119_g180-30min-Top8_006	C3_HyprG-1002119_g180-30min-Top8_019
NDK3_HUMAN	2	2	0.00190369	Nucleoside diphosphate kinase 3 OS=Homo sapiens OX=9606 GN=NME3 PE=1 SV=2	7.38617e+06	5.31253e+06	1.93476e+07	1.8962e+07	3.01682	1.59303
SYAC_HUMAN	16	16	0.00607991	Alanine--tRNA ligase, cytoplasmic OS=Homo sapiens OX=9606 GN=AARS PE=1 SV=2	1002833281	9.86306e+08	1106148333	1105607666	1.11192	0.153048
PEPD_HUMAN	1	1	0.0141844	Xaa-Pro dipeptidase OS=Homo sapiens OX=9606 GN=PEPD PE=1 SV=3	9.4937e+06	1.06014e+07	1.23077e+07	1.58684e+07	1.40214	0.487632
GNS_HUMAN	6	6	0.0207126	N-acetylglucosamine-6-sulfatase OS=Homo sapiens OX=9606 GN=GNS PE=1 SV=3	2.284e+08	2.08384e+08	449075763	5.40619e+08	2.26587	1.18006
NUCL_HUMAN	28	28	0.0264546	Nucleolin OS=Homo sapiens OX=9606 GN=NCL PE=1 SV=3	3998282301	4029979636	3727030769	3623286587	0.915555	-0.127281
SYIM_HUMAN	1	1	0.0325922	Isoleucine--tRNA ligase, mitochondrial OS=Homo sapiens OX=9606 GN=IARS2 PE=1 SV=2	3.3301e+07	3.40153e+07	3.91143e+07	3.74776e+07	1.13779	0.186235
ERH_HUMAN	2	2	0.0331323	Enhancer of rudimentary homolog OS=Homo sapiens OX=9606 GN=ERH PE=1 SV=1	1.14204e+08	1.07852e+08	1.29439e+08	1.29299e+08	1.16519	0.220566
RL7A_HUMAN	12	12	0.0340839	60S ribosomal protein L7a OS=Homo sapiens OX=9606 GN=RPL7A PE=1 SV=2	1919600802	1762192942	1430899692	1470974636	0.788169	-0.343424
PECA1_HUMAN	4	4	0.039797	Platelet endothelial cell adhesion molecule OS=Homo sapiens OX=9606 GN=PECAM1 PE=1 SV=2	8.6514e+07	9.45277e+07	1.39826e+08	1.71186e+08	1.7179	0.780646
NP1L4_HUMAN	3	2	0.0476194	Nucleosome assembly protein 1-like 4 OS=Homo sapiens OX=9606 GN=NAP1L4 PE=1 SV=1	1.48445e+07	1.40218e+07	1.21672e+07	1.26387e+07	0.85934	-0.2187
COTL1_HUMAN	10	10	0.0485212	Coactosin-like protein OS=Homo sapiens OX=9606 GN=COTL1 PE=1 SV=3	1090244483	1158538059	8.67762e+08	9.39606e+08	0.80371	-0.315253
SFXN3_HUMAN	9	7	0.0517459	Sideroflexin-3 OS=Homo sapiens OX=9606 GN=SFXN3 PE=1 SV=3	4.1607e+08	4.07733e+08	441686955	4.58099e+08	1.09223	0.127281
SEPT2_HUMAN	4	4	0.054004	Septin-2 OS=Homo sapiens OX=9606 GN=SEPT2 PE=1 SV=1	1.17555e+08	9.92712e+07	1.63938e+08	152322986	1.45859	0.544572
PLSL_HUMAN;PLST_HUMAN;PLSI_HUMAN	53	53	0.0568261	Plastin-2 OS=Homo sapiens OX=9606 GN=LCP1 PE=1 SV=6	29861637089	30679783482	33085990922	32224109339	1.07877	0.109384
RAB7A_HUMAN	11	10	0.0578529	Ras-related protein Rab-7a OS=Homo sapiens OX=9606 GN=RAB7A PE=1 SV=1	1189136623	1321495160	1727205478	2060692214	1.50874	0.593347
ITAX_HUMAN;ITAD_HUMAN	2	2	0.0641075	Integrin alpha-X OS=Homo sapiens OX=9606 GN=ITGAX PE=1 SV=3	5.70414e+07	5.56656e+07	1.11604e+08	1.8307e+08	2.61451	1.38654
UB2L3_HUMAN;UB2L5_HUMAN	3	3	0.0652498	Ubiquitin-conjugating enzyme E2 L3 OS=Homo sapiens OX=9606 GN=UBE2L3 PE=1 SV=1	2.94578e+08	3.23059e+08	4.94492e+08	4.11975e+08	1.46764	0.553497
H10_HUMAN	2	2	0.066466	Histone H1.0 OS=Homo sapiens OX=9606 GN=H1F0 PE=1 SV=3	1.10481e+08	9.20211e+07	7.0361e+07	6.06208e+07	0.646817	-0.628572
ERO1A_HUMAN;ERO1B_HUMAN	2	2	0.0683098	ERO1-like protein alpha OS=Homo sapiens OX=9606 GN=ERO1A PE=1 SV=2	3.26918e+07	2.21092e+07	5.88664e+07	8.43305e+07	2.61304	1.38573
STAT1_HUMAN	5	3	0.0705685	Signal transducer and activator of transcription 1-alpha/beta OS=Homo sapiens OX=9606 GN=STAT1 PE=1 SV=2	2.7991e+07	1.37803e+07	8.84079e+07	196972401	6.83196	2.7723
PSME2_HUMAN	11	10	0.0758283	Proteasome activator complex subunit 2 OS=Homo sapiens OX=9606 GN=PSME2 PE=1 SV=4	1574632422	1604094699	1769803660	1690454732	1.08857	0.122431
COR1A_HUMAN	22	19	0.0844004	Coronin-1A OS=Homo sapiens OX=9606 GN=CORO1A PE=1 SV=4	4320880706	4816442836	3237939641	3698244484	0.759105	-0.397629
H2B3B_HUMAN	12	1	0.0853297	Histone H2B type 3-B OS=Homo sapiens OX=9606 GN=HIST3H2BB PE=1 SV=3	5.85853e+07	2.21794e+07	1.70063e+08	1.71056e+08	4.22362	2.07848
HCD2_HUMAN	7	6	0.0869267	3-hydroxyacyl-CoA dehydrogenase type-2 OS=Homo sapiens OX=9606 GN=HSD17B10 PE=1 SV=3	5.95463e+08	5.1378e+08	6.99354e+08	697998500	1.25974	0.33312
CN37_HUMAN	1	1	0.087523	2',3'-cyclic-nucleotide 3'-phosphodiesterase OS=Homo sapiens OX=9606 GN=CNP PE=1 SV=2	2.42321e+07	2.11093e+07	5.8417e+07	3.75909e+07	2.11745	1.08233
ILF2_HUMAN	8	8	0.0882132	Interleukin enhancer-binding factor 2 OS=Homo sapiens OX=9606 GN=ILF2 PE=1 SV=2	5.54251e+08	6.33817e+08	7.23808e+08	7.6205e+08	1.25065	0.322679
TPSN_HUMAN	3	3	0.0889466	Tapasin OS=Homo sapiens OX=9606 GN=TAPBP PE=1 SV=1	1.34243e+08	1.8767e+08	2.61464e+08	2.81533e+08	1.68678	0.754273
SURF4_HUMAN	2	2	0.0902157	Surfeit locus protein 4 OS=Homo sapiens OX=9606 GN=SURF4 PE=1 SV=3	3.75334e+07	4.50768e+07	7.86305e+07	5.97794e+07	1.67546	0.744554
OSTF1_HUMAN	2	2	0.0921317	Osteoclast-stimulating factor 1 OS=Homo sapiens OX=9606 GN=OSTF1 PE=1 SV=2	1.26757e+08	145529057	1.81793e+08	166884587	1.28056	0.35677
LAMP2_HUMAN	5	5	0.0935196	Lysosome-associated membrane glycoprotein 2 OS=Homo sapiens OX=9606 GN=LAMP2 PE=1 SV=2	9.62325e+08	7.94311e+08	1442165594	1195989991	1.50182	0.586714
ARP5L_HUMAN	3	2	0.0942241	Actin-related protein 2/3 complex subunit 5-like protein OS=Homo sapiens OX=9606 GN=ARPC5L PE=1 SV=1	8.74338e+07	9.25406e+07	7.18142e+07	5.81271e+07	0.721998	-0.469933
UBE2N_HUMAN;UE2NL_HUMAN	7	7	0.0946793	Ubiquitin-conjugating enzyme E2 N OS=Homo sapiens OX=9606 GN=UBE2N PE=1 SV=1	6.62814e+08	7.04731e+08	8.99857e+08	7.92953e+08	1.23785	0.307832
RAB5C_HUMAN;RAB5A_HUMAN	6	6	0.0961195	Ras-related protein Rab-5C OS=Homo sapiens OX=9606 GN=RAB5C PE=1 SV=2	5.2331e+08	5.45153e+08	5.66494e+08	5.80263e+08	1.07328	0.102022
SSRD_HUMAN	4	4	0.104629	Translocon-associated protein subunit delta OS=Homo sapiens OX=9606 GN=SSR4 PE=1 SV=1	2.52258e+08	241715122	3.25907e+08	2.83419e+08	1.23352	0.302781
PKHO2_HUMAN	2	1	0.104959	Pleckstrin homology domain-containing family O member 2 OS=Homo sapiens OX=9606 GN=PLEKHO2 PE=1 SV=1	1.328e+08	1.11121e+08	9.51694e+07	9.31657e+07	0.772117	-0.373108
RS11_HUMAN	11	10	0.111657	40S ribosomal protein S11 OS=Homo sapiens OX=9606 GN=RPS11 PE=1 SV=3	7.90485e+08	8.19981e+08	5.77263e+08	6.87879e+08	0.785575	-0.348179
PRDX6_HUMAN	15	15	0.11472	Peroxiredoxin-6 OS=Homo sapiens OX=9606 GN=PRDX6 PE=1 SV=3	3798934164	4237585860	4624311714	4680140641	1.15777	0.21135
NH2L1_HUMAN	2	2	0.116327	NHP2-like protein 1 OS=Homo sapiens OX=9606 GN=SNU13 PE=1 SV=3	6.54125e+07	6.05021e+07	4.35984e+07	2.842e+07	0.571962	-0.80601
EIF3I_HUMAN	1	1	0.117375	Eukaryotic translation initiation factor 3 subunit I OS=Homo sapiens OX=9606 GN=EIF3I PE=1 SV=1	1.3123e+07	1.78968e+07	2.65037e+07	2.24975e+07	1.57967	0.659626
AIP_HUMAN	2	2	0.122332	AH receptor-interacting protein OS=Homo sapiens OX=9606 GN=AIP PE=1 SV=2	1.09799e+07	1.78773e+07	3.42477e+07	2.53146e+07	2.06403	1.04547
RCN1_HUMAN	4	4	0.124393	Reticulocalbin-1 OS=Homo sapiens OX=9606 GN=RCN1 PE=1 SV=1	1.67265e+08	2.10879e+08	9.81863e+07	1.33648e+08	0.613085	-0.705841
LONM_HUMAN	14	12	0.12633	Lon protease homolog, mitochondrial OS=Homo sapiens OX=9606 GN=LONP1 PE=1 SV=2	4.63866e+08	4.69788e+08	6.11598e+08	5.25219e+08	1.2176	0.284042
ATPO_HUMAN	9	8	0.127449	ATP synthase subunit O, mitochondrial OS=Homo sapiens OX=9606 GN=ATP5O PE=1 SV=1	7.46095e+08	7.05848e+08	7.82859e+08	7.75436e+08	1.07325	0.101983
ALDR_HUMAN;AK1BF_HUMAN	12	10	0.129634	Aldose reductase OS=Homo sapiens OX=9606 GN=AKR1B1 PE=1 SV=3	5.20435e+08	6.33942e+08	7.20055e+08	7.86789e+08	1.30533	0.384415
TPM4_HUMAN;TPM2_HUMAN;CCD57_HUMAN	18	8	0.130315	Tropomyosin alpha-4 chain OS=Homo sapiens OX=9606 GN=TPM4 PE=1 SV=3	4.7976e+08	552555617	613328922	7.0009e+08	1.2723	0.347443
IN35_HUMAN	1	1	0.131323	Interferon-induced 35 kDa protein OS=Homo sapiens OX=9606 GN=IFI35 PE=1 SV=5	1.04631e+07	1.58297e+07	2.07464e+07	2.71156e+07	1.82034	0.86421
RPN1_HUMAN	20	19	0.135523	Dolichyl-diphosphooligosaccharide--protein glycosyltransferase subunit 1 OS=Homo sapiens OX=9606 GN=RPN1 PE=1 SV=1	2009695251	1957388259	2049192285	2046936151	1.03253	0.0461822
COPD_HUMAN	4	4	0.136407	Coatomer subunit delta OS=Homo sapiens OX=9606 GN=ARCN1 PE=1 SV=1	6.17227e+07	7.17593e+07	9.09768e+07	1.34637e+08	1.69022	0.757211
RL29_HUMAN	3	3	0.140561	60S ribosomal protein L29 OS=Homo sapiens OX=9606 GN=RPL29 PE=1 SV=2	3.52098e+08	3.2213e+08	2.87596e+08	3.05466e+08	0.879617	-0.185053
MIC60_HUMAN	13	13	0.142754	MICOS complex subunit MIC60 OS=Homo sapiens OX=9606 GN=IMMT PE=1 SV=1	3.33254e+08	4.25188e+08	6.18653e+08	4.96331e+08	1.4701	0.555911
RL13A_HUMAN;R13P3_HUMAN	13	13	0.143762	60S ribosomal protein L13a OS=Homo sapiens OX=9606 GN=RPL13A PE=1 SV=2	1132971436	1154371427	9.62835e+08	1065924738	0.886951	-0.173074
ARC1B_HUMAN;ARC1A_HUMAN	18	18	0.144286	Actin-related protein 2/3 complex subunit 1B OS=Homo sapiens OX=9606 GN=ARPC1B PE=1 SV=3	2660349106	2837254903	2093318437	2441393279	0.824852	-0.277792
LACB2_HUMAN	3	2	0.144825	Endoribonuclease LACTB2 OS=Homo sapiens OX=9606 GN=LACTB2 PE=1 SV=2	1.43405e+07	1.68732e+07	1.99174e+07	2.68385e+07	1.49793	0.582969
MGN_HUMAN	2	2	0.148482	Protein mago nashi homolog OS=Homo sapiens OX=9606 GN=MAGOH PE=1 SV=1	2.57165e+07	2.30672e+07	4.81914e+07	3.21754e+07	1.64741	0.7202
FABP4_HUMAN	1	1	0.150836	Fatty acid-binding protein, adipocyte OS=Homo sapiens OX=9606 GN=FABP4 PE=1 SV=3	1.02853e+07	2.65442e+06	3.46859e+07	2.10071e+07	4.30403	2.10569
SAR1A_HUMAN	1	1	0.150963	GTP-binding protein SAR1a OS=Homo sapiens OX=9606 GN=SAR1A PE=1 SV=1	106673409	1.03306e+08	1.36629e+08	1.16564e+08	1.2058	0.269993
PGM2_HUMAN	15	15	0.156488	Phosphoglucomutase-2 OS=Homo sapiens OX=9606 GN=PGM2 PE=1 SV=4	9.88072e+08	1056501581	1110991118	1228196411	1.1441	0.194208
KANK3_HUMAN	2	1	0.156761	KN motif and ankyrin repeat domain-containing protein 3 OS=Homo sapiens OX=9606 GN=KANK3 PE=1 SV=1	6.64391e+07	3.985e+07	2.4358e+07	3.10114e+07	0.520932	-0.940834
IF5_HUMAN	1	1	0.159828	Eukaryotic translation initiation factor 5 OS=Homo sapiens OX=9606 GN=EIF5 PE=1 SV=2	1.0281e+07	1.3091e+07	1.54869e+07	2.1866e+07	1.59819	0.676435
BAP31_HUMAN	8	8	0.163563	B-cell receptor-associated protein 31 OS=Homo sapiens OX=9606 GN=BCAP31 PE=1 SV=3	4.35328e+08	3.94084e+08	4.96904e+08	659218935	1.39391	0.479134
RS25_HUMAN	4	4	0.163804	40S ribosomal protein S25 OS=Homo sapiens OX=9606 GN=RPS25 PE=1 SV=1	9.00645e+08	8.57712e+08	8.38589e+08	8.22546e+08	0.944709	-0.0820585
PCP_HUMAN	1	1	0.164041	Lysosomal Pro-X carboxypeptidase OS=Homo sapiens OX=9606 GN=PRCP PE=1 SV=1	2.66502e+07	3.59928e+07	4.66934e+07	4.13218e+07	1.40503	0.4906
AATM_HUMAN	6	6	0.171795	Aspartate aminotransferase, mitochondrial OS=Homo sapiens OX=9606 GN=GOT2 PE=1 SV=3	3.59033e+08	3.81308e+08	4.1072e+08	391487559	1.08357	0.115787
MOT4_HUMAN	2	2	0.172069	Monocarboxylate transporter 4 OS=Homo sapiens OX=9606 GN=SLC16A3 PE=1 SV=1	4.75005e+07	2.0541e+07	122040458	6.77936e+07	2.78997	1.48025
RS8_HUMAN	10	10	0.173894	40S ribosomal protein S8 OS=Homo sapiens OX=9606 GN=RPS8 PE=1 SV=2	2411064227	2016119848	1864250589	1775017504	0.822028	-0.282741
ATP5L_HUMAN	5	5	0.17451	ATP synthase subunit g, mitochondrial OS=Homo sapiens OX=9606 GN=ATP5L PE=1 SV=3	5.62764e+08	500612399	4.65149e+08	388578701	0.802846	-0.316804
RS4X_HUMAN;RS4Y1_HUMAN;RS4Y2_HUMAN	19	19	0.175381	40S ribosomal protein S4, X isoform OS=Homo sapiens OX=9606 GN=RPS4X PE=1 SV=2	1423318942	1763837599	1135379448	1305074037	0.765715	-0.385121
NUCKS_HUMAN	2	2	0.175696	Nuclear ubiquitous casein and cyclin-dependent kinase substrate 1 OS=Homo sapiens OX=9606 GN=NUCKS1 PE=1 SV=1	1.15184e+08	1.39543e+08	8.29417e+07	1.04468e+08	0.735728	-0.442755
TPP1_HUMAN	7	7	0.180184	Tripeptidyl-peptidase 1 OS=Homo sapiens OX=9606 GN=TPP1 PE=1 SV=2	1588725417	2219631333	1185062008	1398151079	0.678301	-0.560002
AL5AP_HUMAN	1	1	0.18117	Arachidonate 5-lipoxygenase-activating protein OS=Homo sapiens OX=9606 GN=ALOX5AP PE=1 SV=2	9.17915e+07	9.99766e+07	7.09257e+07	8.54939e+07	0.815671	-0.293941
SUCA_HUMAN	4	4	0.183262	Succinate--CoA ligase [ADP/GDP-forming] subunit alpha, mitochondrial OS=Homo sapiens OX=9606 GN=SUCLG1 PE=1 SV=4	1.02835e+08	1.17315e+08	1.32498e+08	1.23129e+08	1.16115	0.215556
TCP4_HUMAN	7	7	0.189261	Activated RNA polymerase II transcriptional coactivator p15 OS=Homo sapiens OX=9606 GN=SUB1 PE=1 SV=3	7.36387e+08	8.58206e+08	1152772419	9.25721e+08	1.30346	0.38235
RS10_HUMAN;RS10L_HUMAN	3	3	0.19036	40S ribosomal protein S10 OS=Homo sapiens OX=9606 GN=RPS10 PE=1 SV=1	428473833	3.93452e+08	3.42807e+08	3.79542e+08	0.878849	-0.186313
SYNC_HUMAN	4	4	0.191471	Asparagine--tRNA ligase, cytoplasmic OS=Homo sapiens OX=9606 GN=NARS PE=1 SV=1	1.28878e+08	8.73236e+07	160930019	1.50616e+08	1.441	0.527067
TNPO1_HUMAN	1	1	0.192676	Transportin-1 OS=Homo sapiens OX=9606 GN=TNPO1 PE=1 SV=2	4.02683e+07	3.5451e+07	4.219e+07	4.78493e+07	1.18912	0.249894
HEXB_HUMAN	2	2	0.193022	Beta-hexosaminidase subunit beta OS=Homo sapiens OX=9606 GN=HEXB PE=1 SV=3	2.6295e+07	9.21113e+07	146896341	1.99681e+08	2.92702	1.54943
GRPE1_HUMAN	2	2	0.194955	GrpE protein homolog 1, mitochondrial OS=Homo sapiens OX=9606 GN=GRPEL1 PE=1 SV=2	9.64321e+07	1.0828e+08	1.32096e+08	1.13709e+08	1.20073	0.263916
ELOC_HUMAN	2	2	0.195934	Elongin-C OS=Homo sapiens OX=9606 GN=ELOC PE=1 SV=1	1.16929e+08	1.6602e+08	5.72802e+07	9.85361e+07	0.550687	-0.860696
PLOD1_HUMAN	1	1	0.196175	Procollagen-lysine,2-oxoglutarate 5-dioxygenase 1 OS=Homo sapiens OX=9606 GN=PLOD1 PE=1 SV=2	1.04354e+07	1.48886e+07	1.71523e+07	2.65006e+07	1.72377	0.785571
LMNB1_HUMAN	25	20	0.196362	Lamin-B1 OS=Homo sapiens OX=9606 GN=LMNB1 PE=1 SV=2	1624954391	1532537038	1755967470	1658265708	1.08131	0.112783
ADK_HUMAN	2	2	0.203057	Adenosine kinase OS=Homo sapiens OX=9606 GN=ADK PE=1 SV=2	6.14984e+07	5.31745e+07	3.39543e+07	4.79255e+07	0.714029	-0.485945
CYTB_HUMAN	7	6	0.203186	Cystatin-B OS=Homo sapiens OX=9606 GN=CSTB PE=1 SV=2	5711835904	8704847037	9875335202	11860552086	1.50769	0.59234
CABP4_HUMAN	1	1	0.206493	Calcium-binding protein 4 OS=Homo sapiens OX=9606 GN=CABP4 PE=1 SV=2	248060	0	6.39983e+07	6.16727e+07	506.615	8.98475
PLOD3_HUMAN	2	2	0.206545	Procollagen-lysine,2-oxoglutarate 5-dioxygenase 3 OS=Homo sapiens OX=9606 GN=PLOD3 PE=1 SV=1	1.06553e+08	1.1069e+08	1.04893e+08	9.90622e+07	0.938834	-0.0910582
VPS35_HUMAN	3	3	0.20736	Vacuolar protein sorting-associated protein 35 OS=Homo sapiens OX=9606 GN=VPS35 PE=1 SV=2	9.51877e+07	5.18765e+07	1.12797e+08	1.51005e+08	1.79379	0.84301
SDCB1_HUMAN	5	4	0.208583	Syntenin-1 OS=Homo sapiens OX=9606 GN=SDCBP PE=1 SV=1	1.1088e+08	1.82219e+08	2.208e+08	4.52927e+08	2.29863	1.20078
RL14_HUMAN	4	4	0.208849	60S ribosomal protein L14 OS=Homo sapiens OX=9606 GN=RPL14 PE=1 SV=4	4.50002e+08	4.58718e+08	3.1392e+08	4.07492e+08	0.793876	-0.333014
GBB1_HUMAN;GBB2_HUMAN;GBB4_HUMAN;GBB3_HUMAN	9	8	0.209748	Guanine nucleotide-binding protein G(I)/G(S)/G(T) subunit beta-1 OS=Homo sapiens OX=9606 GN=GNB1 PE=1 SV=3	8.14056e+08	734991386	9.10932e+08	8.36835e+08	1.12828	0.174131
GSTO1_HUMAN	14	14	0.209817	Glutathione S-transferase omega-1 OS=Homo sapiens OX=9606 GN=GSTO1 PE=1 SV=2	2131246253	2753187683	3022900098	3103713493	1.25431	0.326898
PSB8_HUMAN	7	7	0.21362	Proteasome subunit beta type-8 OS=Homo sapiens OX=9606 GN=PSMB8 PE=1 SV=3	3.43193e+08	2.79353e+08	3.61238e+08	4.10859e+08	1.24022	0.310601
PSB3_HUMAN	3	3	0.219789	Proteasome subunit beta type-3 OS=Homo sapiens OX=9606 GN=PSMB3 PE=1 SV=2	8.62031e+07	62989907	1.03897e+08	9.36288e+07	1.32396	0.404862
RTN3_HUMAN	1	1	0.221273	Reticulon-3 OS=Homo sapiens OX=9606 GN=RTN3 PE=1 SV=2	1.10932e+08	7.80546e+07	1.35532e+08	1.21772e+08	1.3615	0.445192
PSME1_HUMAN	13	12	0.225513	Proteasome activator complex subunit 1 OS=Homo sapiens OX=9606 GN=PSME1 PE=1 SV=1	1209632332	8.33173e+08	1326666110	1497770559	1.38263	0.467412
NUDC_HUMAN	2	2	0.234158	Nuclear migration protein nudC OS=Homo sapiens OX=9606 GN=NUDC PE=1 SV=1	2.75189e+07	58334483	1.52299e+07	2.40065e+07	0.457016	-1.12968
CDC37_HUMAN	4	3	0.235148	Hsp90 co-chaperone Cdc37 OS=Homo sapiens OX=9606 GN=CDC37 PE=1 SV=1	2.52432e+08	2.65254e+08	2.46363e+08	2.18414e+08	0.897797	-0.155539
ACOX1_HUMAN	2	2	0.235402	Peroxisomal acyl-coenzyme A oxidase 1 OS=Homo sapiens OX=9606 GN=ACOX1 PE=1 SV=3	9.44196e+07	7.88012e+07	7.62946e+07	6.47972e+07	0.81452	-0.295978
GRHPR_HUMAN	1	1	0.237588	Glyoxylate reductase/hydroxypyruvate reductase OS=Homo sapiens OX=9606 GN=GRHPR PE=1 SV=1	2.79078e+07	3.85132e+07	1.85944e+07	2.62876e+07	0.67572	-0.565503
TPM3_HUMAN;TPM1_HUMAN	16	6	0.240457	Tropomyosin alpha-3 chain OS=Homo sapiens OX=9606 GN=TPM3 PE=1 SV=2	1636060329	1255488674	2317934113	1716574623	1.39528	0.48055
GLGB_HUMAN	2	2	0.242902	1,4-alpha-glucan-branching enzyme OS=Homo sapiens OX=9606 GN=GBE1 PE=1 SV=3	8.65788e+07	9.12058e+07	5.28711e+07	7.81973e+07	0.737231	-0.43981
CORO7_HUMAN	1	1	0.243122	Coronin-7 OS=Homo sapiens OX=9606 GN=CORO7 PE=1 SV=2	3.45252e+07	1.35234e+07	9.10775e+06	1.07768e+07	0.413842	-1.27285
AHNK2_HUMAN	4	2	0.246044	Protein AHNAK2 OS=Homo sapiens OX=9606 GN=AHNAK2 PE=1 SV=2	3.33065e+07	9.70139e+06	7.98368e+07	4.00906e+07	2.7885	1.47949
IMB1_HUMAN	13	13	0.252301	Importin subunit beta-1 OS=Homo sapiens OX=9606 GN=KPNB1 PE=1 SV=2	1040474398	1077380956	8.91734e+08	1015156776	0.900388	-0.151382
GLCM_HUMAN	1	1	0.254203	Glucosylceramidase OS=Homo sapiens OX=9606 GN=GBA PE=1 SV=3	16023456	4.26335e+07	9.14882e+06	1.38678e+07	0.392394	-1.34962
RD23A_HUMAN	4	1	0.255005	UV excision repair protein RAD23 homolog A OS=Homo sapiens OX=9606 GN=RAD23A PE=1 SV=1	2.69351e+07	2.02755e+07	4.70198e+07	2.86386e+07	1.60257	0.680388
CALU_HUMAN	9	8	0.25739	Calumenin OS=Homo sapiens OX=9606 GN=CALU PE=1 SV=2	3.87415e+08	3.88068e+08	673577079	4.38129e+08	1.43357	0.519608
VDAC1_HUMAN	14	12	0.257392	Voltage-dependent anion-selective channel protein 1 OS=Homo sapiens OX=9606 GN=VDAC1 PE=1 SV=2	4996421239	4672772608	5227398538	5036444613	1.0615	0.0861035
RL23_HUMAN	3	3	0.258311	60S ribosomal protein L23 OS=Homo sapiens OX=9606 GN=RPL23 PE=1 SV=1	257672928	3.25219e+08	2.51294e+08	1.97575e+08	0.770073	-0.376932
TOM5_HUMAN	1	1	0.263041	Mitochondrial import receptor subunit TOM5 homolog OS=Homo sapiens OX=9606 GN=TOMM5 PE=1 SV=1	3.74924e+07	3.30076e+07	3.25838e+07	3.02701e+07	0.891545	-0.16562
MTDC_HUMAN	2	2	0.265564	Bifunctional methylenetetrahydrofolate dehydrogenase/cyclohydrolase, mitochondrial OS=Homo sapiens OX=9606 GN=MTHFD2 PE=1 SV=2	4.49789e+07	5.81406e+07	155419289	6.60432e+07	2.14763	1.10275
SRSF1_HUMAN	6	6	0.265767	Serine/arginine-rich splicing factor 1 OS=Homo sapiens OX=9606 GN=SRSF1 PE=1 SV=2	3.03366e+08	3.16345e+08	3.86072e+08	3.2539e+08	1.14806	0.199192
TWF2_HUMAN	8	7	0.266989	Twinfilin-2 OS=Homo sapiens OX=9606 GN=TWF2 PE=1 SV=2	5.14046e+08	3.70112e+08	5.68347e+08	5.53197e+08	1.26849	0.343109
H1X_HUMAN	1	1	0.271398	Histone H1x OS=Homo sapiens OX=9606 GN=H1FX PE=1 SV=1	4.29529e+07	6.02302e+07	6.1506e+07	8.25773e+07	1.39638	0.481695
NACAM_HUMAN;NACP1_HUMAN	4	3	0.279444	Nascent polypeptide-associated complex subunit alpha, muscle-specific form OS=Homo sapiens OX=9606 GN=NACA PE=1 SV=1	4.97999e+08	4.68416e+08	4.65211e+08	4.56244e+08	0.953477	-0.0687304
ELOB_HUMAN	1	1	0.283555	Elongin-B OS=Homo sapiens OX=9606 GN=ELOB PE=1 SV=1	5.83392e+07	6.2667e+07	7.04614e+07	6.29675e+07	1.10266	0.14099
CPSF5_HUMAN	1	1	0.284934	Cleavage and polyadenylation specificity factor subunit 5 OS=Homo sapiens OX=9606 GN=NUDT21 PE=1 SV=1	2.63069e+07	1.78155e+07	2.72663e+07	5.54037e+07	1.87365	0.905854
SFXN1_HUMAN	3	2	0.286624	Sideroflexin-1 OS=Homo sapiens OX=9606 GN=SFXN1 PE=1 SV=4	1.01195e+08	8.72817e+07	7.34597e+07	8.70017e+07	0.851358	-0.232162
ITA5_HUMAN	2	2	0.287731	Integrin alpha-5 OS=Homo sapiens OX=9606 GN=ITGA5 PE=1 SV=2	4.97799e+07	1.45634e+08	1.8737e+08	180736643	1.88373	0.913591
RAB2A_HUMAN;RAB2B_HUMAN	6	6	0.288119	Ras-related protein Rab-2A OS=Homo sapiens OX=9606 GN=RAB2A PE=1 SV=1	3.58168e+08	4.46268e+08	4.49008e+08	5.20204e+08	1.20483	0.268834
SYQ_HUMAN	3	2	0.290591	Glutamine--tRNA ligase OS=Homo sapiens OX=9606 GN=QARS PE=1 SV=1	2.53231e+07	3.75411e+07	2.07604e+07	2.47738e+07	0.724326	-0.465288
LA_HUMAN	7	7	0.292461	Lupus La protein OS=Homo sapiens OX=9606 GN=SSB PE=1 SV=2	217339861	1.89226e+08	3.16577e+08	2.22343e+08	1.32554	0.406582
LYPA1_HUMAN	2	2	0.292603	Acyl-protein thioesterase 1 OS=Homo sapiens OX=9606 GN=LYPLA1 PE=1 SV=1	8.90484e+07	1.20404e+08	1.50583e+08	1.2081e+08	1.29573	0.373764
ARHGC_HUMAN	2	1	0.29532	Rho guanine nucleotide exchange factor 12 OS=Homo sapiens OX=9606 GN=ARHGEF12 PE=1 SV=1	3.80304e+06	0	8.71958e+07	1.00922e+08	49.465	5.62834
PRDX4_HUMAN	7	4	0.300602	Peroxiredoxin-4 OS=Homo sapiens OX=9606 GN=PRDX4 PE=1 SV=1	9.48683e+07	1.53396e+08	1.5731e+08	1.8804e+08	1.39106	0.476183
SMD2_HUMAN	3	3	0.301234	Small nuclear ribonucleoprotein Sm D2 OS=Homo sapiens OX=9606 GN=SNRPD2 PE=1 SV=1	7.79061e+07	9.2263e+07	7.75126e+07	5.6476e+07	0.787385	-0.344859
TM9S3_HUMAN	1	1	0.303979	Transmembrane 9 superfamily member 3 OS=Homo sapiens OX=9606 GN=TM9SF3 PE=1 SV=2	2.88201e+07	6.28213e+07	6.84155e+07	7.82329e+07	1.60024	0.67829
ESYT1_HUMAN	4	4	0.306008	Extended synaptotagmin-1 OS=Homo sapiens OX=9606 GN=ESYT1 PE=1 SV=1	2.13025e+08	1.38382e+08	2.53357e+08	2.17231e+08	1.33915	0.421317
ATG7_HUMAN	1	1	0.30639	Ubiquitin-like modifier-activating enzyme ATG7 OS=Homo sapiens OX=9606 GN=ATG7 PE=1 SV=1	3.03215e+07	2.06969e+07	4.23978e+07	2.99243e+07	1.41757	0.503419
RB11A_HUMAN;RAB25_HUMAN	7	7	0.309875	Ras-related protein Rab-11A OS=Homo sapiens OX=9606 GN=RAB11A PE=1 SV=3	5.4199e+08	4.59924e+08	4.56459e+08	4.32628e+08	0.887388	-0.172364
NUCB1_HUMAN	1	1	0.310535	Nucleobindin-1 OS=Homo sapiens OX=9606 GN=NUCB1 PE=1 SV=4	1.89104e+07	3.83779e+07	4.62814e+07	4.11853e+07	1.52678	0.610493
PEA15_HUMAN	6	6	0.317994	Astrocytic phosphoprotein PEA-15 OS=Homo sapiens OX=9606 GN=PEA15 PE=1 SV=2	4.71551e+08	3.97342e+08	8.47044e+08	4.8162e+08	1.52915	0.612726
SH3L1_HUMAN	4	4	0.319863	SH3 domain-binding glutamic acid-rich-like protein OS=Homo sapiens OX=9606 GN=SH3BGRL PE=1 SV=1	2.8962e+08	4.2386e+08	4.54642e+08	4.45356e+08	1.26142	0.335049
IF4E_HUMAN	1	1	0.321049	Eukaryotic translation initiation factor 4E OS=Homo sapiens OX=9606 GN=EIF4E PE=1 SV=2	1.00079e+07	1.51478e+07	7.04976e+06	1.03079e+07	0.690008	-0.535315
SLAF8_HUMAN	1	1	0.321726	SLAM family member 8 OS=Homo sapiens OX=9606 GN=SLAMF8 PE=1 SV=1	3.78916e+07	8.84292e+07	4.04882e+07	1.68119e+07	0.453607	-1.14048
HS105_HUMAN	11	8	0.326307	Heat shock protein 105 kDa OS=Homo sapiens OX=9606 GN=HSPH1 PE=1 SV=1	3.94448e+08	2.9491e+08	4.67229e+08	3.88288e+08	1.24103	0.311543
ARF1_HUMAN;ARF3_HUMAN;ARF5_HUMAN	15	9	0.326332	ADP-ribosylation factor 1 OS=Homo sapiens OX=9606 GN=ARF1 PE=1 SV=2	1308958222	1299289239	1435712902	2791248981	1.62061	0.69654
TCPH_HUMAN	21	20	0.329133	T-complex protein 1 subunit eta OS=Homo sapiens OX=9606 GN=CCT7 PE=1 SV=2	1770680743	2051194960	1444932503	1796231221	0.848056	-0.237769
RL27A_HUMAN	6	6	0.331312	60S ribosomal protein L27a OS=Homo sapiens OX=9606 GN=RPL27A PE=1 SV=2	4.95987e+08	4.86443e+08	4.78695e+08	3.97906e+08	0.892278	-0.164436
TFIP8_HUMAN	1	1	0.331839	Tumor necrosis factor alpha-induced protein 8 OS=Homo sapiens OX=9606 GN=TNFAIP8 PE=1 SV=1	9.7532e+07	8.59288e+07	127815797	9.67275e+07	1.22393	0.291521
PRS4_HUMAN	2	1	0.332522	26S proteasome regulatory subunit 4 OS=Homo sapiens OX=9606 GN=PSMC1 PE=1 SV=1	2.42747e+07	5.12906e+06	3.05581e+07	2.92574e+07	2.03428	1.02452
AT5F1_HUMAN	9	8	0.334864	ATP synthase F(0) complex subunit B1, mitochondrial OS=Homo sapiens OX=9606 GN=ATP5F1 PE=1 SV=2	5.84194e+08	5.73124e+08	5.73464e+08	5.43965e+08	0.965533	-0.0506019
PRDX2_HUMAN	7	6	0.33541	Peroxiredoxin-2 OS=Homo sapiens OX=9606 GN=PRDX2 PE=1 SV=5	379936707	3.21851e+08	4.03806e+08	3.78748e+08	1.11509	0.157157
MYDGF_HUMAN	4	3	0.339	Myeloid-derived growth factor OS=Homo sapiens OX=9606 GN=MYDGF PE=1 SV=1	238024180	2.15931e+08	3.15278e+08	2.37162e+08	1.21695	0.283269
IF4G1_HUMAN	1	1	0.343071	Eukaryotic translation initiation factor 4 gamma 1 OS=Homo sapiens OX=9606 GN=EIF4G1 PE=1 SV=4	5.97331e+06	2.14997e+06	5.27443e+06	1.33343e+07	2.2908	1.19585
TFG_HUMAN	1	1	0.343278	Protein TFG OS=Homo sapiens OX=9606 GN=TFG PE=1 SV=2	1.65319e+07	2.50918e+07	2.93466e+07	2.46636e+07	1.29758	0.375828
PLD3_HUMAN	2	2	0.348604	Phospholipase D3 OS=Homo sapiens OX=9606 GN=PLD3 PE=1 SV=1	9.01086e+07	5.96027e+07	9.34734e+07	9.49373e+07	1.25849	0.331697
NNTM_HUMAN	10	9	0.351987	NAD(P) transhydrogenase, mitochondrial OS=Homo sapiens OX=9606 GN=NNT PE=1 SV=3	4.25387e+08	3.93778e+08	2.86771e+08	394070901	0.831142	-0.266833
NDUA5_HUMAN	1	1	0.352782	NADH dehydrogenase [ubiquinone] 1 alpha subcomplex subunit 5 OS=Homo sapiens OX=9606 GN=NDUFA5 PE=1 SV=3	5.43749e+07	2.79861e+07	8.81491e+07	4.95849e+07	1.67232	0.741851
SRSF4_HUMAN;SRSF5_HUMAN	3	3	0.354386	Serine/arginine-rich splicing factor 4 OS=Homo sapiens OX=9606 GN=SRSF4 PE=1 SV=2	2.70814e+08	2.42572e+08	2.89593e+08	2.67097e+08	1.08435	0.11683
HNRPF_HUMAN	6	4	0.35451	Heterogeneous nuclear ribonucleoprotein F OS=Homo sapiens OX=9606 GN=HNRNPF PE=1 SV=3	3.743e+08	3.44632e+08	481987110	3.71247e+08	1.18681	0.247085
PYGB_HUMAN	3	3	0.3546	Glycogen phosphorylase, brain form OS=Homo sapiens OX=9606 GN=PYGB PE=1 SV=5	6.64854e+07	7.53648e+07	5.58823e+07	6.79423e+07	0.872925	-0.19607
RUVB2_HUMAN	2	2	0.356315	RuvB-like 2 OS=Homo sapiens OX=9606 GN=RUVBL2 PE=1 SV=3	4.37686e+07	5.85026e+07	4.49136e+07	3.86559e+07	0.817135	-0.291353
SRSF2_HUMAN;SRSF8_HUMAN	4	4	0.356722	Serine/arginine-rich splicing factor 2 OS=Homo sapiens OX=9606 GN=SRSF2 PE=1 SV=4	3.36261e+08	2.53952e+08	2.29075e+08	2.59012e+08	0.826967	-0.274098
COF1_HUMAN;COF2_HUMAN;DEST_HUMAN	16	16	0.360002	Cofilin-1 OS=Homo sapiens OX=9606 GN=CFL1 PE=1 SV=3	16998309985	15595628925	15851191601	13825413275	0.910495	-0.135278
SYRC_HUMAN	2	2	0.363876	Arginine--tRNA ligase, cytoplasmic OS=Homo sapiens OX=9606 GN=RARS PE=1 SV=2	4.34398e+07	8.64658e+06	5.30626e+07	4.67542e+07	1.91637	0.938375
HNRPK_HUMAN	23	21	0.36533	Heterogeneous nuclear ribonucleoprotein K OS=Homo sapiens OX=9606 GN=HNRNPK PE=1 SV=1	6845090504	6284523450	7208533247	6757980554	1.06374	0.0891475
AHSA1_HUMAN	1	1	0.366267	Activator of 90 kDa heat shock protein ATPase homolog 1 OS=Homo sapiens OX=9606 GN=AHSA1 PE=1 SV=1	7.1916e+07	5.17188e+06	9.41617e+07	8.36415e+07	2.3065	1.20571
CNDP2_HUMAN	5	4	0.36788	Cytosolic non-specific dipeptidase OS=Homo sapiens OX=9606 GN=CNDP2 PE=1 SV=2	1.33581e+08	8.84156e+07	139877976	1.36066e+08	1.24301	0.313833
RS23_HUMAN	5	5	0.368078	40S ribosomal protein S23 OS=Homo sapiens OX=9606 GN=RPS23 PE=1 SV=3	5.06927e+08	4.54401e+08	4.65062e+08	3.9107e+08	0.890572	-0.167196
ASSY_HUMAN	15	14	0.369311	Argininosuccinate synthase OS=Homo sapiens OX=9606 GN=ASS1 PE=1 SV=2	1775601864	1382120488	1318258191	1387567633	0.856892	-0.222815
SHOX_HUMAN	1	1	0.371072	Short stature homeobox protein OS=Homo sapiens OX=9606 GN=SHOX PE=1 SV=1	7.57855e+07	9.99608e+06	1.56673e+07	496962	0.188435	-2.40786
CD166_HUMAN	9	9	0.37251	CD166 antigen OS=Homo sapiens OX=9606 GN=ALCAM PE=1 SV=2	398688160	2.5007e+08	8.77118e+08	3.58734e+08	1.90495	0.929753
PSB6_HUMAN	2	2	0.372872	Proteasome subunit beta type-6 OS=Homo sapiens OX=9606 GN=PSMB6 PE=1 SV=4	3.74321e+07	4.45123e+07	4.28024e+07	5.66383e+07	1.21352	0.279194
PPIB_HUMAN	17	16	0.376607	Peptidyl-prolyl cis-trans isomerase B OS=Homo sapiens OX=9606 GN=PPIB PE=1 SV=2	3363460934	3065990470	2678308015	3134331896	0.904065	-0.145502
PSB10_HUMAN	2	2	0.379591	Proteasome subunit beta type-10 OS=Homo sapiens OX=9606 GN=PSMB10 PE=1 SV=1	6.19163e+07	5.12103e+07	9.04945e+07	5.90714e+07	1.32211	0.402843
PRDX3_HUMAN	12	12	0.380953	Thioredoxin-dependent peroxide reductase, mitochondrial OS=Homo sapiens OX=9606 GN=PRDX3 PE=1 SV=3	3562876894	4329398873	4856596322	4178728509	1.14483	0.195135
VA0D1_HUMAN	3	3	0.381007	V-type proton ATPase subunit d 1 OS=Homo sapiens OX=9606 GN=ATP6V0D1 PE=1 SV=1	8.60922e+07	110119161	1.27605e+08	1.05254e+08	1.18677	0.247043
CH3L1_HUMAN	7	7	0.384441	Chitinase-3-like protein 1 OS=Homo sapiens OX=9606 GN=CHI3L1 PE=1 SV=2	3.46434e+08	1.64629e+08	6.09421e+08	294968048	1.76962	0.823443
LEG9B_HUMAN	3	3	0.386322	Galectin-9B OS=Homo sapiens OX=9606 GN=LGALS9B PE=1 SV=3	8.55289e+07	1.39868e+08	1.347e+08	1.56194e+08	1.29058	0.368024
RL11_HUMAN	3	3	0.38719	60S ribosomal protein L11 OS=Homo sapiens OX=9606 GN=RPL11 PE=1 SV=2	3.70206e+08	3.78261e+08	364022546	3.72006e+08	0.983382	-0.0241767
ASAH1_HUMAN	5	5	0.38758	Acid ceramidase OS=Homo sapiens OX=9606 GN=ASAH1 PE=1 SV=5	2.53132e+08	5.73927e+08	1.36242e+08	3.03823e+08	0.532085	-0.910272
RL7_HUMAN	17	16	0.388517	60S ribosomal protein L7 OS=Homo sapiens OX=9606 GN=RPL7 PE=1 SV=1	1931764483	2371290662	1595916625	2031039457	0.842879	-0.246602
ARF4_HUMAN	7	1	0.389284	ADP-ribosylation factor 4 OS=Homo sapiens OX=9606 GN=ARF4 PE=1 SV=3	4.69796e+07	6.54317e+07	6.26432e+07	7.3112e+07	1.20767	0.272221
COX5A_HUMAN	5	4	0.389884	Cytochrome c oxidase subunit 5A, mitochondrial OS=Homo sapiens OX=9606 GN=COX5A PE=1 SV=2	2.0598e+08	2.63535e+08	184349250	2.14751e+08	0.850026	-0.234421
HM13_HUMAN	3	3	0.397949	Minor histocompatibility antigen H13 OS=Homo sapiens OX=9606 GN=HM13 PE=1 SV=1	356709172	1.82595e+08	3.80722e+08	3.51203e+08	1.35717	0.440598
RL35A_HUMAN	5	5	0.398294	60S ribosomal protein L35a OS=Homo sapiens OX=9606 GN=RPL35A PE=1 SV=2	1.5009e+08	2.37423e+08	1.29666e+08	1.60383e+08	0.748491	-0.417944
NSF_HUMAN	5	5	0.398926	Vesicle-fusing ATPase OS=Homo sapiens OX=9606 GN=NSF PE=1 SV=3	1.84793e+08	2.22535e+08	2.0976e+08	3.34437e+08	1.33602	0.417941
6PGD_HUMAN	24	23	0.399949	6-phosphogluconate dehydrogenase, decarboxylating OS=Homo sapiens OX=9606 GN=PGD PE=1 SV=3	5426417787	5640091080	4653401548	5491482614	0.916719	-0.125448
RL28_HUMAN	6	5	0.400364	60S ribosomal protein L28 OS=Homo sapiens OX=9606 GN=RPL28 PE=1 SV=3	4.50901e+08	3.21085e+08	2.93763e+08	3.35064e+08	0.814558	-0.29591
ATPA_HUMAN	35	34	0.400875	ATP synthase subunit alpha, mitochondrial OS=Homo sapiens OX=9606 GN=ATP5F1A PE=1 SV=1	9502659871	9003686635	8741688971	9109219216	0.964583	-0.0520226
RED2_HUMAN	2	1	0.402303	Double-stranded RNA-specific editase B2 OS=Homo sapiens OX=9606 GN=ADARB2 PE=1 SV=1	1.18855e+07	2.17696e+08	2.76826e+07	0	0.120578	-3.05196
H2AX_HUMAN	8	1	0.402467	Histone H2AX OS=Homo sapiens OX=9606 GN=H2AFX PE=1 SV=2	1.60006e+08	6.11491e+07	6.45295e+07	5.40983e+07	0.536401	-0.898616
TCPA_HUMAN	18	18	0.403417	T-complex protein 1 subunit alpha OS=Homo sapiens OX=9606 GN=TCP1 PE=1 SV=1	1548510205	1674127165	1173421486	1589357548	0.857304	-0.222122
CD36_HUMAN	1	1	0.403697	Platelet glycoprotein 4 OS=Homo sapiens OX=9606 GN=CD36 PE=1 SV=2	8.31766e+06	9.41015e+06	0	5.86395e+06	0.330777	-1.59607
PLEK_HUMAN	5	5	0.404314	Pleckstrin OS=Homo sapiens OX=9606 GN=PLEK PE=1 SV=3	8.39013e+08	6.05879e+08	1316795158	7.57062e+08	1.4353	0.521355
AN32E_HUMAN	3	2	0.404417	Acidic leucine-rich nuclear phosphoprotein 32 family member E OS=Homo sapiens OX=9606 GN=ANP32E PE=1 SV=1	1.05049e+08	1.74881e+08	158725731	2.16261e+08	1.33957	0.421773
LAMP1_HUMAN	6	6	0.408746	Lysosome-associated membrane glycoprotein 1 OS=Homo sapiens OX=9606 GN=LAMP1 PE=1 SV=3	1494781542	1325581625	1444095061	1662103986	1.10135	0.139269
MDHM_HUMAN	22	22	0.408847	Malate dehydrogenase, mitochondrial OS=Homo sapiens OX=9606 GN=MDH2 PE=1 SV=3	14045419667	13598707823	16662824734	13886780398	1.1051	0.144181
AN32A_HUMAN;AN32C_HUMAN;AN32D_HUMAN	8	4	0.410758	Acidic leucine-rich nuclear phosphoprotein 32 family member A OS=Homo sapiens OX=9606 GN=ANP32A PE=1 SV=1	4.66962e+08	6.30269e+08	3.85851e+08	5.04044e+08	0.811037	-0.302161
CAP1_HUMAN;CAP2_HUMAN	48	48	0.411108	Adenylyl cyclase-associated protein 1 OS=Homo sapiens OX=9606 GN=CAP1 PE=1 SV=5	130805000000	168253000000	119811000000	136941000000	0.858536	-0.22005
AT1A1_HUMAN;AT1A2_HUMAN;AT1A3_HUMAN;AT12A_HUMAN;ATP4A_HUMAN	18	12	0.414741	Sodium/potassium-transporting ATPase subunit alpha-1 OS=Homo sapiens OX=9606 GN=ATP1A1 PE=1 SV=1	8.21397e+08	7.74441e+08	1020198744	8.02471e+08	1.14214	0.191739
LRC59_HUMAN	3	3	0.416726	Leucine-rich repeat-containing protein 59 OS=Homo sapiens OX=9606 GN=LRRC59 PE=1 SV=1	6.72897e+07	3.70457e+07	1.27293e+08	5.53952e+07	1.75097	0.808156
TERA_HUMAN;KATL2_HUMAN	31	29	0.419144	Transitional endoplasmic reticulum ATPase OS=Homo sapiens OX=9606 GN=VCP PE=1 SV=4	3189854367	3408358215	2804929116	3272378642	0.921054	-0.118643
AAAT_HUMAN	2	1	0.420609	Neutral amino acid transporter B(0) OS=Homo sapiens OX=9606 GN=SLC1A5 PE=1 SV=2	1.27153e+07	0	3.99469e+07	5.02739e+06	3.53702	1.82253
GTR8_HUMAN	1	1	0.422552	Solute carrier family 2, facilitated glucose transporter member 8 OS=Homo sapiens OX=9606 GN=SLC2A8 PE=1 SV=3	7.45196e+07	1.2742e+08	1.18864e+06	9.58121e+07	0.480345	-1.05786
MX1_HUMAN	1	1	0.42265	Interferon-induced GTP-binding protein Mx1 OS=Homo sapiens OX=9606 GN=MX1 PE=1 SV=4	0	0	0	1.0992e+08	#DIV/0!	#DIV/0!
2ABA_HUMAN	2	1	0.423225	Serine/threonine-protein phosphatase 2A 55 kDa regulatory subunit B alpha isoform OS=Homo sapiens OX=9606 GN=PPP2R2A PE=1 SV=1	4.08972e+07	0	4.77123e+07	3.42182e+07	2.00333	1.0024
SHRM3_HUMAN	1	1	0.425006	Protein Shroom3 OS=Homo sapiens OX=9606 GN=SHROOM3 PE=1 SV=2	0	1.00586e+07	3.37192e+06	3.13429e+07	3.45128	1.78713
RL18_HUMAN	10	10	0.425699	60S ribosomal protein L18 OS=Homo sapiens OX=9606 GN=RPL18 PE=1 SV=2	1422647973	1271693165	1295056264	1239735592	0.940784	-0.0880652
MIF_HUMAN	4	4	0.426493	Macrophage migration inhibitory factor OS=Homo sapiens OX=9606 GN=MIF PE=1 SV=4	1683049508	9.31233e+08	2033495496	1492826702	1.34887	0.431749
GRP75_HUMAN	35	34	0.426905	Stress-70 protein, mitochondrial OS=Homo sapiens OX=9606 GN=HSPA9 PE=1 SV=2	6166561977	7850308807	7471986026	8486218150	1.1385	0.187134
CD63_HUMAN	5	5	0.427623	CD63 antigen OS=Homo sapiens OX=9606 GN=CD63 PE=1 SV=2	1.95859e+06	1.75176e+08	7.14169e+07	692142583	4.31062	2.10789
QCR7_HUMAN	2	1	0.428749	Cytochrome b-c1 complex subunit 7 OS=Homo sapiens OX=9606 GN=UQCRB PE=1 SV=2	7.89269e+07	0	1.0569e+08	4.46603e+07	1.90494	0.929742
RS9_HUMAN	13	13	0.429467	40S ribosomal protein S9 OS=Homo sapiens OX=9606 GN=RPS9 PE=1 SV=3	9.95869e+08	9.53016e+08	7.66343e+08	9.74349e+08	0.893173	-0.162988
CLIC4_HUMAN	2	1	0.429665	Chloride intracellular channel protein 4 OS=Homo sapiens OX=9606 GN=CLIC4 PE=1 SV=4	1.63381e+08	5.36685e+07	7.81638e+07	1.96864e+07	0.450821	-1.14937
UCHL5_HUMAN	2	1	0.429778	Ubiquitin carboxyl-terminal hydrolase isozyme L5 OS=Homo sapiens OX=9606 GN=UCHL5 PE=1 SV=3	0	2.73911e+07	2.28482e+07	2.36795e+07	1.69865	0.764387
CD44_HUMAN	7	7	0.430113	CD44 antigen OS=Homo sapiens OX=9606 GN=CD44 PE=1 SV=3	5.46736e+08	8.152e+08	8.15455e+08	8.08785e+08	1.1926	0.254106
SGTA_HUMAN	1	1	0.431615	Small glutamine-rich tetratricopeptide repeat-containing protein alpha OS=Homo sapiens OX=9606 GN=SGTA PE=1 SV=1	0	2.18693e+07	9.96515e+06	3.33277e+07	1.97961	0.985219
AHNK_HUMAN	15	15	0.433559	Neuroblast differentiation-associated protein AHNAK OS=Homo sapiens OX=9606 GN=AHNAK PE=1 SV=2	6.17637e+08	5.81341e+08	5.95685e+08	1022552019	1.34968	0.432618
LMAN1_HUMAN	4	3	0.434771	Protein ERGIC-53 OS=Homo sapiens OX=9606 GN=LMAN1 PE=1 SV=2	1.94808e+06	2.42647e+08	1.65283e+08	3.20466e+08	1.98593	0.989811
CALR_HUMAN	23	23	0.436899	Calreticulin OS=Homo sapiens OX=9606 GN=CALR PE=1 SV=1	17993240340	19251334627	22448791066	18656319245	1.10365	0.142287
LEG1_HUMAN	10	10	0.438199	Galectin-1 OS=Homo sapiens OX=9606 GN=LGALS1 PE=1 SV=2	9422272379	13191790211	9963226416	8859284296	0.832337	-0.264761
TOM40_HUMAN	1	1	0.4386	Mitochondrial import receptor subunit TOM40 homolog OS=Homo sapiens OX=9606 GN=TOMM40 PE=1 SV=1	6.1701e+07	0	1.49133e+08	1.38471e+07	2.64144	1.40133
SCLT1_HUMAN	1	1	0.43955	Sodium channel and clathrin linker 1 OS=Homo sapiens OX=9606 GN=SCLT1 PE=1 SV=2	4.51384e+07	2.29977e+07	2.45722e+07	2.19607e+07	0.68294	-0.550169
FA49B_HUMAN;FA49A_HUMAN	9	8	0.440499	Protein FAM49B OS=Homo sapiens OX=9606 GN=FAM49B PE=1 SV=1	2628296257	690326259	816827183	5.99269e+08	0.426712	-1.22867
ILF3_HUMAN	5	4	0.44185	Interleukin enhancer-binding factor 3 OS=Homo sapiens OX=9606 GN=ILF3 PE=1 SV=3	7.31564e+07	7.32898e+07	7.25841e+07	1.04051e+08	1.20615	0.270405
NPC2_HUMAN	4	4	0.442496	NPC intracellular cholesterol transporter 2 OS=Homo sapiens OX=9606 GN=NPC2 PE=1 SV=1	4.71995e+08	7.71864e+08	4.12193e+08	525125596	0.753556	-0.408212
FCERG_HUMAN	1	1	0.443609	High affinity immunoglobulin epsilon receptor subunit gamma OS=Homo sapiens OX=9606 GN=FCER1G PE=1 SV=1	3.06381e+07	7.01435e+07	3.55102e+06	4.66744e+07	0.498359	-1.00474
WDR11_HUMAN	1	1	0.443875	WD repeat-containing protein 11 OS=Homo sapiens OX=9606 GN=WDR11 PE=1 SV=1	5.4638e+07	0	1.34777e+08	9.76995e+06	2.64554	1.40356
SRP72_HUMAN	1	1	0.444307	Signal recognition particle subunit SRP72 OS=Homo sapiens OX=9606 GN=SRP72 PE=1 SV=3	216575	9.49231e+06	5.13352e+06	1.6999e+07	2.27961	1.18879
ML12A_HUMAN;MYL9_HUMAN	8	7	0.445999	Myosin regulatory light chain 12A OS=Homo sapiens OX=9606 GN=MYL12A PE=1 SV=2	3.61925e+08	5.14862e+08	4.39884e+08	8.85102e+08	1.51119	0.595681
CHRD1_HUMAN	1	1	0.446336	Cysteine and histidine-rich domain-containing protein 1 OS=Homo sapiens OX=9606 GN=CHORDC1 PE=1 SV=2	0	1.42026e+07	1.96987e+06	4.85547e+07	3.55742	1.83083
CPSF6_HUMAN	1	1	0.450317	Cleavage and polyadenylation specificity factor subunit 6 OS=Homo sapiens OX=9606 GN=CPSF6 PE=1 SV=2	1.25434e+08	4.37646e+07	5.01151e+07	4.02658e+07	0.53417	-0.904629
SQOR_HUMAN	24	24	0.450342	Sulfide:quinone oxidoreductase, mitochondrial OS=Homo sapiens OX=9606 GN=SQOR PE=1 SV=1	4944269757	5112766693	5016793702	5674067738	1.06302	0.0881729
LDHB_HUMAN	20	17	0.450705	L-lactate dehydrogenase B chain OS=Homo sapiens OX=9606 GN=LDHB PE=1 SV=2	5583330904	5863293686	5731332696	6337701778	1.05437	0.076388
DBNL_HUMAN	1	1	0.450896	Drebrin-like protein OS=Homo sapiens OX=9606 GN=DBNL PE=1 SV=1	1.28656e+07	1.9182e+07	3.66259e+06	1.61561e+07	0.618415	-0.693354
SRSF7_HUMAN	5	4	0.452704	Serine/arginine-rich splicing factor 7 OS=Homo sapiens OX=9606 GN=SRSF7 PE=1 SV=1	2.19832e+08	4.87273e+08	1.13476e+08	2.97273e+08	0.580888	-0.783668
HES2_HUMAN	1	1	0.452969	Transcription factor HES-2 OS=Homo sapiens OX=9606 GN=HES2 PE=2 SV=1	1.33328e+08	5.6172e+07	5.75824e+07	5.85013e+07	0.61258	-0.70703
RL22_HUMAN	1	1	0.453066	60S ribosomal protein L22 OS=Homo sapiens OX=9606 GN=RPL22 PE=1 SV=2	213874976	1.74396e+08	172093521	1.78891e+08	0.903968	-0.145657
ARPC2_HUMAN	13	13	0.453837	Actin-related protein 2/3 complex subunit 2 OS=Homo sapiens OX=9606 GN=ARPC2 PE=1 SV=1	1608160768	1305909878	1501043038	1813035027	1.13727	0.185572
LSM1_HUMAN	1	1	0.454439	U6 snRNA-associated Sm-like protein LSm1 OS=Homo sapiens OX=9606 GN=LSM1 PE=1 SV=1	1.10292e+07	4.19552e+07	3.80991e+07	4.16669e+07	1.50546	0.590206
SDHA_HUMAN	3	3	0.455761	Succinate dehydrogenase [ubiquinone] flavoprotein subunit, mitochondrial OS=Homo sapiens OX=9606 GN=SDHA PE=1 SV=2	1.05634e+08	1.10643e+08	1.33262e+08	1.07392e+08	1.11272	0.154084
LAIR1_HUMAN	1	1	0.457903	Leukocyte-associated immunoglobulin-like receptor 1 OS=Homo sapiens OX=9606 GN=LAIR1 PE=1 SV=1	0	7.05485e+06	2.0979e+06	5.76265e+06	1.11421	0.156016
HPRT_HUMAN	2	2	0.459485	Hypoxanthine-guanine phosphoribosyltransferase OS=Homo sapiens OX=9606 GN=HPRT1 PE=1 SV=2	0	1.21671e+08	2.50287e+07	1.06277e+08	1.07919	0.109947
PCKGM_HUMAN	7	7	0.462627	Phosphoenolpyruvate carboxykinase [GTP], mitochondrial OS=Homo sapiens OX=9606 GN=PCK2 PE=1 SV=4	4.1142e+08	2.56399e+08	5.07568e+08	3.54725e+08	1.29121	0.368722
DHX15_HUMAN	2	2	0.463569	Pre-mRNA-splicing factor ATP-dependent RNA helicase DHX15 OS=Homo sapiens OX=9606 GN=DHX15 PE=1 SV=2	0	5.18898e+07	7.33736e+06	6.35938e+07	1.36696	0.450968
HNRPQ_HUMAN;HNRPR_HUMAN	7	6	0.466523	Heterogeneous nuclear ribonucleoprotein Q OS=Homo sapiens OX=9606 GN=SYNCRIP PE=1 SV=2	243572785	1.91673e+08	2.40109e+08	2.40777e+08	1.10486	0.143863
NQO1_HUMAN	5	5	0.467586	NAD(P)H dehydrogenase [quinone] 1 OS=Homo sapiens OX=9606 GN=NQO1 PE=1 SV=1	2.53994e+08	2.39381e+08	1.90662e+08	2.49557e+08	0.892263	-0.164459
ES1_HUMAN	4	3	0.4687	ES1 protein homolog, mitochondrial OS=Homo sapiens OX=9606 GN=C21orf33 PE=1 SV=3	1.18596e+08	1.75649e+08	1.67762e+08	176419220	1.16971	0.226147
NDKA_HUMAN	9	5	0.470401	Nucleoside diphosphate kinase A OS=Homo sapiens OX=9606 GN=NME1 PE=1 SV=1	4.2796e+08	6.40774e+08	5.44967e+08	8.64856e+08	1.31915	0.399612
NONO_HUMAN;PSPC1_HUMAN	9	7	0.470481	Non-POU domain-containing octamer-binding protein OS=Homo sapiens OX=9606 GN=NONO PE=1 SV=4	429507121	2.68552e+08	2.63274e+08	2.87377e+08	0.788831	-0.342212
ARP3_HUMAN;ARP3B_HUMAN;ARP3C_HUMAN	20	20	0.471173	Actin-related protein 3 OS=Homo sapiens OX=9606 GN=ACTR3 PE=1 SV=3	5667256263	6608235163	5067575953	6026242633	0.903737	-0.146025
MFAP1_HUMAN	2	1	0.472004	Microfibrillar-associated protein 1 OS=Homo sapiens OX=9606 GN=MFAP1 PE=1 SV=2	0	116298692	8.47632e+06	1.94705e+08	1.74706	0.804932
GSHR_HUMAN	8	8	0.474621	Glutathione reductase, mitochondrial OS=Homo sapiens OX=9606 GN=GSR PE=1 SV=2	8.34573e+08	9.64857e+08	5.48642e+08	9.19127e+08	0.815685	-0.293916
DYN2_HUMAN	2	1	0.475036	Dynamin-2 OS=Homo sapiens OX=9606 GN=DNM2 PE=1 SV=2	3.21382e+07	2.55684e+06	2.2835e+07	3.3581e+07	1.62605	0.701375
RBM14_HUMAN	1	1	0.475258	RNA-binding protein 14 OS=Homo sapiens OX=9606 GN=RBM14 PE=1 SV=2	3.28028e+07	0	1.96872e+07	5.64417e+06	0.772232	-0.372894
ACSL4_HUMAN	1	1	0.478299	Long-chain-fatty-acid--CoA ligase 4 OS=Homo sapiens OX=9606 GN=ACSL4 PE=1 SV=2	5.5042e+06	6.56401e+07	5.13455e+07	6.02927e+07	1.56918	0.650011
ILK_HUMAN	2	2	0.479098	Integrin-linked protein kinase OS=Homo sapiens OX=9606 GN=ILK PE=1 SV=2	0	3.96373e+07	2.72625e+06	5.96841e+07	1.57454	0.654927
RAB1A_HUMAN;RAB35_HUMAN	12	3	0.479682	Ras-related protein Rab-1A OS=Homo sapiens OX=9606 GN=RAB1A PE=1 SV=3	1.6534e+08	2.5028e+08	2.14372e+08	3.13283e+08	1.26956	0.34433
VAS1_HUMAN	1	1	0.480612	V-type proton ATPase subunit S1 OS=Homo sapiens OX=9606 GN=ATP6AP1 PE=1 SV=2	2.69337e+07	2.95625e+07	1.03635e+07	3.03784e+07	0.721143	-0.471643
SND1_HUMAN	9	9	0.481117	Staphylococcal nuclease domain-containing protein 1 OS=Homo sapiens OX=9606 GN=SND1 PE=1 SV=1	3.27222e+08	6.76828e+08	2.04127e+08	4.38607e+08	0.640142	-0.643535
PACN2_HUMAN	5	5	0.481596	Protein kinase C and casein kinase substrate in neurons protein 2 OS=Homo sapiens OX=9606 GN=PACSIN2 PE=1 SV=2	2.34203e+08	2.68276e+08	2.13647e+08	2.47625e+08	0.917994	-0.123444
MSRE_HUMAN	1	1	0.481774	Macrophage scavenger receptor types I and II OS=Homo sapiens OX=9606 GN=MSR1 PE=1 SV=1	0	2.77145e+07	2.8619e+06	2.3254e+07	0.942317	-0.0857152
DCTN2_HUMAN	1	1	0.484155	Dynactin subunit 2 OS=Homo sapiens OX=9606 GN=DCTN2 PE=1 SV=4	0	7.6612e+07	7.59139e+06	5.11513e+07	0.766756	-0.383161
CPT2_HUMAN	6	6	0.485112	Carnitine O-palmitoyltransferase 2, mitochondrial OS=Homo sapiens OX=9606 GN=CPT2 PE=1 SV=2	1.86514e+08	2.319e+08	2.67663e+08	211934765	1.14623	0.196894
RL35_HUMAN	2	2	0.485949	60S ribosomal protein L35 OS=Homo sapiens OX=9606 GN=RPL35 PE=1 SV=2	3.91555e+08	3.13064e+08	2.46424e+08	3.49768e+08	0.846119	-0.241067
BID_HUMAN	3	3	0.489057	BH3-interacting domain death agonist OS=Homo sapiens OX=9606 GN=BID PE=1 SV=1	2.13389e+08	1.34594e+08	2.26018e+08	1.91732e+08	1.20049	0.263622
HMGN2_HUMAN	1	1	0.489094	Non-histone chromosomal protein HMG-17 OS=Homo sapiens OX=9606 GN=HMGN2 PE=1 SV=3	2.06766e+06	8.87836e+07	0	5.02011e+07	0.552564	-0.855787
SET_HUMAN	6	2	0.489454	Protein SET OS=Homo sapiens OX=9606 GN=SET PE=1 SV=3	5.44687e+08	8.31127e+08	7.93185e+08	8.14412e+08	1.16847	0.22462
COX41_HUMAN	1	1	0.490085	Cytochrome c oxidase subunit 4 isoform 1, mitochondrial OS=Homo sapiens OX=9606 GN=COX4I1 PE=1 SV=1	2.47919e+07	2.06334e+07	1.64942e+07	2.27427e+07	0.863767	-0.211286
LKHA4_HUMAN	8	8	0.490974	Leukotriene A-4 hydrolase OS=Homo sapiens OX=9606 GN=LTA4H PE=1 SV=2	2.58273e+08	332031172	3.08004e+08	3.54015e+08	1.12149	0.165414
BOLA2_HUMAN	2	2	0.493652	BolA-like protein 2 OS=Homo sapiens OX=9606 GN=BOLA2 PE=1 SV=1	2.12501e+07	8.83951e+07	1.25449e+08	5.76596e+07	1.67001	0.739854
VAMP8_HUMAN	1	1	0.49496	Vesicle-associated membrane protein 8 OS=Homo sapiens OX=9606 GN=VAMP8 PE=1 SV=1	1.1016e+06	2.51758e+07	1.56117e+07	2.42819e+07	1.51817	0.60233
GLYM_HUMAN;GLYC_HUMAN	15	14	0.495407	Serine hydroxymethyltransferase, mitochondrial OS=Homo sapiens OX=9606 GN=SHMT2 PE=1 SV=3	1070498448	1468361471	1269857349	1872207201	1.23759	0.307532
NLTP_HUMAN	5	5	0.495865	Non-specific lipid-transfer protein OS=Homo sapiens OX=9606 GN=SCP2 PE=1 SV=2	4.88032e+08	6.06505e+08	5.95746e+08	5.9449e+08	1.08743	0.120927
CNPY2_HUMAN	1	1	0.496652	Protein canopy homolog 2 OS=Homo sapiens OX=9606 GN=CNPY2 PE=1 SV=1	1.79485e+07	3.66419e+07	3.13099e+07	3.88133e+07	1.28453	0.361245
S39A7_HUMAN	1	1	0.496972	Zinc transporter SLC39A7 OS=Homo sapiens OX=9606 GN=SLC39A7 PE=1 SV=2	9.67411e+07	8.22388e+07	8.67313e+07	1.35915e+08	1.24397	0.314953
DOPD_HUMAN;DDTL_HUMAN	3	2	0.499034	D-dopachrome decarboxylase OS=Homo sapiens OX=9606 GN=DDT PE=1 SV=3	3.28375e+07	1.77034e+08	1.21901e+08	2.01009e+08	1.5386	0.621622
EWS_HUMAN	1	1	0.499461	RNA-binding protein EWS OS=Homo sapiens OX=9606 GN=EWSR1 PE=1 SV=1	860676	5.27767e+07	0	2.83343e+07	0.528256	-0.92069
H15_HUMAN	3	2	0.501224	Histone H1.5 OS=Homo sapiens OX=9606 GN=HIST1H1B PE=1 SV=3	8.73116e+07	5.11803e+07	1.33501e+08	6.76478e+07	1.45242	0.538463
DJB11_HUMAN	1	1	0.502797	DnaJ homolog subfamily B member 11 OS=Homo sapiens OX=9606 GN=DNAJB11 PE=1 SV=1	5.19327e+07	5.98098e+06	5.60382e+07	3.35429e+07	1.5468	0.62929
LACTB_HUMAN	1	1	0.503044	Serine beta-lactamase-like protein LACTB, mitochondrial OS=Homo sapiens OX=9606 GN=LACTB PE=1 SV=2	3.16232e+07	4.14088e+07	3.63257e+07	5.15693e+07	1.20351	0.26725
SEPT7_HUMAN;SEP14_HUMAN	2	1	0.503302	Septin-7 OS=Homo sapiens OX=9606 GN=SEPT7 PE=1 SV=2	2.58387e+07	3.02966e+07	1.53997e+07	2.95418e+07	0.800593	-0.32086
RAB31_HUMAN	2	2	0.503602	Ras-related protein Rab-31 OS=Homo sapiens OX=9606 GN=RAB31 PE=1 SV=1	0	1.40803e+08	6.44947e+06	8.53237e+07	0.651784	-0.617535
RL32_HUMAN	6	5	0.50499	60S ribosomal protein L32 OS=Homo sapiens OX=9606 GN=RPL32 PE=1 SV=2	1278626059	3.65932e+08	5.41488e+08	274367459	0.496094	-1.01131
UB2V1_HUMAN	5	1	0.505837	Ubiquitin-conjugating enzyme E2 variant 1 OS=Homo sapiens OX=9606 GN=UBE2V1 PE=1 SV=2	1.69683e+07	2.984e+07	1.92191e+07	1.64556e+07	0.762145	-0.391863
ALDOC_HUMAN;ALDOB_HUMAN	11	1	0.506828	Fructose-bisphosphate aldolase C OS=Homo sapiens OX=9606 GN=ALDOC PE=1 SV=2	0	9.19376e+06	394729	9.94814e+06	1.12499	0.16991
THIO_HUMAN	7	7	0.509042	Thioredoxin OS=Homo sapiens OX=9606 GN=TXN PE=1 SV=3	2286374543	4218687226	2372622343	2491171023	0.747694	-0.419481
BTF3_HUMAN	2	1	0.510699	Transcription factor BTF3 OS=Homo sapiens OX=9606 GN=BTF3 PE=1 SV=1	0	8.71988e+07	2.7186e+06	6.89589e+07	0.822001	-0.282788
ATP6_HUMAN	2	2	0.511484	ATP synthase subunit a OS=Homo sapiens OX=9606 GN=MT-ATP6 PE=1 SV=1	1.44469e+08	6.34219e+07	1.34441e+08	1.30835e+08	1.27604	0.351668
SPCS3_HUMAN	1	1	0.511995	Signal peptidase complex subunit 3 OS=Homo sapiens OX=9606 GN=SPCS3 PE=1 SV=1	4.15749e+07	2.11056e+06	4.33336e+07	2.25961e+07	1.50919	0.593778
PSB2_HUMAN	4	4	0.512604	Proteasome subunit beta type-2 OS=Homo sapiens OX=9606 GN=PSMB2 PE=1 SV=1	3.31838e+08	1.32575e+08	342605898	2.71144e+08	1.32156	0.402244
PSB7_HUMAN	1	1	0.514566	Proteasome subunit beta type-7 OS=Homo sapiens OX=9606 GN=PSMB7 PE=1 SV=1	6.67792e+07	0	6.64304e+07	1.6095e+06	1.01888	0.0269812
LMAN2_HUMAN	6	6	0.516385	Vesicular integral-membrane protein VIP36 OS=Homo sapiens OX=9606 GN=LMAN2 PE=1 SV=1	2.8939e+08	5.30703e+08	2.55191e+08	3.51989e+08	0.74038	-0.433661
RAB14_HUMAN	6	5	0.517263	Ras-related protein Rab-14 OS=Homo sapiens OX=9606 GN=RAB14 PE=1 SV=4	2.80539e+08	3.91043e+08	3.63483e+08	3.93929e+08	1.1278	0.173516
ANXA4_HUMAN	19	17	0.517612	Annexin A4 OS=Homo sapiens OX=9606 GN=ANXA4 PE=1 SV=4	1155983624	1893212100	1554879669	2297377221	1.26337	0.337275
DSCAM_HUMAN	2	1	0.517633	Down syndrome cell adhesion molecule OS=Homo sapiens OX=9606 GN=DSCAM PE=1 SV=2	1095500835	2.59952e+06	3.62389e+08	0	0.330015	-1.5994
HS71A_HUMAN;HSP77_HUMAN	17	3	0.518886	Heat shock 70 kDa protein 1A OS=Homo sapiens OX=9606 GN=HSPA1A PE=1 SV=1	2.04957e+08	124597610	2.10419e+08	1.81574e+08	1.18947	0.250313
RL34_HUMAN	2	2	0.523336	60S ribosomal protein L34 OS=Homo sapiens OX=9606 GN=RPL34 PE=1 SV=3	1.32459e+08	1.37432e+08	6.83005e+07	1.47549e+08	0.799768	-0.322347
ACSL1_HUMAN	4	4	0.526573	Long-chain-fatty-acid--CoA ligase 1 OS=Homo sapiens OX=9606 GN=ACSL1 PE=1 SV=1	3.9705e+07	1.40462e+08	8.00012e+07	2.58415e+08	1.87835	0.909465
OLA1_HUMAN	2	2	0.529556	Obg-like ATPase 1 OS=Homo sapiens OX=9606 GN=OLA1 PE=1 SV=2	169989678	1.67238e+08	1.73213e+08	1.38889e+08	0.925492	-0.111708
STML2_HUMAN	4	4	0.532408	Stomatin-like protein 2, mitochondrial OS=Homo sapiens OX=9606 GN=STOML2 PE=1 SV=1	6.16747e+07	1.42094e+08	1.14573e+08	1.46688e+08	1.28215	0.358561
R39L5_HUMAN	1	1	0.532623	Putative 60S ribosomal protein L39-like 5 OS=Homo sapiens OX=9606 GN=RPL39P5 PE=5 SV=2	1.83007e+08	8.90805e+07	1.10672e+08	8.23053e+07	0.709248	-0.495638
DHE3_HUMAN;sp|DHE3_BOVIN|;DHE4_HUMAN	25	25	0.534415	Glutamate dehydrogenase 1, mitochondrial OS=Homo sapiens OX=9606 GN=GLUD1 PE=1 SV=2	2615087956	3590223676	2639431237	2798734004	0.876373	-0.190384
SSBP_HUMAN	1	1	0.536674	Single-stranded DNA-binding protein, mitochondrial OS=Homo sapiens OX=9606 GN=SSBP1 PE=1 SV=1	7.83469e+07	4.36422e+07	6.54568e+07	1.89759e+07	0.692134	-0.530877
CISY_HUMAN	15	15	0.53718	Citrate synthase, mitochondrial OS=Homo sapiens OX=9606 GN=CS PE=1 SV=2	1945780197	2724008463	1324652987	2410082671	0.799765	-0.322351
1433E_HUMAN	14	11	0.538055	14-3-3 protein epsilon OS=Homo sapiens OX=9606 GN=YWHAE PE=1 SV=1	1731722584	1537667753	2213450095	1571365842	1.15765	0.211202
SYTC_HUMAN	8	8	0.542193	Threonine--tRNA ligase, cytoplasmic OS=Homo sapiens OX=9606 GN=TARS PE=1 SV=3	2.72948e+08	2.09985e+08	2.46381e+08	2.92108e+08	1.11504	0.157095
KCY_HUMAN	8	8	0.542602	UMP-CMP kinase OS=Homo sapiens OX=9606 GN=CMPK1 PE=1 SV=3	5.09719e+08	6.4772e+08	5.78407e+08	7.25584e+08	1.12662	0.171998
SUCB2_HUMAN	1	1	0.542649	Succinate--CoA ligase [GDP-forming] subunit beta, mitochondrial OS=Homo sapiens OX=9606 GN=SUCLG2 PE=1 SV=2	1.67076e+07	5.6942e+07	9.47217e+06	2.96862e+07	0.531685	-0.911356
LAT1_HUMAN;YLAT1_HUMAN	2	2	0.543221	Large neutral amino acids transporter small subunit 1 OS=Homo sapiens OX=9606 GN=SLC7A5 PE=1 SV=2	1.34387e+08	5.64933e+07	1.27103e+08	1.12746e+08	1.25654	0.329456
ODO1_HUMAN	2	2	0.54499	2-oxoglutarate dehydrogenase, mitochondrial OS=Homo sapiens OX=9606 GN=OGDH PE=1 SV=3	1.24455e+08	4.19921e+07	2.01673e+08	7.49512e+07	1.66193	0.732862
RL9_HUMAN	6	6	0.547494	60S ribosomal protein L9 OS=Homo sapiens OX=9606 GN=RPL9 PE=1 SV=1	8.95222e+08	6.65477e+08	1061282868	7.68734e+08	1.17256	0.229665
ECHA_HUMAN	23	22	0.550152	Trifunctional enzyme subunit alpha, mitochondrial OS=Homo sapiens OX=9606 GN=HADHA PE=1 SV=2	1270560955	1456952990	1307660318	1839416044	1.15383	0.206426
ACPM_HUMAN	3	3	0.550452	Acyl carrier protein, mitochondrial OS=Homo sapiens OX=9606 GN=NDUFAB1 PE=1 SV=3	1.06364e+08	1.75863e+08	1.48724e+08	1.8611e+08	1.1864	0.246593
PGH1_HUMAN	3	3	0.550931	Prostaglandin G/H synthase 1 OS=Homo sapiens OX=9606 GN=PTGS1 PE=1 SV=2	1.27349e+08	9.94789e+07	222118910	1.01942e+08	1.42866	0.514664
RD23B_HUMAN	5	1	0.553857	UV excision repair protein RAD23 homolog B OS=Homo sapiens OX=9606 GN=RAD23B PE=1 SV=1	0	4.01379e+07	369251	2.9273e+07	0.738511	-0.437308
ARK72_HUMAN	2	2	0.555486	Aflatoxin B1 aldehyde reductase member 2 OS=Homo sapiens OX=9606 GN=AKR7A2 PE=1 SV=3	6.0278e+06	1.55564e+08	9.07386e+07	1.01294e+08	1.18838	0.249
GTR1_HUMAN	4	3	0.555539	Solute carrier family 2, facilitated glucose transporter member 1 OS=Homo sapiens OX=9606 GN=SLC2A1 PE=1 SV=2	8.09846e+07	1.25698e+08	8.91049e+07	2.52655e+08	1.65355	0.725565
CATL1_HUMAN;CATK_HUMAN	3	3	0.555903	Cathepsin L1 OS=Homo sapiens OX=9606 GN=CTSL PE=1 SV=2	583589987	8.80703e+08	7.63458e+08	9.2574e+08	1.15359	0.206134
IDH3A_HUMAN	6	6	0.559121	Isocitrate dehydrogenase [NAD] subunit alpha, mitochondrial OS=Homo sapiens OX=9606 GN=IDH3A PE=1 SV=1	1.17171e+08	2.24873e+08	1.59962e+08	318081336	1.39761	0.482959
HEXA_HUMAN	1	1	0.559662	Beta-hexosaminidase subunit alpha OS=Homo sapiens OX=9606 GN=HEXA PE=1 SV=2	2.44078e+07	2.25828e+07	2.52762e+07	1.53991e+07	0.865606	-0.208218
TMOD2_HUMAN	1	1	0.560572	Tropomodulin-2 OS=Homo sapiens OX=9606 GN=TMOD2 PE=1 SV=1	8.29568e+06	8.61039e+06	1.20332e+07	1.21421e+06	0.783586	-0.351836
LYPA2_HUMAN	1	1	0.562466	Acyl-protein thioesterase 2 OS=Homo sapiens OX=9606 GN=LYPLA2 PE=1 SV=1	3.17491e+07	9.74141e+07	7.0481e+07	9.80786e+07	1.30501	0.384063
PUR6_HUMAN	6	6	0.563081	Multifunctional protein ADE2 OS=Homo sapiens OX=9606 GN=PAICS PE=1 SV=3	1.80231e+08	2.93638e+08	1.68035e+08	2.16011e+08	0.810448	-0.303209
EZRI_HUMAN	12	2	0.563736	Ezrin OS=Homo sapiens OX=9606 GN=EZR PE=1 SV=4	1.31995e+08	5.7278e+07	1.47978e+08	9.70308e+07	1.29447	0.372361
SNX3_HUMAN	2	2	0.56378	Sorting nexin-3 OS=Homo sapiens OX=9606 GN=SNX3 PE=1 SV=3	6.21117e+07	7.09736e+07	7.09158e+07	4.47555e+07	0.869151	-0.202321
ACON_HUMAN	8	8	0.565702	Aconitate hydratase, mitochondrial OS=Homo sapiens OX=9606 GN=ACO2 PE=1 SV=2	1.54797e+08	4.42661e+08	3.3524e+08	4.26219e+08	1.2745	0.34993
DDX5_HUMAN;DDX17_HUMAN;DDX3X_HUMAN	3	3	0.568093	Probable ATP-dependent RNA helicase DDX5 OS=Homo sapiens OX=9606 GN=DDX5 PE=1 SV=1	2.51466e+08	1.77886e+08	1.97087e+08	3.68223e+08	1.31666	0.39688
TPIS_HUMAN	19	18	0.568094	Triosephosphate isomerase OS=Homo sapiens OX=9606 GN=TPI1 PE=1 SV=3	7170763230	8989712430	8920558124	8457354536	1.07533	0.104785
IF2A_HUMAN	2	2	0.568102	Eukaryotic translation initiation factor 2 subunit 1 OS=Homo sapiens OX=9606 GN=EIF2S1 PE=1 SV=3	1.37497e+08	1.9089e+08	161027501	2.22823e+08	1.1689	0.225146
IVD_HUMAN	3	2	0.569038	Isovaleryl-CoA dehydrogenase, mitochondrial OS=Homo sapiens OX=9606 GN=IVD PE=1 SV=1	3.87769e+07	6.10336e+07	2.60152e+07	5.20053e+07	0.781687	-0.355338
H31_HUMAN	9	1	0.571092	Histone H3.1 OS=Homo sapiens OX=9606 GN=HIST1H3A PE=1 SV=2	1.10563e+08	2.5472e+08	2.79223e+08	187628609	1.27805	0.353947
RS24_HUMAN	5	5	0.571509	40S ribosomal protein S24 OS=Homo sapiens OX=9606 GN=RPS24 PE=1 SV=1	3.73715e+08	6.3143e+08	2.24469e+08	5.33306e+08	0.753897	-0.407561
PCDBA_HUMAN	2	1	0.571518	Protocadherin beta-10 OS=Homo sapiens OX=9606 GN=PCDHB10 PE=1 SV=1	8.9287e+08	0	3.37503e+08	2.99846e+06	0.381356	-1.39079
RU1C_HUMAN	1	1	0.571825	U1 small nuclear ribonucleoprotein C OS=Homo sapiens OX=9606 GN=SNRPC PE=1 SV=1	5.88429e+07	8.79577e+07	2.41143e+07	8.71089e+07	0.757648	-0.4004
RS3A_HUMAN	12	12	0.571908	40S ribosomal protein S3a OS=Homo sapiens OX=9606 GN=RPS3A PE=1 SV=2	7.7605e+08	1103399405	6.56966e+08	9.33928e+08	0.846468	-0.240473
RINI_HUMAN	18	17	0.576418	Ribonuclease inhibitor OS=Homo sapiens OX=9606 GN=RNH1 PE=1 SV=2	2776535693	2596219006	2809107915	2117818822	0.917021	-0.124974
MP2K1_HUMAN	3	3	0.57805	Dual specificity mitogen-activated protein kinase kinase 1 OS=Homo sapiens OX=9606 GN=MAP2K1 PE=1 SV=2	4.01116e+06	4.63585e+07	2.16992e+07	4.62621e+07	1.34925	0.432158
OTUB1_HUMAN	2	2	0.579463	Ubiquitin thioesterase OTUB1 OS=Homo sapiens OX=9606 GN=OTUB1 PE=1 SV=2	9.84942e+07	1.46776e+08	6.107e+07	1.33271e+08	0.792356	-0.335779
ESTD_HUMAN	5	5	0.581843	S-formylglutathione hydrolase OS=Homo sapiens OX=9606 GN=ESD PE=1 SV=2	3.12379e+08	449912799	3.13972e+08	3.49473e+08	0.87033	-0.200366
TMED5_HUMAN	3	3	0.582484	Transmembrane emp24 domain-containing protein 5 OS=Homo sapiens OX=9606 GN=TMED5 PE=1 SV=1	5.9858e+07	1.88551e+08	3.87992e+07	1.07369e+08	0.588416	-0.765092
RS13_HUMAN	10	8	0.582577	40S ribosomal protein S13 OS=Homo sapiens OX=9606 GN=RPS13 PE=1 SV=2	4.0947e+08	5.74413e+08	537440157	5.45384e+08	1.10056	0.138241
SYDC_HUMAN	7	5	0.584104	Aspartate--tRNA ligase, cytoplasmic OS=Homo sapiens OX=9606 GN=DARS PE=1 SV=2	2.7503e+08	7.29551e+07	2.58449e+08	187704190	1.2821	0.358514
PLIN2_HUMAN	2	2	0.584413	Perilipin-2 OS=Homo sapiens OX=9606 GN=PLIN2 PE=1 SV=2	2.3517e+07	5.36087e+07	3.7047e+07	6.47376e+07	1.31972	0.400236
CYTA_HUMAN	1	1	0.585283	Cystatin-A OS=Homo sapiens OX=9606 GN=CSTA PE=1 SV=1	1.1494e+08	0	1.44922e+08	197409	1.26256	0.336354
PIMRE_HUMAN	1	1	0.586552	Protein PIMREG OS=Homo sapiens OX=9606 GN=PIMREG PE=1 SV=1	4.16135e+08	89402.9	1.06567e+08	0	0.256033	-1.9656
CDC42_HUMAN	9	8	0.58656	Cell division control protein 42 homolog OS=Homo sapiens OX=9606 GN=CDC42 PE=1 SV=2	1303672868	1502677728	1284577118	1377587491	0.948622	-0.0760955
RL5_HUMAN	11	11	0.586875	60S ribosomal protein L5 OS=Homo sapiens OX=9606 GN=RPL5 PE=1 SV=3	6.2664e+08	833593707	4.18469e+08	7.95295e+08	0.831213	-0.26671
RL38_HUMAN	1	1	0.587563	60S ribosomal protein L38 OS=Homo sapiens OX=9606 GN=RPL38 PE=1 SV=2	1.68648e+08	1.16844e+08	1.58203e+08	1.57552e+08	1.106	0.145351
RM12_HUMAN	5	5	0.587814	39S ribosomal protein L12, mitochondrial OS=Homo sapiens OX=9606 GN=MRPL12 PE=1 SV=2	2.64166e+08	2.11311e+08	3.32984e+08	2.24182e+08	1.1718	0.228731
ANX11_HUMAN	13	12	0.588423	Annexin A11 OS=Homo sapiens OX=9606 GN=ANXA11 PE=1 SV=1	1201844719	8.1116e+08	1529199959	9.47091e+08	1.23015	0.298831
KCC2D_HUMAN;KCC2A_HUMAN	2	2	0.589353	Calcium/calmodulin-dependent protein kinase type II subunit delta OS=Homo sapiens OX=9606 GN=CAMK2D PE=1 SV=3	1.06773e+07	3.40108e+07	3.15769e+07	2.44807e+07	1.25442	0.327019
1433Z_HUMAN	26	15	0.590187	14-3-3 protein zeta/delta OS=Homo sapiens OX=9606 GN=YWHAZ PE=1 SV=1	8385615148	12069275396	10709259002	12053133163	1.11281	0.154206
GARS_HUMAN	20	20	0.594194	Glycine--tRNA ligase OS=Homo sapiens OX=9606 GN=GARS PE=1 SV=3	1569659175	1282306818	1694778223	1410026892	1.08865	0.122546
S10A9_HUMAN	3	3	0.595676	Protein S100-A9 OS=Homo sapiens OX=9606 GN=S100A9 PE=1 SV=1	0	3.42256e+08	762831	1.0874e+08	0.319943	-1.64411
B2MG_HUMAN	4	4	0.596298	Beta-2-microglobulin OS=Homo sapiens OX=9606 GN=B2M PE=1 SV=1	7.36385e+08	900347900	1011828863	7.96401e+08	1.10478	0.14376
ALDH2_HUMAN;AL1A1_HUMAN	2	2	0.597987	Aldehyde dehydrogenase, mitochondrial OS=Homo sapiens OX=9606 GN=ALDH2 PE=1 SV=2	6.99936e+07	134506088	2.54406e+07	1.26349e+08	0.742248	-0.430027
ERP29_HUMAN	7	7	0.598995	Endoplasmic reticulum resident protein 29 OS=Homo sapiens OX=9606 GN=ERP29 PE=1 SV=4	5.95279e+08	8.40367e+08	5.63537e+08	6.92317e+08	0.874766	-0.193031
COPZ1_HUMAN	1	1	0.601429	Coatomer subunit zeta-1 OS=Homo sapiens OX=9606 GN=COPZ1 PE=1 SV=1	0	1.43869e+08	190744	1.11206e+08	0.774297	-0.36904
TM109_HUMAN	1	1	0.602154	Transmembrane protein 109 OS=Homo sapiens OX=9606 GN=TMEM109 PE=1 SV=1	5.31824e+07	6.29623e+07	5.82872e+07	4.99141e+07	0.931608	-0.102205
PPT1_HUMAN	16	16	0.602165	Palmitoyl-protein thioesterase 1 OS=Homo sapiens OX=9606 GN=PPT1 PE=1 SV=1	4127747240	8758689018	3687113589	5740875936	0.731621	-0.450831
AMPB_HUMAN	2	2	0.605184	Aminopeptidase B OS=Homo sapiens OX=9606 GN=RNPEP PE=1 SV=2	3.99583e+07	5.16353e+07	3.24791e+07	4.78824e+07	0.87737	-0.188743
KAD1_HUMAN	4	3	0.608627	Adenylate kinase isoenzyme 1 OS=Homo sapiens OX=9606 GN=AK1 PE=1 SV=3	1.10781e+08	1.86737e+08	1.36436e+08	2.41463e+08	1.27017	0.345025
PYRG1_HUMAN;PYRG2_HUMAN	14	13	0.61269	CTP synthase 1 OS=Homo sapiens OX=9606 GN=CTPS1 PE=1 SV=2	6.51252e+08	1051031208	616994772	8.02131e+08	0.83366	-0.262469
SF3B3_HUMAN	2	2	0.61321	Splicing factor 3B subunit 3 OS=Homo sapiens OX=9606 GN=SF3B3 PE=1 SV=4	4.24921e+07	9.8167e+06	6.16832e+07	2.01755e+07	1.56491	0.646082
CATZ_HUMAN	3	3	0.613596	Cathepsin Z OS=Homo sapiens OX=9606 GN=CTSZ PE=1 SV=1	3.80482e+08	355611205	2.22419e+08	4.17813e+08	0.86977	-0.201294
APEX1_HUMAN	5	5	0.614629	DNA-(apurinic or apyrimidinic site) lyase OS=Homo sapiens OX=9606 GN=APEX1 PE=1 SV=2	3.15851e+08	2.69258e+08	3.42764e+08	2.8609e+08	1.07476	0.104021
RAC1_HUMAN	6	2	0.615809	Ras-related C3 botulinum toxin substrate 1 OS=Homo sapiens OX=9606 GN=RAC1 PE=1 SV=1	2.95539e+07	8.7869e+07	2.38785e+07	5.00843e+07	0.629883	-0.666843
GDIB_HUMAN	28	19	0.616803	Rab GDP dissociation inhibitor beta OS=Homo sapiens OX=9606 GN=GDI2 PE=1 SV=2	2106555920	3047144447	2597324657	3157600420	1.11666	0.159188
AP2B1_HUMAN	6	2	0.617219	AP-2 complex subunit beta OS=Homo sapiens OX=9606 GN=AP2B1 PE=1 SV=1	3.62325e+06	4.64056e+07	1.47832e+07	6.36218e+07	1.56719	0.648183
CAH2_HUMAN;sp|CAH2_BOVIN|	18	17	0.618209	Carbonic anhydrase 2 OS=Homo sapiens OX=9606 GN=CA2 PE=1 SV=2	5834537483	7910986066	6981558349	8044186145	1.09314	0.128475
C1QBP_HUMAN	2	2	0.620424	Complement component 1 Q subcomponent-binding protein, mitochondrial OS=Homo sapiens OX=9606 GN=C1QBP PE=1 SV=1	8.53153e+08	2.35648e+07	9.81393e+08	1.99885e+08	1.34739	0.430164
QCR2_HUMAN	17	17	0.621409	Cytochrome b-c1 complex subunit 2, mitochondrial OS=Homo sapiens OX=9606 GN=UQCRC2 PE=1 SV=3	1234361051	1681411046	1401409687	1905736696	1.13423	0.181709
LMNA_HUMAN	55	51	0.621628	Prelamin-A/C OS=Homo sapiens OX=9606 GN=LMNA PE=1 SV=1	12988737404	15274641032	12243265604	14251705999	0.937431	-0.0932153
RL31_HUMAN	2	2	0.622751	60S ribosomal protein L31 OS=Homo sapiens OX=9606 GN=RPL31 PE=1 SV=1	1.1085e+08	7.97099e+07	9.18109e+07	7.78123e+07	0.890128	-0.167915
TMM43_HUMAN	2	2	0.623515	Transmembrane protein 43 OS=Homo sapiens OX=9606 GN=TMEM43 PE=1 SV=1	4.34912e+07	7.67475e+07	2.48502e+07	68748787	0.778443	-0.361336
TPD54_HUMAN	7	7	0.626872	Tumor protein D54 OS=Homo sapiens OX=9606 GN=TPD52L2 PE=1 SV=2	3.44128e+08	5.38741e+08	4.74572e+08	5.05353e+08	1.10993	0.150473
IF2G_HUMAN;IF2GL_HUMAN	3	3	0.627013	Eukaryotic translation initiation factor 2 subunit 3 OS=Homo sapiens OX=9606 GN=EIF2S3 PE=1 SV=3	1.07013e+08	1.54623e+08	1.21559e+08	1.88493e+08	1.18506	0.244957
F10A1_HUMAN;ST134_HUMAN;F10A5_HUMAN	8	8	0.627304	Hsc70-interacting protein OS=Homo sapiens OX=9606 GN=ST13 PE=1 SV=2	5.04173e+08	7.28451e+08	6.98064e+08	6.50863e+08	1.09435	0.13008
TMX1_HUMAN	3	3	0.627459	Thioredoxin-related transmembrane protein 1 OS=Homo sapiens OX=9606 GN=TMX1 PE=1 SV=1	8.28996e+07	1.65649e+08	9.38167e+07	9.8702e+07	0.774571	-0.368531
RL18A_HUMAN	7	7	0.62787	60S ribosomal protein L18a OS=Homo sapiens OX=9606 GN=RPL18A PE=1 SV=2	7.56835e+08	5.98955e+08	6.40514e+08	618929086	0.928937	-0.106347
NDKB_HUMAN;NDK8_HUMAN	10	6	0.634464	Nucleoside diphosphate kinase B OS=Homo sapiens OX=9606 GN=NME2 PE=1 SV=1	8.76887e+08	1358518381	9.66613e+08	9.66422e+08	0.864736	-0.209669
TRI25_HUMAN	1	1	0.635033	E3 ubiquitin/ISG15 ligase TRIM25 OS=Homo sapiens OX=9606 GN=TRIM25 PE=1 SV=2	3.55082e+07	1.56724e+07	4.81872e+07	2.17416e+07	1.36631	0.450287
LTOR1_HUMAN	1	1	0.635497	Ragulator complex protein LAMTOR1 OS=Homo sapiens OX=9606 GN=LAMTOR1 PE=1 SV=2	4.1009e+07	5.15623e+07	4.29759e+07	6.29512e+07	1.14428	0.194435
THIL_HUMAN	5	4	0.635678	Acetyl-CoA acetyltransferase, mitochondrial OS=Homo sapiens OX=9606 GN=ACAT1 PE=1 SV=1	1.67628e+08	3.46808e+08	2.44746e+08	3.80142e+08	1.21471	0.280607
ARL8A_HUMAN	8	1	0.638226	ADP-ribosylation factor-like protein 8A OS=Homo sapiens OX=9606 GN=ARL8A PE=1 SV=1	2.2022e+07	5.42592e+06	1.92219e+07	1.37087e+07	1.19975	0.26273
PSB9_HUMAN	1	1	0.63957	Proteasome subunit beta type-9 OS=Homo sapiens OX=9606 GN=PSMB9 PE=1 SV=2	2.94385e+07	5.01467e+07	2.65123e+07	3.89008e+07	0.821926	-0.28292
ETFA_HUMAN	13	11	0.639706	Electron transfer flavoprotein subunit alpha, mitochondrial OS=Homo sapiens OX=9606 GN=ETFA PE=1 SV=1	1854046356	1232513350	1438112303	1256290036	0.872947	-0.196034
PUR9_HUMAN	9	9	0.639865	Bifunctional purine biosynthesis protein PURH OS=Homo sapiens OX=9606 GN=ATIC PE=1 SV=3	4.27353e+08	5.50873e+08	3.67247e+08	5.10734e+08	0.897524	-0.155978
DSRAD_HUMAN	1	1	0.640593	Double-stranded RNA-specific adenosine deaminase OS=Homo sapiens OX=9606 GN=ADAR PE=1 SV=4	7.13682e+07	2.54675e+07	1.00368e+08	3.88434e+07	1.43761	0.523669
RHOG_HUMAN	3	2	0.641093	Rho-related GTP-binding protein RhoG OS=Homo sapiens OX=9606 GN=RHOG PE=1 SV=1	2.54484e+07	1.44776e+08	7.61971e+06	9.24711e+07	0.587992	-0.766133
LYRIC_HUMAN	1	1	0.64476	Protein LYRIC OS=Homo sapiens OX=9606 GN=MTDH PE=1 SV=2	2.02429e+07	2.08837e+07	1.48158e+07	2.26821e+07	0.911769	-0.133259
RSSA_HUMAN	12	12	0.646535	40S ribosomal protein SA OS=Homo sapiens OX=9606 GN=RPSA PE=1 SV=4	3392498965	2862493178	3119825813	2793113859	0.945315	-0.0811325
VIME_HUMAN;AINX_HUMAN;GFAP_HUMAN;NFH_HUMAN	60	44	0.647141	Vimentin OS=Homo sapiens OX=9606 GN=VIM PE=1 SV=4	79677008418	96293268447	70725542865	91483082291	0.921796	-0.117481
PSA7_HUMAN	9	4	0.648146	Proteasome subunit alpha type-7 OS=Homo sapiens OX=9606 GN=PSMA7 PE=1 SV=1	2.1326e+08	2.22005e+08	2.00522e+08	2.84944e+08	1.11533	0.157474
HXK1_HUMAN	2	1	0.648789	Hexokinase-1 OS=Homo sapiens OX=9606 GN=HK1 PE=1 SV=3	9.44209e+06	1.71359e+07	1.44709e+07	15363086	1.12251	0.166725
GNPI1_HUMAN	2	2	0.650309	Glucosamine-6-phosphate isomerase 1 OS=Homo sapiens OX=9606 GN=GNPDA1 PE=1 SV=1	1.54705e+07	3.54055e+07	1.98849e+07	5.50837e+07	1.47356	0.559303
AMPL_HUMAN	19	19	0.650309	Cytosol aminopeptidase OS=Homo sapiens OX=9606 GN=LAP3 PE=1 SV=3	9.10143e+08	1442664320	1062500002	1780645708	1.20841	0.273105
SYIC_HUMAN	4	4	0.651033	Isoleucine--tRNA ligase, cytoplasmic OS=Homo sapiens OX=9606 GN=IARS PE=1 SV=2	1.13672e+08	199945334	1.51619e+08	2.11783e+08	1.15874	0.212559
IPYR2_HUMAN	5	4	0.65106	Inorganic pyrophosphatase 2, mitochondrial OS=Homo sapiens OX=9606 GN=PPA2 PE=1 SV=2	2.25919e+08	6.20923e+07	2.84935e+08	1.13489e+08	1.38336	0.468181
RAN_HUMAN	11	11	0.653473	GTP-binding nuclear protein Ran OS=Homo sapiens OX=9606 GN=RAN PE=1 SV=3	2363917409	2583428528	2484332791	2317599266	0.970608	-0.0430398
HSPB1_HUMAN	15	15	0.653501	Heat shock protein beta-1 OS=Homo sapiens OX=9606 GN=HSPB1 PE=1 SV=2	7839736583	10405979616	7816572012	8874859196	0.914814	-0.12845
PDXK_HUMAN	5	5	0.654136	Pyridoxal kinase OS=Homo sapiens OX=9606 GN=PDXK PE=1 SV=1	2.36974e+08	546380841	389242763	5.28991e+08	1.17218	0.229197
MATR3_HUMAN	5	4	0.654982	Matrin-3 OS=Homo sapiens OX=9606 GN=MATR3 PE=1 SV=2	1.50571e+08	2.62245e+08	1.95033e+08	2.88036e+08	1.17018	0.226727
PRDX5_HUMAN	5	5	0.65532	Peroxiredoxin-5, mitochondrial OS=Homo sapiens OX=9606 GN=PRDX5 PE=1 SV=4	1.80702e+08	4.02626e+08	2.63394e+08	4.57937e+08	1.23658	0.306353
RAB10_HUMAN	4	1	0.655986	Ras-related protein Rab-10 OS=Homo sapiens OX=9606 GN=RAB10 PE=1 SV=1	2.92435e+07	4.27155e+07	3.59688e+07	4.31883e+07	1.10003	0.137545
sp|TRYP_PIG|	9	9	0.657058	sp|TRYP_PIG|	16919549796	30557292850	25008350935	28230926340	1.12137	0.165267
PA2G4_HUMAN	10	9	0.657378	Proliferation-associated protein 2G4 OS=Homo sapiens OX=9606 GN=PA2G4 PE=1 SV=3	4.65006e+08	5.69515e+08	5.0184e+08	6.10226e+08	1.07496	0.10428
STIP1_HUMAN	39	36	0.657729	Stress-induced-phosphoprotein 1 OS=Homo sapiens OX=9606 GN=STIP1 PE=1 SV=1	3856989677	5464946994	4878208048	5184651256	1.07948	0.110339
CD14_HUMAN	2	2	0.65963	Monocyte differentiation antigen CD14 OS=Homo sapiens OX=9606 GN=CD14 PE=1 SV=2	1.31683e+07	1.0119e+08	2.35416e+06	73178818	0.660494	-0.598383
HPCL1_HUMAN;HPCA_HUMAN;NCALD_HUMAN	5	5	0.660396	Hippocalcin-like protein 1 OS=Homo sapiens OX=9606 GN=HPCAL1 PE=1 SV=3	4.5113e+08	202684223	5.38275e+08	285955541	1.26065	0.334165
UGGG1_HUMAN	2	2	0.660776	UDP-glucose:glycoprotein glucosyltransferase 1 OS=Homo sapiens OX=9606 GN=UGGT1 PE=1 SV=3	5.27576e+07	8.77627e+07	7.57785e+07	7.92887e+07	1.10352	0.142115
AT1B3_HUMAN	5	4	0.661364	Sodium/potassium-transporting ATPase subunit beta-3 OS=Homo sapiens OX=9606 GN=ATP1B3 PE=1 SV=1	2.45893e+08	3.71357e+08	3.54821e+08	3.19558e+08	1.09255	0.127705
LEG3_HUMAN	9	9	0.664029	Galectin-3 OS=Homo sapiens OX=9606 GN=LGALS3 PE=1 SV=5	1537716265	2377461987	1956926216	2376475883	1.10682	0.146422
TIM50_HUMAN	1	1	0.664573	Mitochondrial import inner membrane translocase subunit TIM50 OS=Homo sapiens OX=9606 GN=TIMM50 PE=1 SV=2	4.88224e+07	2.48009e+06	7.49481e+07	9.90852e+06	1.65404	0.725998
PSA3_HUMAN	6	6	0.664948	Proteasome subunit alpha type-3 OS=Homo sapiens OX=9606 GN=PSMA3 PE=1 SV=2	1.73776e+08	2.76557e+08	9.84948e+07	2.76253e+08	0.832158	-0.265071
H2AY_HUMAN;H2AW_HUMAN	7	7	0.667686	Core histone macro-H2A.1 OS=Homo sapiens OX=9606 GN=H2AFY PE=1 SV=4	6.54259e+08	1053474020	8.48378e+08	1054670694	1.11437	0.15623
ODO2_HUMAN	4	3	0.667696	Dihydrolipoyllysine-residue succinyltransferase component of 2-oxoglutarate dehydrogenase complex, mitochondrial OS=Homo sapiens OX=9606 GN=DLST PE=1 SV=4	1.23794e+08	9.17502e+07	2.54187e+08	8.06845e+07	1.55361	0.635625
RL6_HUMAN	16	16	0.667837	60S ribosomal protein L6 OS=Homo sapiens OX=9606 GN=RPL6 PE=1 SV=3	2547074560	2040496444	2070035918	2233995064	0.938194	-0.092042
ACTZ_HUMAN	2	1	0.668216	Alpha-centractin OS=Homo sapiens OX=9606 GN=ACTR1A PE=1 SV=1	5.21677e+07	8.84126e+06	7.30646e+07	1.90936e+07	1.51057	0.595091
VATH_HUMAN	1	1	0.668535	V-type proton ATPase subunit H OS=Homo sapiens OX=9606 GN=ATP6V1H PE=1 SV=1	5.3789e+07	1.74206e+08	1.047e+08	1.67922e+08	1.19574	0.2579
SERC_HUMAN	13	13	0.668676	Phosphoserine aminotransferase OS=Homo sapiens OX=9606 GN=PSAT1 PE=1 SV=2	7.25891e+08	1044666912	8.00507e+08	1267418862	1.16795	0.223981
ADT2_HUMAN	13	3	0.670515	ADP/ATP translocase 2 OS=Homo sapiens OX=9606 GN=SLC25A5 PE=1 SV=7	6.70956e+08	4.48918e+08	5.83188e+08	3.9014e+08	0.869141	-0.202338
SAE2_HUMAN	1	1	0.672998	SUMO-activating enzyme subunit 2 OS=Homo sapiens OX=9606 GN=UBA2 PE=1 SV=2	2.3657e+07	2.83392e+07	1.17265e+07	3.38017e+07	0.875607	-0.191645
1A02_HUMAN;1A68_HUMAN;1A31_HUMAN;1A29_HUMAN;1A66_HUMAN;1A25_HUMAN;1A80_HUMAN	12	4	0.673182	HLA class I histocompatibility antigen, A-2 alpha chain OS=Homo sapiens OX=9606 GN=HLA-A PE=1 SV=1	1.94883e+07	2.32707e+08	7.61513e+07	2.23404e+08	1.18779	0.248276
MYH9_HUMAN;MYH10_HUMAN;MYH11_HUMAN	82	71	0.673782	Myosin-9 OS=Homo sapiens OX=9606 GN=MYH9 PE=1 SV=4	6662082442	8713327938	5834760325	8092534137	0.905816	-0.14271
PRS8_HUMAN	4	3	0.674609	26S proteasome regulatory subunit 8 OS=Homo sapiens OX=9606 GN=PSMC5 PE=1 SV=1	1.16036e+08	6.25597e+07	9.76131e+07	1.00483e+08	1.10919	0.149502
FRY_HUMAN	2	1	0.67471	Protein furry homolog OS=Homo sapiens OX=9606 GN=FRY PE=1 SV=1	5.0213e+07	23647.7	2.25983e+07	2.53404e+06	0.500279	-0.999196
PARK7_HUMAN	12	12	0.676607	Protein/nucleic acid deglycase DJ-1 OS=Homo sapiens OX=9606 GN=PARK7 PE=1 SV=2	2078844826	3312295001	2204693917	2476433100	0.8683	-0.203734
SEP11_HUMAN	2	1	0.67732	Septin-11 OS=Homo sapiens OX=9606 GN=SEPT11 PE=1 SV=3	937208	3.54527e+07	6.24642e+06	3.75075e+07	1.20236	0.265872
FBRL_HUMAN	2	2	0.679078	rRNA 2'-O-methyltransferase fibrillarin OS=Homo sapiens OX=9606 GN=FBL PE=1 SV=2	5.72747e+07	1.43327e+08	8.38605e+07	170697706	1.26897	0.343664
ARGFX_HUMAN	1	1	0.679603	Arginine-fifty homeobox OS=Homo sapiens OX=9606 GN=ARGFX PE=2 SV=1	7.4463e+07	7.32942e+06	1.79439e+07	9.65033e+06	0.337369	-1.5676
APT_HUMAN	5	4	0.68198	Adenine phosphoribosyltransferase OS=Homo sapiens OX=9606 GN=APRT PE=1 SV=2	4.59347e+08	3.52577e+08	4.49689e+08	2.77296e+08	0.895386	-0.159419
RL23A_HUMAN	5	5	0.682325	60S ribosomal protein L23a OS=Homo sapiens OX=9606 GN=RPL23A PE=1 SV=1	3.1961e+08	3.58463e+08	3.11831e+08	342495149	0.964977	-0.0514333
RS21_HUMAN	3	3	0.68533	40S ribosomal protein S21 OS=Homo sapiens OX=9606 GN=RPS21 PE=1 SV=1	5.51236e+07	301383572	6.65136e+07	108978582	0.492254	-1.02252
TYPH_HUMAN	3	2	0.68576	Thymidine phosphorylase OS=Homo sapiens OX=9606 GN=TYMP PE=1 SV=2	3.06253e+07	1.01966e+08	3.74977e+07	231096730	2.02573	1.01844
LTOR5_HUMAN	1	1	0.687137	Ragulator complex protein LAMTOR5 OS=Homo sapiens OX=9606 GN=LAMTOR5 PE=1 SV=1	3.63635e+07	124358772	7.79299e+07	104572529	1.13551	0.183345
TR150_HUMAN	2	1	0.687607	Thyroid hormone receptor-associated protein 3 OS=Homo sapiens OX=9606 GN=THRAP3 PE=1 SV=2	2.44983e+07	4.69186e+07	3.41745e+07	4.7117e+07	1.13827	0.186841
SPEE_HUMAN	2	2	0.688279	Spermidine synthase OS=Homo sapiens OX=9606 GN=SRM PE=1 SV=1	7.86282e+06	6.6515e+07	2.08466e+07	8.11946e+07	1.37193	0.456209
NIPS1_HUMAN	2	2	0.689427	Protein NipSnap homolog 1 OS=Homo sapiens OX=9606 GN=NIPSNAP1 PE=1 SV=1	5.11386e+07	2.28968e+08	1.12211e+08	2.23683e+08	1.19916	0.262025
GAPR1_HUMAN	1	1	0.690674	Golgi-associated plant pathogenesis-related protein 1 OS=Homo sapiens OX=9606 GN=GLIPR2 PE=1 SV=3	1.6314e+07	2.21082e+07	6.8182e+06	2.74545e+07	0.892004	-0.164877
RAB18_HUMAN	1	1	0.690929	Ras-related protein Rab-18 OS=Homo sapiens OX=9606 GN=RAB18 PE=1 SV=1	5.01021e+06	3.66353e+07	1.68449e+07	2.79992e+07	1.0768	0.106755
RS27L_HUMAN	1	1	0.691356	40S ribosomal protein S27-like OS=Homo sapiens OX=9606 GN=RPS27L PE=1 SV=3	1.0055e+07	1.7938e+08	494825	1.79556e+08	0.95046	-0.0733021
3HIDH_HUMAN	1	1	0.692297	3-hydroxyisobutyrate dehydrogenase, mitochondrial OS=Homo sapiens OX=9606 GN=HIBADH PE=1 SV=2	1.32075e+07	4.31365e+07	2.92032e+07	3.36513e+07	1.11555	0.157756
CAZA2_HUMAN	6	2	0.693564	F-actin-capping protein subunit alpha-2 OS=Homo sapiens OX=9606 GN=CAPZA2 PE=1 SV=3	3.27365e+07	1.93587e+08	8.72724e+07	1.72776e+08	1.14901	0.200388
SAMH1_HUMAN	13	13	0.695595	Deoxynucleoside triphosphate triphosphohydrolase SAMHD1 OS=Homo sapiens OX=9606 GN=SAMHD1 PE=1 SV=2	3814503743	1288985603	1920649394	1553277192	0.680696	-0.554917
RAP1B_HUMAN;RP1BL_HUMAN	13	3	0.697086	Ras-related protein Rap-1b OS=Homo sapiens OX=9606 GN=RAP1B PE=1 SV=1	1.28765e+08	1.90025e+08	1.29102e+08	2.79646e+08	1.28219	0.358605
TOM1_HUMAN	2	1	0.69752	Target of Myb protein 1 OS=Homo sapiens OX=9606 GN=TOM1 PE=1 SV=2	6.69012e+06	3.92229e+07	1.51992e+07	4.34625e+07	1.27767	0.353513
ANXA5_HUMAN	27	25	0.697797	Annexin A5 OS=Homo sapiens OX=9606 GN=ANXA5 PE=1 SV=2	9793805692	14335996906	10883125905	16671911045	1.14195	0.1915
RL17_HUMAN	6	5	0.69811	60S ribosomal protein L17 OS=Homo sapiens OX=9606 GN=RPL17 PE=1 SV=3	2.16403e+08	3.88375e+08	2.62019e+08	4.61976e+08	1.19713	0.259575
PRPS1_HUMAN;PRPS3_HUMAN	5	4	0.698277	Ribose-phosphate pyrophosphokinase 1 OS=Homo sapiens OX=9606 GN=PRPS1 PE=1 SV=2	9.33634e+07	2.38505e+08	1.11821e+08	1.3016e+08	0.729146	-0.45572
APAF_HUMAN	2	1	0.698649	Apoptotic protease-activating factor 1 OS=Homo sapiens OX=9606 GN=APAF1 PE=1 SV=2	2.80475e+08	1.72547e+08	2.25009e+08	166619305	0.86448	-0.210095
DPP2_HUMAN	6	6	0.699	Dipeptidyl peptidase 2 OS=Homo sapiens OX=9606 GN=DPP7 PE=1 SV=3	1.64339e+08	2.51973e+08	1.54162e+08	2.11785e+08	0.879021	-0.186031
SH3L3_HUMAN	7	7	0.699102	SH3 domain-binding glutamic acid-rich-like protein 3 OS=Homo sapiens OX=9606 GN=SH3BGRL3 PE=1 SV=1	3019793290	5906912028	3704628470	3567539480	0.814653	-0.295742
CYC_HUMAN	1	1	0.69949	Cytochrome c OS=Homo sapiens OX=9606 GN=CYCS PE=1 SV=2	1.90717e+08	985068	2.16506e+08	1.25079e+07	1.19463	0.256569
NEDD8_HUMAN	2	2	0.69998	NEDD8 OS=Homo sapiens OX=9606 GN=NEDD8 PE=1 SV=1	1.27394e+08	2.12219e+08	9.6904e+07	1.91179e+08	0.848269	-0.237406
DUS3_HUMAN	1	1	0.700934	Dual specificity protein phosphatase 3 OS=Homo sapiens OX=9606 GN=DUSP3 PE=1 SV=1	2.40106e+07	5.2962e+07	3.47474e+07	5.4863e+07	1.16419	0.219321
FSCN1_HUMAN	25	25	0.701169	Fascin OS=Homo sapiens OX=9606 GN=FSCN1 PE=1 SV=3	5286630727	5105403924	5678590348	4120001705	0.942894	-0.0848318
PLEC_HUMAN;MACF1_HUMAN	18	11	0.701426	Plectin OS=Homo sapiens OX=9606 GN=PLEC PE=1 SV=3	1.9278e+08	5.05768e+08	1.22767e+08	4.03346e+08	0.753152	-0.408986
ITB1_HUMAN	7	6	0.701739	Integrin beta-1 OS=Homo sapiens OX=9606 GN=ITGB1 PE=1 SV=2	3.2735e+08	8.63342e+08	5.12873e+08	905604052	1.19131	0.252543
UPAR_HUMAN	2	2	0.704508	Urokinase plasminogen activator surface receptor OS=Homo sapiens OX=9606 GN=PLAUR PE=1 SV=1	1.18024e+08	1.91889e+08	1.45755e+08	1.24222e+08	0.871139	-0.199024
RS19_HUMAN	10	10	0.704605	40S ribosomal protein S19 OS=Homo sapiens OX=9606 GN=RPS19 PE=1 SV=2	453633087	7.23505e+08	3.78813e+08	6.38017e+08	0.863815	-0.211206
NAMPT_HUMAN	6	5	0.705268	Nicotinamide phosphoribosyltransferase OS=Homo sapiens OX=9606 GN=NAMPT PE=1 SV=1	6.67276e+07	3.21594e+08	1.25075e+08	4.03581e+08	1.36139	0.445075
RS27A_HUMAN;RL40_HUMAN	11	11	0.706014	Ubiquitin-40S ribosomal protein S27a OS=Homo sapiens OX=9606 GN=RPS27A PE=1 SV=2	10145949881	1944707822	11708169696	3976431093	1.29725	0.375456
S10A8_HUMAN	2	2	0.706661	Protein S100-A8 OS=Homo sapiens OX=9606 GN=S100A8 PE=1 SV=1	7.91368e+07	1.3254e+08	5.00776e+07	1.30602e+08	0.853563	-0.228431
GILT_HUMAN	6	6	0.706837	Gamma-interferon-inducible lysosomal thiol reductase OS=Homo sapiens OX=9606 GN=IFI30 PE=1 SV=3	1302498403	2737712357	1184413378	2023829127	0.794078	-0.332647
RTN4_HUMAN	6	6	0.707218	Reticulon-4 OS=Homo sapiens OX=9606 GN=RTN4 PE=1 SV=2	4.52155e+08	9.94788e+08	586752537	1222158833	1.25016	0.322114
HMGB2_HUMAN	2	1	0.707368	High mobility group protein B2 OS=Homo sapiens OX=9606 GN=HMGB2 PE=1 SV=2	2.78924e+07	4.70722e+06	3.88307e+07	9.12569e+06	1.47107	0.556868
ACTN4_HUMAN;SPTN4_HUMAN	52	32	0.707457	Alpha-actinin-4 OS=Homo sapiens OX=9606 GN=ACTN4 PE=1 SV=2	2406065902	3558188794	3058089947	3328986540	1.07089	0.0988139
PSA4_HUMAN	3	3	0.709001	Proteasome subunit alpha type-4 OS=Homo sapiens OX=9606 GN=PSMA4 PE=1 SV=1	4.82465e+07	1.56969e+08	2.98054e+07	1.1688e+08	0.714788	-0.484412
HBB_HUMAN;HBE_HUMAN	2	2	0.7101	Hemoglobin subunit beta OS=Homo sapiens OX=9606 GN=HBB PE=1 SV=2	9.03909e+07	1.65239e+08	2.01502e+08	3.25708e+07	0.915669	-0.127103
ATPG_HUMAN	7	7	0.711302	ATP synthase subunit gamma, mitochondrial OS=Homo sapiens OX=9606 GN=ATP5F1C PE=1 SV=1	3.5319e+08	3.49519e+08	371778631	3.05216e+08	0.963407	-0.0537824
ADSV_HUMAN	2	1	0.712178	Adseverin OS=Homo sapiens OX=9606 GN=SCIN PE=1 SV=4	1.48374e+08	2.24903e+07	4.11918e+07	3.62658e+07	0.453328	-1.14137
GELS_HUMAN	47	45	0.712514	Gelsolin OS=Homo sapiens OX=9606 GN=GSN PE=1 SV=1	23071025219	33893657203	21792348940	29221481000	0.895534	-0.159179
EFHD2_HUMAN	2	2	0.712558	EF-hand domain-containing protein D2 OS=Homo sapiens OX=9606 GN=EFHD2 PE=1 SV=1	1.13658e+08	8.16064e+07	1.54723e+08	8.14472e+07	1.20949	0.274399
IMDH2_HUMAN	3	2	0.714556	Inosine-5'-monophosphate dehydrogenase 2 OS=Homo sapiens OX=9606 GN=IMPDH2 PE=1 SV=2	2.76389e+07	3.54476e+07	3.01497e+07	2.9239e+07	0.941385	-0.0871429
RHOA_HUMAN;RHOB_HUMAN	11	4	0.715619	Transforming protein RhoA OS=Homo sapiens OX=9606 GN=RHOA PE=1 SV=1	3.196e+08	3.75008e+08	286784885	3.68801e+08	0.943823	-0.0834122
PP1A_HUMAN	4	1	0.715691	Serine/threonine-protein phosphatase PP1-alpha catalytic subunit OS=Homo sapiens OX=9606 GN=PPP1CA PE=1 SV=1	2.44069e+07	3.55887e+07	2.19774e+07	3.17016e+07	0.894716	-0.160498
RAB1B_HUMAN;RAB1C_HUMAN	10	1	0.715805	Ras-related protein Rab-1B OS=Homo sapiens OX=9606 GN=RAB1B PE=1 SV=1	8.41268e+06	168237200	826152	1.41365e+08	0.804932	-0.31306
EFTU_HUMAN	18	18	0.715841	Elongation factor Tu, mitochondrial OS=Homo sapiens OX=9606 GN=TUFM PE=1 SV=2	2890302506	3481260229	3327222149	3270440614	1.03549	0.0503078
SSRA_HUMAN	1	1	0.716474	Translocon-associated protein subunit alpha OS=Homo sapiens OX=9606 GN=SSR1 PE=1 SV=3	3.12768e+07	3.17078e+07	4.61276e+07	2.69278e+07	1.15989	0.21399
COR1C_HUMAN	4	2	0.71727	Coronin-1C OS=Homo sapiens OX=9606 GN=CORO1C PE=1 SV=1	3.50426e+08	7.40736e+07	1.44844e+08	9.1157e+07	0.555952	-0.846968
RLA1_HUMAN	3	2	0.717822	60S acidic ribosomal protein P1 OS=Homo sapiens OX=9606 GN=RPLP1 PE=1 SV=1	2885273702	2902759636	3222361952	2230088997	0.942021	-0.0861683
CATB_HUMAN	15	14	0.718923	Cathepsin B OS=Homo sapiens OX=9606 GN=CTSB PE=1 SV=3	4989725100	10855282486	6782390255	11876488084	1.17759	0.235834
RS12_HUMAN	6	6	0.719617	40S ribosomal protein S12 OS=Homo sapiens OX=9606 GN=RPS12 PE=1 SV=3	1255747101	1818395410	1564233224	1212452263	0.903239	-0.14682
XPO2_HUMAN	4	3	0.719764	Exportin-2 OS=Homo sapiens OX=9606 GN=CSE1L PE=1 SV=3	3.36443e+07	8.66857e+07	5.54875e+07	7.98942e+07	1.12509	0.170036
ITAM_HUMAN	9	8	0.719857	Integrin alpha-M OS=Homo sapiens OX=9606 GN=ITGAM PE=1 SV=2	3.29508e+08	2.11672e+08	4.28593e+08	2.24775e+08	1.2073	0.271788
VATB2_HUMAN;VATB1_HUMAN	10	9	0.719931	V-type proton ATPase subunit B, brain isoform OS=Homo sapiens OX=9606 GN=ATP6V1B2 PE=1 SV=3	4.45936e+08	8.35386e+08	6.20172e+08	7.93365e+08	1.10319	0.141677
PSA2_HUMAN	7	6	0.721325	Proteasome subunit alpha type-2 OS=Homo sapiens OX=9606 GN=PSMA2 PE=1 SV=2	5.37537e+08	6.33263e+08	555657124	682368058	1.05742	0.0805457
GNAI2_HUMAN;GNAI1_HUMAN;GNAO_HUMAN;GNA12_HUMAN	5	1	0.721733	Guanine nucleotide-binding protein G(i) subunit alpha-2 OS=Homo sapiens OX=9606 GN=GNAI2 PE=1 SV=3	4.74253e+07	8.22748e+07	3.37296e+07	7.70256e+07	0.853934	-0.227804
HCLS1_HUMAN	5	5	0.72228	Hematopoietic lineage cell-specific protein OS=Homo sapiens OX=9606 GN=HCLS1 PE=1 SV=3	1.20215e+08	3.62028e+08	9.47435e+07	2.51568e+08	0.718127	-0.47769
PSMD1_HUMAN	8	8	0.725203	26S proteasome non-ATPase regulatory subunit 1 OS=Homo sapiens OX=9606 GN=PSMD1 PE=1 SV=2	1.74863e+08	2.16109e+08	1.57213e+08	2.08437e+08	0.935231	-0.096606
FKBP2_HUMAN	1	1	0.726618	Peptidyl-prolyl cis-trans isomerase FKBP2 OS=Homo sapiens OX=9606 GN=FKBP2 PE=1 SV=2	9.21133e+07	8.80884e+07	1.44973e+08	7.35595e+07	1.21271	0.278236
SMD1_HUMAN	2	2	0.728711	Small nuclear ribonucleoprotein Sm D1 OS=Homo sapiens OX=9606 GN=SNRPD1 PE=1 SV=1	3.23432e+08	2.47933e+08	3.54967e+08	264566777	1.08431	0.116771
SAHH_HUMAN	5	5	0.728848	Adenosylhomocysteinase OS=Homo sapiens OX=9606 GN=AHCY PE=1 SV=4	2.89052e+08	4.68056e+08	2.72878e+08	3.90327e+08	0.875972	-0.191043
VINC_HUMAN	9	9	0.728869	Vinculin OS=Homo sapiens OX=9606 GN=VCL PE=1 SV=4	3.36372e+08	4.58127e+08	3.54112e+08	5.34083e+08	1.11793	0.160831
ADT3_HUMAN;ADT1_HUMAN;ADT4_HUMAN	13	3	0.729156	ADP/ATP translocase 3 OS=Homo sapiens OX=9606 GN=SLC25A6 PE=1 SV=4	7.87396e+08	3.93283e+08	6.65123e+08	3.08309e+08	0.824468	-0.278464
DHX9_HUMAN	3	3	0.729413	ATP-dependent RNA helicase A OS=Homo sapiens OX=9606 GN=DHX9 PE=1 SV=4	3.48614e+08	3.4563e+08	2.77079e+08	585475591	1.24244	0.313174
ARL1_HUMAN	1	1	0.729483	ADP-ribosylation factor-like protein 1 OS=Homo sapiens OX=9606 GN=ARL1 PE=1 SV=1	1.65913e+06	4.87516e+07	134707	4.23789e+07	0.843343	-0.245808
EIF3L_HUMAN	1	1	0.730092	Eukaryotic translation initiation factor 3 subunit L OS=Homo sapiens OX=9606 GN=EIF3L PE=1 SV=1	3.04302e+07	3.81779e+07	2.77694e+07	5.60572e+07	1.22182	0.289031
IQGA1_HUMAN	6	5	0.730143	Ras GTPase-activating-like protein IQGAP1 OS=Homo sapiens OX=9606 GN=IQGAP1 PE=1 SV=1	3.15715e+08	2.47361e+08	3.87086e+08	2.47051e+08	1.1262	0.171465
UGPA_HUMAN	1	1	0.730613	UTP--glucose-1-phosphate uridylyltransferase OS=Homo sapiens OX=9606 GN=UGP2 PE=1 SV=5	5.50753e+07	1.07557e+08	7.20394e+07	113176213	1.13886	0.187596
ABRAL_HUMAN	2	2	0.731442	Costars family protein ABRACL OS=Homo sapiens OX=9606 GN=ABRACL PE=1 SV=1	2.28664e+08	8.80493e+07	2.82254e+08	1.18598e+08	1.26566	0.339893
RS15A_HUMAN	6	6	0.732018	40S ribosomal protein S15a OS=Homo sapiens OX=9606 GN=RPS15A PE=1 SV=2	5.19902e+08	7.12635e+08	5.34311e+08	8.71992e+08	1.14098	0.190278
SODM_HUMAN	13	13	0.733235	Superoxide dismutase [Mn], mitochondrial OS=Homo sapiens OX=9606 GN=SOD2 PE=1 SV=3	2516379330	7349209335	4100354444	7254536828	1.15096	0.202837
TBA4A_HUMAN	22	1	0.733398	Tubulin alpha-4A chain OS=Homo sapiens OX=9606 GN=TUBA4A PE=1 SV=1	1.47575e+07	4.28906e+07	1.96563e+07	5.84849e+07	1.35549	0.438811
MOES_HUMAN	41	27	0.733705	Moesin OS=Homo sapiens OX=9606 GN=MSN PE=1 SV=3	3795685810	4261549006	3453049401	4264055841	0.957786	-0.062225
FACE1_HUMAN	18	18	0.734577	CAAX prenyl protease 1 homolog OS=Homo sapiens OX=9606 GN=ZMPSTE24 PE=1 SV=2	2633701744	2757564458	2286063398	2893440415	0.960721	-0.0578102
TMED2_HUMAN	4	4	0.73523	Transmembrane emp24 domain-containing protein 2 OS=Homo sapiens OX=9606 GN=TMED2 PE=1 SV=1	4.42135e+07	1.04769e+08	4.28666e+07	2.22387e+08	1.78044	0.83223
ILEU_HUMAN	1	1	0.735279	Leukocyte elastase inhibitor OS=Homo sapiens OX=9606 GN=SERPINB1 PE=1 SV=1	1.74803e+06	1.77598e+07	9.21096e+06	8.29801e+06	0.897537	-0.155957
ROA3_HUMAN	12	10	0.736085	Heterogeneous nuclear ribonucleoprotein A3 OS=Homo sapiens OX=9606 GN=HNRNPA3 PE=1 SV=2	1389222046	1858130698	1509170148	2000683935	1.08084	0.112147
ENOPH_HUMAN	1	1	0.736188	Enolase-phosphatase E1 OS=Homo sapiens OX=9606 GN=ENOPH1 PE=1 SV=1	1.8498e+07	6.91673e+07	3.25474e+07	7.113e+07	1.18265	0.242024
G6PD_HUMAN	12	12	0.736305	Glucose-6-phosphate 1-dehydrogenase OS=Homo sapiens OX=9606 GN=G6PD PE=1 SV=4	4.11215e+08	9.11823e+08	3.96164e+08	6.57176e+08	0.796152	-0.328884
PPIA_HUMAN;PAL4A_HUMAN;PAL4C_HUMAN	17	15	0.736889	Peptidyl-prolyl cis-trans isomerase A OS=Homo sapiens OX=9606 GN=PPIA PE=1 SV=2	11893658076	28504937407	11750936873	19534553109	0.77442	-0.368811
VAPA_HUMAN	3	2	0.738434	Vesicle-associated membrane protein-associated protein A OS=Homo sapiens OX=9606 GN=VAPA PE=1 SV=3	3.13234e+07	3.45168e+07	3.09496e+07	3.81677e+07	1.04977	0.0700781
MTCH2_HUMAN	3	3	0.738679	Mitochondrial carrier homolog 2 OS=Homo sapiens OX=9606 GN=MTCH2 PE=1 SV=1	4.99161e+07	1.51928e+08	8.95966e+07	1.33043e+08	1.10303	0.14147
ASC_HUMAN	2	2	0.739001	Apoptosis-associated speck-like protein containing a CARD OS=Homo sapiens OX=9606 GN=PYCARD PE=1 SV=2	1.89527e+08	2.20169e+08	1.99678e+08	224817536	1.03612	0.0511971
NP1L1_HUMAN	7	5	0.739192	Nucleosome assembly protein 1-like 1 OS=Homo sapiens OX=9606 GN=NAP1L1 PE=1 SV=1	5.62517e+08	1046097996	7.66233e+08	9.92906e+08	1.09357	0.129051
RL4_HUMAN	19	19	0.73948	60S ribosomal protein L4 OS=Homo sapiens OX=9606 GN=RPL4 PE=1 SV=5	2421170470	3034806047	2186810484	2920788096	0.936147	-0.0951923
RS7_HUMAN	5	5	0.740264	40S ribosomal protein S7 OS=Homo sapiens OX=9606 GN=RPS7 PE=1 SV=1	8.28713e+08	1084454789	884766407	1179981392	1.07923	0.110003
GLSK_HUMAN	4	3	0.740734	Glutaminase kidney isoform, mitochondrial OS=Homo sapiens OX=9606 GN=GLS PE=1 SV=1	7.56203e+07	1.47336e+08	105386707	1.39079e+08	1.09648	0.132875
H12_HUMAN;H11_HUMAN;H1T_HUMAN	6	5	0.740996	Histone H1.2 OS=Homo sapiens OX=9606 GN=HIST1H1C PE=1 SV=2	4.85706e+08	3.93513e+08	5.22829e+08	2.87416e+08	0.921551	-0.117864
DNPH1_HUMAN	5	5	0.741751	2'-deoxynucleoside 5'-phosphate N-hydrolase 1 OS=Homo sapiens OX=9606 GN=DNPH1 PE=1 SV=1	3.99766e+08	5.03185e+08	4.50016e+08	4.06439e+08	0.948506	-0.076271
GBG5_HUMAN	2	2	0.742401	Guanine nucleotide-binding protein G(I)/G(S)/G(O) subunit gamma-5 OS=Homo sapiens OX=9606 GN=GNG5 PE=1 SV=3	1.06204e+08	49930322	3.30724e+08	3.80306e+07	2.36177	1.23987
TBCA_HUMAN	3	3	0.743627	Tubulin-specific chaperone A OS=Homo sapiens OX=9606 GN=TBCA PE=1 SV=3	3.74588e+07	1.01688e+08	4.47101e+07	5.78622e+07	0.737151	-0.439969
DLDH_HUMAN	11	11	0.743752	Dihydrolipoyl dehydrogenase, mitochondrial OS=Homo sapiens OX=9606 GN=DLD PE=1 SV=2	6.44541e+08	5.07394e+08	6.59053e+08	5.54313e+08	1.05333	0.0749546
1433B_HUMAN	21	9	0.744743	14-3-3 protein beta/alpha OS=Homo sapiens OX=9606 GN=YWHAB PE=1 SV=3	1773441728	8.77637e+08	2435991076	9.81395e+08	1.28905	0.366314
SKP1_HUMAN	2	1	0.747696	S-phase kinase-associated protein 1 OS=Homo sapiens OX=9606 GN=SKP1 PE=1 SV=2	6.89408e+07	2.43543e+07	6.2183e+07	4.08414e+07	1.10429	0.143113
ITB2_HUMAN;ITB5_HUMAN	33	32	0.747886	Integrin beta-2 OS=Homo sapiens OX=9606 GN=ITGB2 PE=1 SV=2	7408831218	6614204977	7615276790	5757845579	0.953654	-0.0684624
ANXA1_HUMAN	22	22	0.74795	Annexin A1 OS=Homo sapiens OX=9606 GN=ANXA1 PE=1 SV=2	4793153606	5970562897	5113557094	6242903326	1.05507	0.0773369
SPCS2_HUMAN	1	1	0.749385	Signal peptidase complex subunit 2 OS=Homo sapiens OX=9606 GN=SPCS2 PE=1 SV=3	8.73294e+06	2.1237e+07	1.80304e+07	1.43888e+07	1.08172	0.11333
QCR6_HUMAN;QCR6L_HUMAN	4	4	0.75017	Cytochrome b-c1 complex subunit 6, mitochondrial OS=Homo sapiens OX=9606 GN=UQCRH PE=1 SV=2	2.76779e+08	2.7096e+08	4.53879e+08	2.16497e+08	1.2239	0.291481
COPB_HUMAN	14	11	0.751133	Coatomer subunit beta OS=Homo sapiens OX=9606 GN=COPB1 PE=1 SV=3	2.73711e+08	7.33495e+08	344985628	9.80814e+08	1.31631	0.396504
VDAC3_HUMAN	11	8	0.752521	Voltage-dependent anion-selective channel protein 3 OS=Homo sapiens OX=9606 GN=VDAC3 PE=1 SV=1	1455833410	8.67685e+08	1403314561	1105842020	1.0799	0.110891
EF1D_HUMAN	11	9	0.753976	Elongation factor 1-delta OS=Homo sapiens OX=9606 GN=EEF1D PE=1 SV=5	9.45991e+08	1754444586	9.78366e+08	1325091665	0.852995	-0.229391
HMGA1_HUMAN	4	4	0.754031	High mobility group protein HMG-I/HMG-Y OS=Homo sapiens OX=9606 GN=HMGA1 PE=1 SV=3	9.66627e+08	2.80622e+08	1347024875	3.8001e+08	1.38467	0.469547
RS30_HUMAN	2	2	0.754661	40S ribosomal protein S30 OS=Homo sapiens OX=9606 GN=FAU PE=1 SV=1	2.63566e+08	4.03094e+08	285728762	3.17875e+08	0.905414	-0.14335
MVP_HUMAN	6	6	0.755549	Major vault protein OS=Homo sapiens OX=9606 GN=MVP PE=1 SV=4	2.51615e+08	1.03682e+08	122611613	1.53561e+08	0.7773	-0.363456
H2AV_HUMAN	6	4	0.758913	Histone H2A.V OS=Homo sapiens OX=9606 GN=H2AFV PE=1 SV=3	1639502919	1251245066	1517539940	1189652836	0.936503	-0.0946452
CH10_HUMAN	10	9	0.760913	10 kDa heat shock protein, mitochondrial OS=Homo sapiens OX=9606 GN=HSPE1 PE=1 SV=2	5412528574	5117032466	6840502876	4640973242	1.0904	0.124863
ROA2_HUMAN;ROA0_HUMAN	25	20	0.763084	Heterogeneous nuclear ribonucleoproteins A2/B1 OS=Homo sapiens OX=9606 GN=HNRNPA2B1 PE=1 SV=2	5578856267	7341586837	6826725516	6600181956	1.0392	0.0554715
OST48_HUMAN	7	7	0.764093	Dolichyl-diphosphooligosaccharide--protein glycosyltransferase 48 kDa subunit OS=Homo sapiens OX=9606 GN=DDOST PE=1 SV=4	4.25955e+08	5.76748e+08	4.6337e+08	6.10189e+08	1.07066	0.098506
TRXR2_HUMAN	2	1	0.764488	Thioredoxin reductase 2, mitochondrial OS=Homo sapiens OX=9606 GN=TXNRD2 PE=1 SV=3	9.99524e+07	1.84561e+07	5.35341e+07	1.7143e+07	0.596892	-0.744458
RS6_HUMAN	4	4	0.765261	40S ribosomal protein S6 OS=Homo sapiens OX=9606 GN=RPS6 PE=1 SV=1	2.74023e+08	1.40194e+08	2.2352e+08	2.16135e+08	1.06141	0.0859845
COPB2_HUMAN	4	4	0.766717	Coatomer subunit beta' OS=Homo sapiens OX=9606 GN=COPB2 PE=1 SV=2	1.86024e+07	8.05876e+07	3.23836e+07	8.37369e+07	1.17069	0.227356
GDIR2_HUMAN	8	8	0.768274	Rho GDP-dissociation inhibitor 2 OS=Homo sapiens OX=9606 GN=ARHGDIB PE=1 SV=3	8.49011e+08	1133743765	9.83616e+08	1084588789	1.0431	0.0608733
GSTM3_HUMAN	1	1	0.768583	Glutathione S-transferase Mu 3 OS=Homo sapiens OX=9606 GN=GSTM3 PE=1 SV=3	8.62457e+06	2.73583e+07	1.08501e+07	3.87721e+07	1.37905	0.463675
IMA3_HUMAN	1	1	0.769883	Importin subunit alpha-3 OS=Homo sapiens OX=9606 GN=KPNA4 PE=1 SV=1	3.81385e+07	1.23188e+07	3.23461e+07	2.16872e+07	1.07087	0.098786
SC22B_HUMAN	4	4	0.770708	Vesicle-trafficking protein SEC22b OS=Homo sapiens OX=9606 GN=SEC22B PE=1 SV=4	2.77966e+07	1.41796e+08	4.45725e+07	1.80927e+08	1.32965	0.41105
PFKAP_HUMAN	6	5	0.771044	ATP-dependent 6-phosphofructokinase, platelet type OS=Homo sapiens OX=9606 GN=PFKP PE=1 SV=2	8.12374e+07	3.77465e+08	3.50322e+07	3.48962e+08	0.837132	-0.256473
AT2A2_HUMAN;AT2A1_HUMAN	2	1	0.773081	Sarcoplasmic/endoplasmic reticulum calcium ATPase 2 OS=Homo sapiens OX=9606 GN=ATP2A2 PE=1 SV=1	7.25364e+07	5.23245e+07	6.02145e+07	5.64848e+07	0.934635	-0.0975255
EIF3F_HUMAN	1	1	0.774151	Eukaryotic translation initiation factor 3 subunit F OS=Homo sapiens OX=9606 GN=EIF3F PE=1 SV=1	6.6586e+07	3.39091e+07	5.43299e+07	5.18768e+07	1.05683	0.0797495
S4A7_HUMAN	2	2	0.776415	Sodium bicarbonate cotransporter 3 OS=Homo sapiens OX=9606 GN=SLC4A7 PE=1 SV=2	9.80999e+06	1.00964e+08	3.24105e+06	8.351e+07	0.783134	-0.352668
SODC_HUMAN	8	8	0.778275	Superoxide dismutase [Cu-Zn] OS=Homo sapiens OX=9606 GN=SOD1 PE=1 SV=2	1317996704	3661729998	2776968459	2421102772	1.04385	0.0619098
AIFM1_HUMAN	4	4	0.780322	Apoptosis-inducing factor 1, mitochondrial OS=Homo sapiens OX=9606 GN=AIFM1 PE=1 SV=1	1.86195e+08	130156301	1.92053e+08	9.93828e+07	0.921243	-0.118347
RS3_HUMAN	15	15	0.780924	40S ribosomal protein S3 OS=Homo sapiens OX=9606 GN=RPS3 PE=1 SV=2	9.15039e+08	1048398473	6.4904e+08	1207847190	0.945733	-0.0804955
PSD11_HUMAN	5	4	0.78139	26S proteasome non-ATPase regulatory subunit 11 OS=Homo sapiens OX=9606 GN=PSMD11 PE=1 SV=3	5.99475e+07	2.24348e+08	9.04871e+07	2.52406e+08	1.20612	0.270371
GPNMB_HUMAN	2	2	0.781515	Transmembrane glycoprotein NMB OS=Homo sapiens OX=9606 GN=GPNMB PE=1 SV=2	2.13727e+08	800916267	2.56992e+08	1288740138	1.52342	0.607318
HMGB1_HUMAN;HGB1A_HUMAN	4	3	0.781644	High mobility group protein B1 OS=Homo sapiens OX=9606 GN=HMGB1 PE=1 SV=3	2.2174e+08	6.09348e+08	3.18113e+08	6.23817e+08	1.13337	0.180618
4F2_HUMAN	15	14	0.783803	4F2 cell-surface antigen heavy chain OS=Homo sapiens OX=9606 GN=SLC3A2 PE=1 SV=3	1764972389	1473889033	1564159462	1783345300	1.03354	0.0475994
HNRPD_HUMAN	8	6	0.786766	Heterogeneous nuclear ribonucleoprotein D0 OS=Homo sapiens OX=9606 GN=HNRNPD PE=1 SV=1	4.87381e+08	8.60599e+08	599353928	8.61842e+08	1.08399	0.116351
68MP_HUMAN	1	1	0.787365	6.8 kDa mitochondrial proteolipid OS=Homo sapiens OX=9606 GN=MP68 PE=1 SV=1	7.94276e+06	3.84181e+07	3.04916e+06	3.96266e+07	0.920514	-0.119488
AP1B1_HUMAN	5	1	0.787642	AP-1 complex subunit beta-1 OS=Homo sapiens OX=9606 GN=AP1B1 PE=1 SV=2	3.70828e+07	5.83591e+07	3.9185e+07	4.74726e+07	0.907961	-0.139297
S27A3_HUMAN	1	1	0.788235	Long-chain fatty acid transport protein 3 OS=Homo sapiens OX=9606 GN=SLC27A3 PE=2 SV=3	3.31157e+07	1.00357e+07	4.12696e+07	1.33273e+07	1.26524	0.339412
UB2V2_HUMAN	5	1	0.790111	Ubiquitin-conjugating enzyme E2 variant 2 OS=Homo sapiens OX=9606 GN=UBE2V2 PE=1 SV=4	3.59083e+06	1.03028e+07	5.21771e+06	1.0392e+07	1.12351	0.168018
TRAP1_HUMAN	7	4	0.790378	Heat shock protein 75 kDa, mitochondrial OS=Homo sapiens OX=9606 GN=TRAP1 PE=1 SV=3	9.11866e+07	1.51252e+08	1.22615e+08	1.31319e+08	1.04742	0.0668361
GMFB_HUMAN	4	1	0.79049	Glia maturation factor beta OS=Homo sapiens OX=9606 GN=GMFB PE=1 SV=2	5.80328e+07	3.02629e+07	5.842e+07	3.80694e+07	1.0928	0.12803
HINT2_HUMAN	1	1	0.791212	Histidine triad nucleotide-binding protein 2, mitochondrial OS=Homo sapiens OX=9606 GN=HINT2 PE=1 SV=1	4.05138e+07	3.81292e+07	7.24206e+07	2.83339e+07	1.28116	0.357455
RPN2_HUMAN	14	14	0.791905	Dolichyl-diphosphooligosaccharide--protein glycosyltransferase subunit 2 OS=Homo sapiens OX=9606 GN=RPN2 PE=1 SV=3	1415032533	9.99901e+08	1157295194	1373665227	1.04805	0.0677012
IF5A1_HUMAN;IF5A2_HUMAN;IF5AL_HUMAN	6	6	0.792025	Eukaryotic translation initiation factor 5A-1 OS=Homo sapiens OX=9606 GN=EIF5A PE=1 SV=2	7.50766e+08	1013304134	8.7493e+08	9.55155e+08	1.03742	0.0530025
CPNE1_HUMAN	2	2	0.792435	Copine-1 OS=Homo sapiens OX=9606 GN=CPNE1 PE=1 SV=1	5.7238e+07	121134689	8.38479e+07	1.04545e+08	1.05618	0.0788503
TCPQ_HUMAN	23	22	0.792998	T-complex protein 1 subunit theta OS=Homo sapiens OX=9606 GN=CCT8 PE=1 SV=4	1918269235	2236837095	1700903166	2283881140	0.959009	-0.0603838
IL1RA_HUMAN	6	6	0.793891	Interleukin-1 receptor antagonist protein OS=Homo sapiens OX=9606 GN=IL1RN PE=1 SV=1	2.4448e+08	5.66662e+08	2.90986e+08	6.79466e+08	1.1964	0.258704
RAP1A_HUMAN	12	2	0.794709	Ras-related protein Rap-1A OS=Homo sapiens OX=9606 GN=RAP1A PE=1 SV=1	7.83178e+07	1.29258e+08	7.89062e+07	1.6785e+08	1.18876	0.249452
XRCC5_HUMAN	18	18	0.794994	X-ray repair cross-complementing protein 5 OS=Homo sapiens OX=9606 GN=XRCC5 PE=1 SV=3	6.53264e+08	1534092109	7.78717e+08	1843331218	1.19873	0.261506
RL10_HUMAN;RL10L_HUMAN	7	7	0.795756	60S ribosomal protein L10 OS=Homo sapiens OX=9606 GN=RPL10 PE=1 SV=4	4.52019e+08	962174649	3.91274e+08	8.14709e+08	0.852771	-0.22977
CD81_HUMAN	3	3	0.797206	CD81 antigen OS=Homo sapiens OX=9606 GN=CD81 PE=1 SV=1	1152033147	3.62536e+08	1465691231	4.60203e+08	1.27158	0.34662
DHB4_HUMAN	13	13	0.79798	Peroxisomal multifunctional enzyme type 2 OS=Homo sapiens OX=9606 GN=HSD17B4 PE=1 SV=3	6.53439e+08	8.12194e+08	6.21125e+08	779545151	0.955676	-0.0654064
UBC12_HUMAN	2	2	0.798398	NEDD8-conjugating enzyme Ubc12 OS=Homo sapiens OX=9606 GN=UBE2M PE=1 SV=1	6.86667e+07	4.36337e+07	5.0713e+07	5.17688e+07	0.912569	-0.131995
MYO1F_HUMAN	1	1	0.798482	Unconventional myosin-If OS=Homo sapiens OX=9606 GN=MYO1F PE=1 SV=3	17264599	1.24281e+07	2.74243e+07	4.61894e+06	1.07916	0.109911
PFD5_HUMAN	1	1	0.799547	Prefoldin subunit 5 OS=Homo sapiens OX=9606 GN=PFDN5 PE=1 SV=2	4.38291e+07	5.39867e+07	5.61125e+07	4.5861e+07	1.04251	0.0600544
ETHE1_HUMAN	5	5	0.800224	Persulfide dioxygenase ETHE1, mitochondrial OS=Homo sapiens OX=9606 GN=ETHE1 PE=1 SV=2	1.76348e+08	4.7276e+08	262674725	2.38515e+08	0.772121	-0.373102
UFC1_HUMAN	1	1	0.803317	Ubiquitin-fold modifier-conjugating enzyme 1 OS=Homo sapiens OX=9606 GN=UFC1 PE=1 SV=3	1.6234e+07	5.21448e+07	1.87934e+07	3.13763e+07	0.733703	-0.446732
AP2A1_HUMAN;AP2A2_HUMAN	1	1	0.80483	AP-2 complex subunit alpha-1 OS=Homo sapiens OX=9606 GN=AP2A1 PE=1 SV=3	2.32714e+07	3.25812e+06	2.01625e+07	7.04312e+06	1.02549	0.0363064
AMPN_HUMAN	43	42	0.805285	Aminopeptidase N OS=Homo sapiens OX=9606 GN=ANPEP PE=1 SV=4	6195213589	8935375315	6388903674	10247840437	1.09954	0.136905
COPG1_HUMAN;COPG2_HUMAN	5	5	0.805574	Coatomer subunit gamma-1 OS=Homo sapiens OX=9606 GN=COPG1 PE=1 SV=1	1.65938e+08	3.5066e+08	2.14849e+08	3.47515e+08	1.08859	0.122461
PTPRC_HUMAN	2	1	0.807494	Receptor-type tyrosine-protein phosphatase C OS=Homo sapiens OX=9606 GN=PTPRC PE=1 SV=3	2.10248e+07	9.01968e+07	6.22319e+07	4.60357e+07	0.973441	-0.0388345
PSMD4_HUMAN;PIPSL_HUMAN	3	2	0.807677	26S proteasome non-ATPase regulatory subunit 4 OS=Homo sapiens OX=9606 GN=PSMD4 PE=1 SV=1	1.72014e+07	1.54431e+08	1.05359e+07	1.04566e+08	0.670631	-0.576409
RAB13_HUMAN	3	2	0.807706	Ras-related protein Rab-13 OS=Homo sapiens OX=9606 GN=RAB13 PE=1 SV=1	4.03183e+07	1.04038e+08	5.51861e+07	1.04301e+08	1.10481	0.143802
UPP1_HUMAN	5	4	0.80815	Uridine phosphorylase 1 OS=Homo sapiens OX=9606 GN=UPP1 PE=1 SV=1	7.20411e+07	2.47747e+08	1.09317e+08	2.45583e+08	1.1098	0.150299
ARGI1_HUMAN	1	1	0.808452	Arginase-1 OS=Homo sapiens OX=9606 GN=ARG1 PE=1 SV=2	6.68593e+06	3.17183e+07	7.90435e+06	1.66606e+07	0.639642	-0.644664
FUMH_HUMAN	14	13	0.808903	Fumarate hydratase, mitochondrial OS=Homo sapiens OX=9606 GN=FH PE=1 SV=3	4.86616e+08	7.219e+08	5.26026e+08	7.78258e+08	1.07924	0.110021
AL9A1_HUMAN	11	11	0.809218	4-trimethylaminobutyraldehyde dehydrogenase OS=Homo sapiens OX=9606 GN=ALDH9A1 PE=1 SV=3	3.421e+08	5.68201e+08	2.49885e+08	5.91058e+08	0.923808	-0.114335
ACADM_HUMAN	11	10	0.810204	Medium-chain specific acyl-CoA dehydrogenase, mitochondrial OS=Homo sapiens OX=9606 GN=ACADM PE=1 SV=1	1078117267	6.90222e+08	1161910434	7.5819e+08	1.08582	0.118787
NADC_HUMAN	4	4	0.810259	Nicotinate-nucleotide pyrophosphorylase [carboxylating] OS=Homo sapiens OX=9606 GN=QPRT PE=1 SV=3	3.47133e+08	1.83614e+08	3.06073e+08	2.49975e+08	1.04767	0.0671845
S61A1_HUMAN;S61A2_HUMAN	2	2	0.810342	Protein transport protein Sec61 subunit alpha isoform 1 OS=Homo sapiens OX=9606 GN=SEC61A1 PE=1 SV=2	1.32692e+08	1.48983e+07	5.76775e+07	1.7335e+07	0.508246	-0.9764
PROF1_HUMAN	13	13	0.810466	Profilin-1 OS=Homo sapiens OX=9606 GN=PFN1 PE=1 SV=2	6186786663	10479031119	6478341267	8510755705	0.899392	-0.152979
CATD_HUMAN	16	16	0.810826	Cathepsin D OS=Homo sapiens OX=9606 GN=CTSD PE=1 SV=1	2464417865	4945255854	2596005393	6405448028	1.21482	0.280748
PARVG_HUMAN	2	2	0.811035	Gamma-parvin OS=Homo sapiens OX=9606 GN=PARVG PE=1 SV=1	124236	2.42135e+08	1.70371e+06	2.01946e+08	0.840627	-0.250462
TYB4_HUMAN	4	4	0.811777	Thymosin beta-4 OS=Homo sapiens OX=9606 GN=TMSB4X PE=1 SV=2	7.93913e+08	1337566880	8.47258e+08	1557567273	1.12824	0.174077
TCPB_HUMAN	16	15	0.812134	T-complex protein 1 subunit beta OS=Homo sapiens OX=9606 GN=CCT2 PE=1 SV=4	1518089540	2358436856	1623383220	1939483640	0.919087	-0.121726
ECHM_HUMAN	9	9	0.812481	Enoyl-CoA hydratase, mitochondrial OS=Homo sapiens OX=9606 GN=ECHS1 PE=1 SV=4	7.19113e+08	6.17428e+08	826241199	5.93027e+08	1.0619	0.0866431
ARP2_HUMAN	23	22	0.812917	Actin-related protein 2 OS=Homo sapiens OX=9606 GN=ACTR2 PE=1 SV=1	2072609898	4436311618	1709676996	3962701669	0.871478	-0.198465
LSM8_HUMAN	1	1	0.813307	U6 snRNA-associated Sm-like protein LSm8 OS=Homo sapiens OX=9606 GN=LSM8 PE=1 SV=3	1.88132e+07	5.79131e+07	4.00445e+07	3.68376e+07	1.00203	0.00292726
SERPH_HUMAN	6	6	0.813683	Serpin H1 OS=Homo sapiens OX=9606 GN=SERPINH1 PE=1 SV=2	4.72124e+08	7.57067e+08	4.17258e+08	7.0825e+08	0.91565	-0.127132
PDIA4_HUMAN	12	11	0.813804	Protein disulfide-isomerase A4 OS=Homo sapiens OX=9606 GN=PDIA4 PE=1 SV=2	5.34781e+08	5.8994e+08	4.96185e+08	6.00334e+08	0.974925	-0.0366371
CATS_HUMAN	7	7	0.815096	Cathepsin S OS=Homo sapiens OX=9606 GN=CTSS PE=1 SV=3	3.36833e+08	8.10704e+08	4.78686e+08	7.40556e+08	1.06249	0.0874448
S10A4_HUMAN	8	7	0.817043	Protein S100-A4 OS=Homo sapiens OX=9606 GN=S100A4 PE=1 SV=1	2011079841	6777316875	1638732101	5327064085	0.792613	-0.335312
HINT1_HUMAN	3	3	0.817919	Histidine triad nucleotide-binding protein 1 OS=Homo sapiens OX=9606 GN=HINT1 PE=1 SV=2	1.17052e+08	4.13589e+08	1.29092e+08	2.57308e+08	0.728177	-0.45764
RBMX_HUMAN;RMXL1_HUMAN;RMXL2_HUMAN;RMXL3_HUMAN	4	4	0.818149	RNA-binding motif protein, X chromosome OS=Homo sapiens OX=9606 GN=RBMX PE=1 SV=3	1.43071e+08	2.77165e+08	1.65927e+08	3.01749e+08	1.11289	0.154307
MK01_HUMAN;MK03_HUMAN;FLT3_HUMAN	5	5	0.818347	Mitogen-activated protein kinase 1 OS=Homo sapiens OX=9606 GN=MAPK1 PE=1 SV=3	8.64228e+07	1.985e+08	1.30185e+08	1.65181e+08	1.03666	0.0519363
XPO1_HUMAN	1	1	0.819314	Exportin-1 OS=Homo sapiens OX=9606 GN=XPO1 PE=1 SV=1	1.35449e+06	2.15831e+07	2.94845e+06	2.45261e+07	1.1978	0.260384
CBR1_HUMAN	3	2	0.819565	Carbonyl reductase [NADPH] 1 OS=Homo sapiens OX=9606 GN=CBR1 PE=1 SV=3	2.22487e+07	1.21936e+08	1.19113e+07	1.10146e+08	0.846531	-0.240365
PPIF_HUMAN;PPID_HUMAN	16	13	0.819779	Peptidyl-prolyl cis-trans isomerase F, mitochondrial OS=Homo sapiens OX=9606 GN=PPIF PE=1 SV=1	1875304328	4336719278	2646523532	3904379206	1.05455	0.0766304
GPDM_HUMAN	2	2	0.821432	Glycerol-3-phosphate dehydrogenase, mitochondrial OS=Homo sapiens OX=9606 GN=GPD2 PE=1 SV=3	3.69289e+07	8.73434e+07	2.84396e+07	8.02453e+07	0.87457	-0.193353
GSTP1_HUMAN	10	10	0.82191	Glutathione S-transferase P OS=Homo sapiens OX=9606 GN=GSTP1 PE=1 SV=2	2171557792	3591946150	2249203350	2990796969	0.909169	-0.137379
TALDO_HUMAN	22	21	0.823364	Transaldolase OS=Homo sapiens OX=9606 GN=TALDO1 PE=1 SV=2	3763819735	4822829650	3380106140	4813016794	0.95417	-0.0676818
KS6A1_HUMAN	2	1	0.823429	Ribosomal protein S6 kinase alpha-1 OS=Homo sapiens OX=9606 GN=RPS6KA1 PE=1 SV=2	4.75342e+06	6.87745e+07	1.03886e+06	8.51382e+07	1.17203	0.229012
COR1B_HUMAN;FR1L4_HUMAN	10	8	0.823597	Coronin-1B OS=Homo sapiens OX=9606 GN=CORO1B PE=1 SV=1	2.52774e+08	6.90046e+08	2.07721e+08	5.82957e+08	0.838631	-0.253891
TOLIP_HUMAN	1	1	0.824166	Toll-interacting protein OS=Homo sapiens OX=9606 GN=TOLLIP PE=1 SV=1	2.41023e+07	8.02581e+07	3.73923e+07	7.32772e+07	1.06046	0.0846837
ACTBL_HUMAN	17	2	0.824297	Beta-actin-like protein 2 OS=Homo sapiens OX=9606 GN=ACTBL2 PE=1 SV=2	2338070395	1.54734e+06	3.95127e+08	815212	0.169234	-2.56291
RLA0_HUMAN;RLA0L_HUMAN	12	12	0.825014	60S acidic ribosomal protein P0 OS=Homo sapiens OX=9606 GN=RPLP0 PE=1 SV=1	2658486546	1824906130	2659362584	2047028244	1.04974	0.0700303
FPPS_HUMAN	6	6	0.825447	Farnesyl pyrophosphate synthase OS=Homo sapiens OX=9606 GN=FDPS PE=1 SV=4	2.53706e+08	6.05067e+08	1.73524e+08	6.04249e+08	0.90568	-0.142927
EIFCL_HUMAN	2	2	0.825507	Eukaryotic translation initiation factor 3 subunit C-like protein OS=Homo sapiens OX=9606 GN=EIF3CL PE=3 SV=1	6.90765e+07	9.87337e+07	6.38744e+07	9.36474e+07	0.938691	-0.0912779
RL21_HUMAN	4	4	0.82571	60S ribosomal protein L21 OS=Homo sapiens OX=9606 GN=RPL21 PE=1 SV=2	2.30425e+08	6.4847e+08	181830102	5.60454e+08	0.844565	-0.243719
1B54_HUMAN;1B08_HUMAN;1B35_HUMAN;1B07_HUMAN;1B41_HUMAN;1C04_HUMAN;1B40_HUMAN;1B48_HUMAN;1C18_HUMAN;1C01_HUMAN;1C03_HUMAN	6	1	0.82605	HLA class I histocompatibility antigen, B-54 alpha chain OS=Homo sapiens OX=9606 GN=HLA-B PE=1 SV=1	8.76014e+07	6.69005e+07	6.48047e+07	8.26006e+07	0.954069	-0.0678352
COX2_HUMAN	3	3	0.826097	Cytochrome c oxidase subunit 2 OS=Homo sapiens OX=9606 GN=MT-CO2 PE=1 SV=1	9.15672e+07	1.74765e+08	9.15621e+07	2.31868e+08	1.21439	0.28023
SNX2_HUMAN	4	3	0.826147	Sorting nexin-2 OS=Homo sapiens OX=9606 GN=SNX2 PE=1 SV=2	5.64398e+07	1.10494e+08	4.04e+07	113486989	0.921844	-0.117405
ANXA6_HUMAN	11	10	0.826293	Annexin A6 OS=Homo sapiens OX=9606 GN=ANXA6 PE=1 SV=3	2.68417e+08	7.04477e+08	2.92671e+08	9.43226e+08	1.27033	0.345204
DECR_HUMAN	12	11	0.828087	2,4-dienoyl-CoA reductase, mitochondrial OS=Homo sapiens OX=9606 GN=DECR1 PE=1 SV=1	2129919792	1565377127	2104910378	1732947036	1.03858	0.0546108
SYCM_HUMAN	1	1	0.829616	Probable cysteine--tRNA ligase, mitochondrial OS=Homo sapiens OX=9606 GN=CARS2 PE=1 SV=1	3.00041e+07	4.23915e+07	3.24786e+07	4.37909e+07	1.05351	0.0752062
LYN_HUMAN	2	1	0.829792	Tyrosine-protein kinase Lyn OS=Homo sapiens OX=9606 GN=LYN PE=1 SV=3	8.70933e+06	2.63833e+07	1.03064e+07	3.30169e+07	1.23454	0.303976
BASP1_HUMAN	9	9	0.829896	Brain acid soluble protein 1 OS=Homo sapiens OX=9606 GN=BASP1 PE=1 SV=2	1179921445	1450300075	1071281141	1839821830	1.10679	0.146382
PRS6A_HUMAN	4	4	0.830201	26S proteasome regulatory subunit 6A OS=Homo sapiens OX=9606 GN=PSMC3 PE=1 SV=3	1.01383e+08	2.15286e+08	1.27744e+08	2.13332e+08	1.07708	0.107119
GMFG_HUMAN	4	1	0.830229	Glia maturation factor gamma OS=Homo sapiens OX=9606 GN=GMFG PE=1 SV=1	2.42238e+07	4.79589e+07	3.31093e+07	2.96452e+07	0.869384	-0.201934
TRXR1_HUMAN	6	6	0.831743	Thioredoxin reductase 1, cytoplasmic OS=Homo sapiens OX=9606 GN=TXNRD1 PE=1 SV=3	2.15197e+08	4.56411e+08	2.6671e+08	4.60923e+08	1.08342	0.115594
IDHC_HUMAN	10	7	0.832303	Isocitrate dehydrogenase [NADP] cytoplasmic OS=Homo sapiens OX=9606 GN=IDH1 PE=1 SV=2	1.94357e+08	2.99384e+08	1.94676e+08	3.57652e+08	1.11866	0.161771
PSA6_HUMAN	6	6	0.833823	Proteasome subunit alpha type-6 OS=Homo sapiens OX=9606 GN=PSMA6 PE=1 SV=1	3.70824e+08	3.97707e+08	402834353	3.53371e+08	0.983962	-0.0233248
CBX3_HUMAN	2	2	0.834108	Chromobox protein homolog 3 OS=Homo sapiens OX=9606 GN=CBX3 PE=1 SV=4	1.34251e+07	1.39111e+08	3.17627e+07	1.10435e+08	0.932224	-0.101251
RS2_HUMAN	17	16	0.83431	40S ribosomal protein S2 OS=Homo sapiens OX=9606 GN=RPS2 PE=1 SV=2	1255872079	1408972760	1160882430	1438611898	0.975477	-0.0358205
YBOX1_HUMAN;YBOX3_HUMAN	7	6	0.835734	Nuclease-sensitive element-binding protein 1 OS=Homo sapiens OX=9606 GN=YBX1 PE=1 SV=3	2.68221e+08	428649452	1.65601e+08	519071148	0.982495	-0.0254775
FAS_HUMAN	12	11	0.836122	Fatty acid synthase OS=Homo sapiens OX=9606 GN=FASN PE=1 SV=3	3.3654e+08	9.50374e+08	4.23544e+08	1043038636	1.13961	0.188543
PDIA1_HUMAN	47	46	0.836386	Protein disulfide-isomerase OS=Homo sapiens OX=9606 GN=P4HB PE=1 SV=3	18159819067	16695790457	17425328320	17754530236	1.0093	0.0133588
WDR1_HUMAN	28	27	0.836616	WD repeat-containing protein 1 OS=Homo sapiens OX=9606 GN=WDR1 PE=1 SV=4	2593150641	3827067500	3066882649	3568442925	1.0335	0.0475449
IF4A2_HUMAN	8	1	0.836871	Eukaryotic initiation factor 4A-II OS=Homo sapiens OX=9606 GN=EIF4A2 PE=1 SV=2	8.85052e+07	1.96145e+08	9.37296e+07	1.49295e+08	0.853764	-0.228091
APOE_HUMAN	1	1	0.83916	Apolipoprotein E OS=Homo sapiens OX=9606 GN=APOE PE=1 SV=1	1.79195e+07	2.49029e+07	1.6901e+07	3.09444e+07	1.1173	0.160012
GLU2B_HUMAN	13	13	0.840065	Glucosidase 2 subunit beta OS=Homo sapiens OX=9606 GN=PRKCSH PE=1 SV=2	5.43144e+08	1596932854	917741688	1220347707	0.999071	-0.00134071
AIF1_HUMAN	2	1	0.840128	Allograft inflammatory factor 1 OS=Homo sapiens OX=9606 GN=AIF1 PE=1 SV=1	3.70056e+06	17283149	6.44496e+06	6.96889e+06	0.639251	-0.645546
CLH1_HUMAN;CLH2_HUMAN	82	79	0.841346	Clathrin heavy chain 1 OS=Homo sapiens OX=9606 GN=CLTC PE=1 SV=5	10952534606	11482918355	10855992196	11850162888	1.01207	0.0173031
PCBP2_HUMAN;PCBP3_HUMAN	13	7	0.841908	Poly(rC)-binding protein 2 OS=Homo sapiens OX=9606 GN=PCBP2 PE=1 SV=1	6.05071e+08	1126562467	6.03507e+08	9.49002e+08	0.896557	-0.157532
APMAP_HUMAN	1	1	0.842151	Adipocyte plasma membrane-associated protein OS=Homo sapiens OX=9606 GN=APMAP PE=1 SV=2	5.64689e+07	7.09673e+07	7.29123e+07	5.89765e+07	1.03494	0.0495473
PDLI7_HUMAN	1	1	0.842805	PDZ and LIM domain protein 7 OS=Homo sapiens OX=9606 GN=PDLIM7 PE=1 SV=1	1.20217e+07	2.03536e+07	1.12603e+07	1.84682e+07	0.918244	-0.123051
RHG01_HUMAN	1	1	0.844165	Rho GTPase-activating protein 1 OS=Homo sapiens OX=9606 GN=ARHGAP1 PE=1 SV=1	1.9622e+07	6.07021e+06	1.2413e+07	7.18902e+06	0.762958	-0.390324
LMNB2_HUMAN	7	3	0.844673	Lamin-B2 OS=Homo sapiens OX=9606 GN=LMNB2 PE=1 SV=4	5.16818e+07	7.57018e+07	5.38447e+07	8.25306e+07	1.07059	0.0984032
PSA_HUMAN;PSAL_HUMAN	5	4	0.845029	Puromycin-sensitive aminopeptidase OS=Homo sapiens OX=9606 GN=NPEPPS PE=1 SV=2	5.39503e+07	217095965	3.43692e+07	2.06029e+08	0.886927	-0.173112
BZW1_HUMAN	4	3	0.845035	Basic leucine zipper and W2 domain-containing protein 1 OS=Homo sapiens OX=9606 GN=BZW1 PE=1 SV=1	1.02545e+08	1.45462e+07	1.37865e+08	1.99101e+07	1.34746	0.430246
RSU1_HUMAN	2	2	0.845591	Ras suppressor protein 1 OS=Homo sapiens OX=9606 GN=RSU1 PE=1 SV=3	3.21143e+06	3.63531e+07	4.80349e+06	5.14447e+07	1.42168	0.507598
PLPHP_HUMAN	2	2	0.846971	Pyridoxal phosphate homeostasis protein OS=Homo sapiens OX=9606 GN=PLPBP PE=1 SV=1	8.36823e+06	3.80131e+07	1.14531e+07	4.31575e+07	1.17743	0.235637
ATP5H_HUMAN	6	6	0.848455	ATP synthase subunit d, mitochondrial OS=Homo sapiens OX=9606 GN=ATP5H PE=1 SV=3	4.55035e+08	7.57976e+08	5.48248e+08	5.63129e+08	0.916213	-0.126245
S10A6_HUMAN	8	7	0.848748	Protein S100-A6 OS=Homo sapiens OX=9606 GN=S100A6 PE=1 SV=1	3683587101	1995371778	3493744967	2452079086	1.04699	0.0662503
1433F_HUMAN	10	2	0.850224	14-3-3 protein eta OS=Homo sapiens OX=9606 GN=YWHAH PE=1 SV=4	4.85033e+07	4.90569e+07	4.5328e+07	54641430	1.0247	0.0351957
CD97_HUMAN	1	1	0.850241	CD97 antigen OS=Homo sapiens OX=9606 GN=CD97 PE=1 SV=4	143670	7.14479e+07	768031	6.90733e+07	0.975553	-0.0357085
CAPR1_HUMAN	1	1	0.85036	Caprin-1 OS=Homo sapiens OX=9606 GN=CAPRIN1 PE=1 SV=2	1.13808e+07	1.96043e+07	1.59142e+07	1.57507e+07	1.02194	0.0313075
EF1G_HUMAN	19	18	0.851198	Elongation factor 1-gamma OS=Homo sapiens OX=9606 GN=EEF1G PE=1 SV=3	2698536855	3357625998	2841056501	3385059671	1.02806	0.0399285
LC7L2_HUMAN	1	1	0.851393	Putative RNA-binding protein Luc7-like 2 OS=Homo sapiens OX=9606 GN=LUC7L2 PE=1 SV=2	1.76979e+07	3.12571e+07	2.36587e+07	2.6447e+07	1.0235	0.0335174
ABHEB_HUMAN	2	2	0.853748	Protein ABHD14B OS=Homo sapiens OX=9606 GN=ABHD14B PE=1 SV=1	2.65706e+07	1.25571e+08	3.14539e+07	1.71579e+08	1.3345	0.416301
RS17_HUMAN	3	3	0.855514	40S ribosomal protein S17 OS=Homo sapiens OX=9606 GN=RPS17 PE=1 SV=2	3.29691e+07	511832165	7.25357e+07	4.6055e+08	0.978495	-0.0313638
RL15_HUMAN	11	10	0.856513	60S ribosomal protein L15 OS=Homo sapiens OX=9606 GN=RPL15 PE=1 SV=2	7.91178e+08	1011038534	7.10674e+08	1027826334	0.964646	-0.051929
KPB1_HUMAN	1	1	0.858387	Phosphorylase b kinase regulatory subunit alpha, skeletal muscle isoform OS=Homo sapiens OX=9606 GN=PHKA1 PE=1 SV=2	6.65087e+07	3.48173e+07	6.24729e+07	3.04847e+07	0.917411	-0.12436
DEDD_HUMAN	2	1	0.860102	Death effector domain-containing protein OS=Homo sapiens OX=9606 GN=DEDD PE=1 SV=1	5199603119	3838459227	5162979667	3503450428	0.958881	-0.0605757
CBX5_HUMAN	1	1	0.86082	Chromobox protein homolog 5 OS=Homo sapiens OX=9606 GN=CBX5 PE=1 SV=1	2.02036e+06	2.58302e+07	5.19076e+06	1.76327e+07	0.819495	-0.287193
THIC_HUMAN	1	1	0.860957	Acetyl-CoA acetyltransferase, cytosolic OS=Homo sapiens OX=9606 GN=ACAT2 PE=1 SV=2	1.95294e+07	6.38918e+07	2.6839e+07	6.20191e+07	1.06518	0.0910908
SAP_HUMAN	13	13	0.861515	Prosaposin OS=Homo sapiens OX=9606 GN=PSAP PE=1 SV=2	4615213934	11293932130	7054423544	8869696311	1.00094	0.00135724
SNRPA_HUMAN	2	2	0.861874	U1 small nuclear ribonucleoprotein A OS=Homo sapiens OX=9606 GN=SNRPA PE=1 SV=3	3.03238e+08	2.30431e+07	2.85654e+08	4.56473e+07	1.01539	0.0220307
UBA1_HUMAN	32	32	0.862389	Ubiquitin-like modifier-activating enzyme 1 OS=Homo sapiens OX=9606 GN=UBA1 PE=1 SV=3	2734234240	3916698328	2701346657	3619363942	0.95035	-0.0734699
RL8_HUMAN	7	7	0.862967	60S ribosomal protein L8 OS=Homo sapiens OX=9606 GN=RPL8 PE=1 SV=2	5.09609e+08	6.20022e+08	4.20376e+08	6.79162e+08	0.97336	-0.0389541
MAOM_HUMAN;MAON_HUMAN	4	4	0.864898	NAD-dependent malic enzyme, mitochondrial OS=Homo sapiens OX=9606 GN=ME2 PE=1 SV=1	2.21805e+08	1.0583e+08	1.92001e+08	1.01238e+08	0.895017	-0.160014
BASI_HUMAN	7	7	0.865242	Basigin OS=Homo sapiens OX=9606 GN=BSG PE=1 SV=2	4.68629e+08	1193178548	6.07264e+08	1144089476	1.05388	0.0757165
C5AR1_HUMAN	1	1	0.865773	C5a anaphylatoxin chemotactic receptor 1 OS=Homo sapiens OX=9606 GN=C5AR1 PE=1 SV=2	5.85825e+07	6.93545e+07	4.30739e+07	8.28718e+07	0.984435	-0.022632
PRP19_HUMAN	3	3	0.866193	Pre-mRNA-processing factor 19 OS=Homo sapiens OX=9606 GN=PRPF19 PE=1 SV=1	7.24578e+07	1.13158e+08	6.86099e+07	1.06092e+08	0.941199	-0.0874278
HNRPU_HUMAN	27	26	0.867299	Heterogeneous nuclear ribonucleoprotein U OS=Homo sapiens OX=9606 GN=HNRNPU PE=1 SV=6	3518810374	4491700804	3643156165	4628535438	1.0326	0.0462881
TBB6_HUMAN	18	5	0.868419	Tubulin beta-6 chain OS=Homo sapiens OX=9606 GN=TUBB6 PE=1 SV=1	3.52815e+07	1095870865	6.26166e+07	1484187301	1.36746	0.451497
CAPZB_HUMAN	10	10	0.868676	F-actin-capping protein subunit beta OS=Homo sapiens OX=9606 GN=CAPZB PE=1 SV=4	9.5692e+08	1515752627	1084200804	1485020721	1.03905	0.0552598
TCPD_HUMAN	24	22	0.868945	T-complex protein 1 subunit delta OS=Homo sapiens OX=9606 GN=CCT4 PE=1 SV=4	1213830478	1947546229	1178999556	1782915291	0.936907	-0.0940228
TSPO_HUMAN	2	2	0.869186	Translocator protein OS=Homo sapiens OX=9606 GN=TSPO PE=1 SV=3	3.05101e+07	3.10415e+08	2.60688e+07	2.03729e+08	0.674041	-0.569092
CAND1_HUMAN	5	4	0.870093	Cullin-associated NEDD8-dissociated protein 1 OS=Homo sapiens OX=9606 GN=CAND1 PE=1 SV=2	1.53415e+08	941365840	1.52959e+08	1642326996	1.63986	0.713572
ARL8B_HUMAN	8	2	0.870217	ADP-ribosylation factor-like protein 8B OS=Homo sapiens OX=9606 GN=ARL8B PE=1 SV=1	101267651	265718763	1.33e+08	2.50497e+08	1.04499	0.0634878
1433T_HUMAN	24	15	0.871028	14-3-3 protein theta OS=Homo sapiens OX=9606 GN=YWHAQ PE=1 SV=1	2511541792	1224287520	3122608315	1223550345	1.16337	0.218312
DPYL2_HUMAN;DPYL1_HUMAN	10	10	0.871532	Dihydropyrimidinase-related protein 2 OS=Homo sapiens OX=9606 GN=DPYSL2 PE=1 SV=1	692302940	8.50629e+08	6.95958e+08	8.07672e+08	0.974528	-0.0372251
GRB2_HUMAN	2	2	0.872168	Growth factor receptor-bound protein 2 OS=Homo sapiens OX=9606 GN=GRB2 PE=1 SV=1	5.62919e+07	1.07031e+08	7.43717e+07	9.16283e+07	1.01639	0.0234558
ODP2_HUMAN	3	3	0.872722	Dihydrolipoyllysine-residue acetyltransferase component of pyruvate dehydrogenase complex, mitochondrial OS=Homo sapiens OX=9606 GN=DLAT PE=1 SV=3	1.35016e+08	5.45799e+07	1.05044e+08	5.75939e+07	0.857817	-0.221258
S10AB_HUMAN	10	10	0.873673	Protein S100-A11 OS=Homo sapiens OX=9606 GN=S100A11 PE=1 SV=2	13913838803	33015401598	17695853829	31277962274	1.04357	0.0615235
EF1B_HUMAN	11	9	0.87562	Elongation factor 1-beta OS=Homo sapiens OX=9606 GN=EEF1B2 PE=1 SV=3	1214334217	1531376644	1236397140	1432545276	0.972041	-0.0409115
ANXA2_HUMAN;AXA2L_HUMAN	28	28	0.876565	Annexin A2 OS=Homo sapiens OX=9606 GN=ANXA2 PE=1 SV=2	7995827697	7508136950	7520547532	8123661962	1.00905	0.0129916
PTBP1_HUMAN;PTBP3_HUMAN;PTBP2_HUMAN	14	14	0.876907	Polypyrimidine tract-binding protein 1 OS=Homo sapiens OX=9606 GN=PTBP1 PE=1 SV=1	2252625684	2272800014	1892524717	2918944726	1.06321	0.0884241
NNRE_HUMAN	2	2	0.877335	NAD(P)H-hydrate epimerase OS=Homo sapiens OX=9606 GN=NAXE PE=1 SV=2	1.21169e+08	1.98787e+08	1.45121e+08	1.52158e+08	0.929127	-0.106053
PSD13_HUMAN	2	2	0.878217	26S proteasome non-ATPase regulatory subunit 13 OS=Homo sapiens OX=9606 GN=PSMD13 PE=1 SV=2	1.03511e+08	1.05048e+07	5.05569e+07	1.36093e+07	0.562784	-0.829346
PAK2_HUMAN;PAK1_HUMAN	4	4	0.878534	Serine/threonine-protein kinase PAK 2 OS=Homo sapiens OX=9606 GN=PAK2 PE=1 SV=3	4.6889e+07	295079805	4.0522e+07	221392930	0.765903	-0.384766
MTPN_HUMAN	6	5	0.878743	Myotrophin OS=Homo sapiens OX=9606 GN=MTPN PE=1 SV=2	4.41223e+08	1076694883	6.43585e+08	6.32704e+08	0.840815	-0.250139
RL30_HUMAN	5	4	0.879339	60S ribosomal protein L30 OS=Homo sapiens OX=9606 GN=RPL30 PE=1 SV=2	3.69402e+08	2.18779e+08	4.13675e+08	2.24374e+08	1.08478	0.117405
H2A2B_HUMAN	7	1	0.879509	Histone H2A type 2-B OS=Homo sapiens OX=9606 GN=HIST2H2AB PE=1 SV=3	1.87066e+08	2.57544e+08	1.86572e+08	2.40724e+08	0.961059	-0.057303
RL24_HUMAN	3	3	0.879786	60S ribosomal protein L24 OS=Homo sapiens OX=9606 GN=RPL24 PE=1 SV=1	1.50446e+08	3.39288e+08	1.12543e+08	3.56236e+08	0.957213	-0.0630878
ACTN1_HUMAN	54	29	0.879791	Alpha-actinin-1 OS=Homo sapiens OX=9606 GN=ACTN1 PE=1 SV=2	3485329127	5689845705	4097536191	5322790598	1.02672	0.0380415
URP2_HUMAN	17	16	0.880226	Fermitin family homolog 3 OS=Homo sapiens OX=9606 GN=FERMT3 PE=1 SV=1	1424665884	1151148492	1525965322	1142679140	1.03604	0.0510785
LICH_HUMAN	1	1	0.881817	Lysosomal acid lipase/cholesteryl ester hydrolase OS=Homo sapiens OX=9606 GN=LIPA PE=1 SV=2	1.19223e+08	2.86491e+07	9.36165e+07	4.75871e+07	0.954904	-0.0665727
SFPQ_HUMAN	10	6	0.882741	Splicing factor, proline- and glutamine-rich OS=Homo sapiens OX=9606 GN=SFPQ PE=1 SV=2	3.00929e+08	4.29025e+08	2.48767e+08	4.60864e+08	0.972157	-0.040739
CALX_HUMAN	20	20	0.88297	Calnexin OS=Homo sapiens OX=9606 GN=CANX PE=1 SV=2	3418568862	5359558509	4023341477	4945307383	1.0217	0.0309775
RL36A_HUMAN	3	2	0.883265	60S ribosomal protein L36a OS=Homo sapiens OX=9606 GN=RPL36A PE=1 SV=2	1.56006e+08	5.05698e+07	1.17365e+08	5.34989e+07	0.827125	-0.273823
MGST3_HUMAN	2	2	0.883537	Microsomal glutathione S-transferase 3 OS=Homo sapiens OX=9606 GN=MGST3 PE=1 SV=1	9.97159e+07	2.62382e+07	9.02916e+07	3.77487e+07	1.01656	0.0236993
ZYX_HUMAN	15	15	0.884088	Zyxin OS=Homo sapiens OX=9606 GN=ZYX PE=1 SV=1	1052878812	2133140820	1128927542	1735694321	0.899122	-0.15341
5NTD_HUMAN	3	3	0.884147	5'-nucleotidase OS=Homo sapiens OX=9606 GN=NT5E PE=1 SV=1	1.30253e+07	2.38232e+08	5.79403e+06	2.45038e+08	0.998308	-0.00244363
USO1_HUMAN	2	2	0.884547	General vesicular transport factor p115 OS=Homo sapiens OX=9606 GN=USO1 PE=1 SV=2	2.21253e+07	135664476	1.65985e+07	116724393	0.84494	-0.243079
ARPC5_HUMAN	9	7	0.885149	Actin-related protein 2/3 complex subunit 5 OS=Homo sapiens OX=9606 GN=ARPC5 PE=1 SV=3	8.96136e+08	1757407634	8.22449e+08	1636003530	0.926479	-0.11017
ARPC3_HUMAN	7	6	0.886075	Actin-related protein 2/3 complex subunit 3 OS=Homo sapiens OX=9606 GN=ARPC3 PE=1 SV=3	6.99216e+08	1645211413	6.79757e+08	1410182501	0.89145	-0.165774
SRP09_HUMAN	2	2	0.886193	Signal recognition particle 9 kDa protein OS=Homo sapiens OX=9606 GN=SRP9 PE=1 SV=2	8.1277e+07	5.13056e+07	1.63446e+08	1.76553e+07	1.36595	0.449905
VATF_HUMAN	2	2	0.886542	V-type proton ATPase subunit F OS=Homo sapiens OX=9606 GN=ATP6V1F PE=1 SV=2	3.8326e+07	1.07633e+08	5.82403e+07	8.45706e+07	0.978432	-0.0314567
FKB1A_HUMAN	2	2	0.887082	Peptidyl-prolyl cis-trans isomerase FKBP1A OS=Homo sapiens OX=9606 GN=FKBP1A PE=1 SV=2	8.14747e+07	1.7768e+08	1.14959e+08	1.43447e+08	0.99711	-0.00417471
COX5B_HUMAN	1	1	0.888143	Cytochrome c oxidase subunit 5B, mitochondrial OS=Homo sapiens OX=9606 GN=COX5B PE=1 SV=2	4.44653e+07	6.9262e+07	6.51559e+07	5.12187e+07	1.02328	0.033198
SYEP_HUMAN	14	14	0.889078	Bifunctional glutamate/proline--tRNA ligase OS=Homo sapiens OX=9606 GN=EPRS PE=1 SV=5	4.58849e+08	8.82245e+08	4.06289e+08	8.52475e+08	0.93861	-0.0914028
MDHC_HUMAN	17	16	0.889214	Malate dehydrogenase, cytoplasmic OS=Homo sapiens OX=9606 GN=MDH1 PE=1 SV=4	4040225555	3874183275	3714848699	4318656394	1.01505	0.021548
VAT1_HUMAN	14	14	0.890383	Synaptic vesicle membrane protein VAT-1 homolog OS=Homo sapiens OX=9606 GN=VAT1 PE=1 SV=2	1070776004	2131119942	1071485345	2528440161	1.12431	0.169041
RL12_HUMAN	10	10	0.890874	60S ribosomal protein L12 OS=Homo sapiens OX=9606 GN=RPL12 PE=1 SV=1	9.14191e+08	6.568e+08	8.57633e+08	6.55273e+08	0.963027	-0.0543525
TXTP_HUMAN	4	4	0.892067	Tricarboxylate transport protein, mitochondrial OS=Homo sapiens OX=9606 GN=SLC25A1 PE=1 SV=2	7.67879e+06	1.66046e+08	1.34005e+07	1.76123e+08	1.09094	0.125568
RL37_HUMAN	1	1	0.892696	60S ribosomal protein L37 OS=Homo sapiens OX=9606 GN=RPL37 PE=1 SV=2	6.49366e+06	3.22971e+07	1.00252e+07	1.6202e+07	0.676118	-0.564652
ADHX_HUMAN	5	5	0.89322	Alcohol dehydrogenase class-3 OS=Homo sapiens OX=9606 GN=ADH5 PE=1 SV=4	1.49393e+08	2.60245e+08	187301226	2.2694e+08	1.01124	0.0161205
GNAI3_HUMAN	5	1	0.894368	Guanine nucleotide-binding protein G(k) subunit alpha OS=Homo sapiens OX=9606 GN=GNAI3 PE=1 SV=3	3.47542e+08	4.61382e+07	1.39031e+08	1.56285e+08	0.750143	-0.414763
LPPRC_HUMAN	7	6	0.895391	Leucine-rich PPR motif-containing protein, mitochondrial OS=Homo sapiens OX=9606 GN=LRPPRC PE=1 SV=3	2.56545e+08	1.45232e+08	228905698	146134889	0.933455	-0.0993481
ATP5J_HUMAN	3	3	0.895447	ATP synthase-coupling factor 6, mitochondrial OS=Homo sapiens OX=9606 GN=ATP5J PE=1 SV=1	1.13934e+08	1.85479e+08	1.42005e+08	1.60352e+08	1.00983	0.0141149
PP2AA_HUMAN	2	2	0.897151	Serine/threonine-protein phosphatase 2A catalytic subunit alpha isoform OS=Homo sapiens OX=9606 GN=PPP2CA PE=1 SV=1	4.15441e+07	4.11739e+07	4.90272e+07	3.29142e+07	0.990611	-0.0136093
LIMS1_HUMAN	1	1	0.898576	LIM and senescent cell antigen-like-containing domain protein 1 OS=Homo sapiens OX=9606 GN=LIMS1 PE=1 SV=4	7.26467e+07	5.37391e+07	6.80931e+07	5.42997e+07	0.968406	-0.0463154
NPM_HUMAN;CNTP4_HUMAN	13	13	0.898617	Nucleophosmin OS=Homo sapiens OX=9606 GN=NPM1 PE=1 SV=2	3584945182	7402462831	4074588158	7462525204	1.05003	0.0704312
TLN1_HUMAN	95	78	0.899005	Talin-1 OS=Homo sapiens OX=9606 GN=TLN1 PE=1 SV=3	6913972517	10801311096	6490727817	10474179971	0.957642	-0.062441
RAB8B_HUMAN	6	1	0.899507	Ras-related protein Rab-8B OS=Homo sapiens OX=9606 GN=RAB8B PE=1 SV=2	9.89661e+06	1.40604e+07	6.85811e+06	1.75776e+07	1.01998	0.0285449
IPYR_HUMAN	4	3	0.899568	Inorganic pyrophosphatase OS=Homo sapiens OX=9606 GN=PPA1 PE=1 SV=2	8.36466e+07	2.32647e+08	6.94886e+07	2.24285e+08	0.928799	-0.106562
PA1B2_HUMAN	3	3	0.899663	Platelet-activating factor acetylhydrolase IB subunit beta OS=Homo sapiens OX=9606 GN=PAFAH1B2 PE=1 SV=1	8.73922e+07	378012837	1.42064e+08	2.93586e+08	0.936067	-0.0953163
UCRIL_HUMAN	2	2	0.900439	Putative cytochrome b-c1 complex subunit Rieske-like protein 1 OS=Homo sapiens OX=9606 GN=UQCRFS1P1 PE=5 SV=1	4.64341e+07	8.69486e+07	2.64284e+07	1.21028e+08	1.10552	0.14472
TEBP_HUMAN	6	5	0.900828	Prostaglandin E synthase 3 OS=Homo sapiens OX=9606 GN=PTGES3 PE=1 SV=1	679389378	5.91829e+08	9.93271e+08	3.48854e+08	1.05578	0.0783073
ACBP_HUMAN	7	7	0.900912	Acyl-CoA-binding protein OS=Homo sapiens OX=9606 GN=DBI PE=1 SV=2	3.63566e+08	2754947838	5.8923e+08	2405579606	0.960332	-0.0583944
RHOC_HUMAN	9	2	0.901002	Rho-related GTP-binding protein RhoC OS=Homo sapiens OX=9606 GN=RHOC PE=1 SV=1	3.04886e+08	1.67951e+08	3.83778e+08	1.55388e+08	1.14028	0.189387
SYWC_HUMAN	20	20	0.90169	Tryptophan--tRNA ligase, cytoplasmic OS=Homo sapiens OX=9606 GN=WARS PE=1 SV=2	2857971034	4481440310	2684392573	4350959214	0.958572	-0.0610418
SYPL1_HUMAN	1	1	0.901904	Synaptophysin-like protein 1 OS=Homo sapiens OX=9606 GN=SYPL1 PE=1 SV=1	3.11525e+07	4.9254e+07	2.69953e+07	6.52955e+07	1.1478	0.198875
LAMB1_HUMAN	2	1	0.901985	Laminin subunit beta-1 OS=Homo sapiens OX=9606 GN=LAMB1 PE=1 SV=2	3243072623	2.42136e+07	7.9031e+08	4.50858e+07	0.255685	-1.96756
TXD12_HUMAN	3	3	0.902075	Thioredoxin domain-containing protein 12 OS=Homo sapiens OX=9606 GN=TXNDC12 PE=1 SV=1	9.04114e+07	3.43591e+08	1.36851e+08	2.80284e+08	0.961136	-0.0571873
RL36_HUMAN	3	3	0.902109	60S ribosomal protein L36 OS=Homo sapiens OX=9606 GN=RPL36 PE=1 SV=3	1.39034e+08	2.47838e+08	1.12343e+08	2.65541e+08	0.976767	-0.0339137
PDCD6_HUMAN	1	1	0.902135	Programmed cell death protein 6 OS=Homo sapiens OX=9606 GN=PDCD6 PE=1 SV=1	3.39718e+07	1.57602e+08	5.20515e+07	1.32022e+08	0.960846	-0.0576232
RS5_HUMAN	10	9	0.902503	40S ribosomal protein S5 OS=Homo sapiens OX=9606 GN=RPS5 PE=1 SV=4	8.09637e+08	4.30174e+08	8.10616e+08	4.81315e+08	1.04204	0.0594089
SAHH2_HUMAN	2	1	0.902542	S-adenosylhomocysteine hydrolase-like protein 1 OS=Homo sapiens OX=9606 GN=AHCYL1 PE=1 SV=2	1.68734e+06	1.78503e+07	3.67696e+06	1.17924e+07	0.79177	-0.336847
PTN6_HUMAN	1	1	0.903714	Tyrosine-protein phosphatase non-receptor type 6 OS=Homo sapiens OX=9606 GN=PTPN6 PE=1 SV=1	1.33405e+07	1.0025e+07	1.12252e+07	1.14562e+07	0.970725	-0.0428653
BAF_HUMAN	2	2	0.90424	Barrier-to-autointegration factor OS=Homo sapiens OX=9606 GN=BANF1 PE=1 SV=1	7.71143e+07	176312569	6.27009e+07	1.80633e+08	0.960174	-0.0586325
BLVRB_HUMAN	2	2	0.905296	Flavin reductase (NADPH) OS=Homo sapiens OX=9606 GN=BLVRB PE=1 SV=3	4.62958e+07	1.04054e+08	4.60789e+07	1.24193e+08	1.13251	0.179521
DPY30_HUMAN	1	1	0.905759	Protein dpy-30 homolog OS=Homo sapiens OX=9606 GN=DPY30 PE=1 SV=1	2.18776e+07	3.78552e+07	3.70321e+07	2.45154e+07	1.03038	0.0431769
NDRG1_HUMAN	3	3	0.905793	Protein NDRG1 OS=Homo sapiens OX=9606 GN=NDRG1 PE=1 SV=1	3.41623e+07	1.69503e+08	1.41203e+07	2.62529e+08	1.35835	0.441857
RS28_HUMAN	3	3	0.906585	40S ribosomal protein S28 OS=Homo sapiens OX=9606 GN=RPS28 PE=1 SV=1	1.89531e+08	3.54239e+08	2.28767e+08	3.22635e+08	1.01403	0.0201071
PURB_HUMAN	2	1	0.906974	Transcriptional activator protein Pur-beta OS=Homo sapiens OX=9606 GN=PURB PE=1 SV=3	5.76436e+06	2.17079e+07	3.04069e+06	2.91126e+07	1.17039	0.22699
VASP_HUMAN	6	6	0.907182	Vasodilator-stimulated phosphoprotein OS=Homo sapiens OX=9606 GN=VASP PE=1 SV=3	3.7783e+08	4.56012e+08	3.33973e+08	4.87903e+08	0.98565	-0.0208523
ACOT1_HUMAN;ACOT2_HUMAN	3	3	0.907257	Acyl-coenzyme A thioesterase 1 OS=Homo sapiens OX=9606 GN=ACOT1 PE=1 SV=1	6.43444e+07	142608438	3.02389e+07	2.27971e+08	1.24768	0.319243
HYOU1_HUMAN	25	24	0.90786	Hypoxia up-regulated protein 1 OS=Homo sapiens OX=9606 GN=HYOU1 PE=1 SV=1	1549577583	2017345485	1403173223	2092512836	0.980028	-0.0291045
PNPH_HUMAN	22	21	0.907902	Purine nucleoside phosphorylase OS=Homo sapiens OX=9606 GN=PNP PE=1 SV=2	1980227349	3730676935	2298010046	3555017256	1.02489	0.0354638
VATG1_HUMAN	2	2	0.909911	V-type proton ATPase subunit G 1 OS=Homo sapiens OX=9606 GN=ATP6V1G1 PE=1 SV=3	1.33772e+08	1.26346e+08	2.15936e+08	8.78366e+07	1.16783	0.223826
EF2_HUMAN;U5S1_HUMAN	48	47	0.912655	Elongation factor 2 OS=Homo sapiens OX=9606 GN=EEF2 PE=1 SV=4	10346214323	13379106659	10278066761	12906346047	0.977201	-0.0332724
AGAL_HUMAN	1	1	0.913416	Alpha-galactosidase A OS=Homo sapiens OX=9606 GN=GLA PE=1 SV=1	1.74819e+07	7.85706e+07	2.48613e+07	6.90769e+07	0.977989	-0.0321099
FUS_HUMAN	4	3	0.913852	RNA-binding protein FUS OS=Homo sapiens OX=9606 GN=FUS PE=1 SV=1	1.55739e+08	4.27158e+08	1.53911e+08	3.67259e+08	0.894103	-0.161488
ATPD_HUMAN	3	3	0.9139	ATP synthase subunit delta, mitochondrial OS=Homo sapiens OX=9606 GN=ATP5F1D PE=1 SV=2	5.83424e+08	3.78035e+08	6.2464e+08	382510867	1.04752	0.0669831
PEBP1_HUMAN	8	8	0.914376	Phosphatidylethanolamine-binding protein 1 OS=Homo sapiens OX=9606 GN=PEBP1 PE=1 SV=3	6.6494e+08	1641247711	8.72025e+08	1116817240	0.862394	-0.213582
PSMD7_HUMAN	4	4	0.915002	26S proteasome non-ATPase regulatory subunit 7 OS=Homo sapiens OX=9606 GN=PSMD7 PE=1 SV=2	1.24872e+08	295454160	173361638	2.37717e+08	0.978	-0.0320941
MYH14_HUMAN	8	1	0.915928	Myosin-14 OS=Homo sapiens OX=9606 GN=MYH14 PE=1 SV=2	4.5662e+07	9.16514e+06	2.61461e+07	1.29872e+07	0.713758	-0.486493
ODPB_HUMAN	3	3	0.916605	Pyruvate dehydrogenase E1 component subunit beta, mitochondrial OS=Homo sapiens OX=9606 GN=PDHB PE=1 SV=3	1903734038	1.08168e+08	1775658789	6.9489e+07	0.917116	-0.124824
CYBP_HUMAN	2	2	0.916642	Calcyclin-binding protein OS=Homo sapiens OX=9606 GN=CACYBP PE=1 SV=2	1.93065e+06	2.49178e+08	4.35314e+06	2.32306e+08	0.942459	-0.0854989
HNRDL_HUMAN	4	2	0.917091	Heterogeneous nuclear ribonucleoprotein D-like OS=Homo sapiens OX=9606 GN=HNRNPDL PE=1 SV=3	2.68848e+06	1.82067e+08	1.2422e+06	1.82697e+08	0.995585	-0.00638306
STMN1_HUMAN;STMN2_HUMAN	3	2	0.917459	Stathmin OS=Homo sapiens OX=9606 GN=STMN1 PE=1 SV=3	5.29177e+07	9.74792e+07	94097520	5.992e+07	1.02407	0.0343193
ECHB_HUMAN	14	13	0.917517	Trifunctional enzyme subunit beta, mitochondrial OS=Homo sapiens OX=9606 GN=HADHB PE=1 SV=3	5.82604e+08	7.98396e+08	5.98371e+08	8.18887e+08	1.02626	0.0373896
HSP7C_HUMAN;HSP72_HUMAN	43	32	0.918041	Heat shock cognate 71 kDa protein OS=Homo sapiens OX=9606 GN=HSPA8 PE=1 SV=1	13237913009	19032383685	13511399206	17691845620	0.966934	-0.0485108
TCPG_HUMAN;CDO1_HUMAN	17	16	0.91909	T-complex protein 1 subunit gamma OS=Homo sapiens OX=9606 GN=CCT3 PE=1 SV=4	1274603480	2177277518	1253345446	2037810573	0.953438	-0.0687883
TBB4B_HUMAN;TBB8_HUMAN;TBB8L_HUMAN;TBB1_HUMAN	28	1	0.919799	Tubulin beta-4B chain OS=Homo sapiens OX=9606 GN=TUBB4B PE=1 SV=1	4.19483e+08	592568509	4.85786e+08	5.32945e+08	1.0066	0.00949025
LASP1_HUMAN	15	15	0.919936	LIM and SH3 domain protein 1 OS=Homo sapiens OX=9606 GN=LASP1 PE=1 SV=2	1523826319	2768782395	1886856462	2405981836	1.00005	7.71584e-05
RL27_HUMAN	5	5	0.919966	60S ribosomal protein L27 OS=Homo sapiens OX=9606 GN=RPL27 PE=1 SV=2	6.74463e+08	8.20551e+08	641488805	8.31458e+08	0.985239	-0.0214538
BT3L4_HUMAN	3	2	0.921228	Transcription factor BTF3 homolog 4 OS=Homo sapiens OX=9606 GN=BTF3L4 PE=1 SV=1	2.49165e+07	1.97926e+08	1.74171e+07	1.98136e+08	0.967293	-0.0479756
RL10A_HUMAN	5	5	0.921442	60S ribosomal protein L10a OS=Homo sapiens OX=9606 GN=RPL10A PE=1 SV=2	3.97933e+07	1.65282e+08	2.72747e+07	1.84854e+08	1.0344	0.0487923
MPCP_HUMAN	9	9	0.921478	Phosphate carrier protein, mitochondrial OS=Homo sapiens OX=9606 GN=SLC25A3 PE=1 SV=2	7.1002e+08	8.66339e+08	6.64148e+08	971538929	1.03764	0.0533008
RS18_HUMAN	7	6	0.92166	40S ribosomal protein S18 OS=Homo sapiens OX=9606 GN=RPS18 PE=1 SV=3	669735306	1142111332	6.13865e+08	1138029309	0.966911	-0.0485451
LDHA_HUMAN;LDH6A_HUMAN;LDH6B_HUMAN	24	22	0.92176	L-lactate dehydrogenase A chain OS=Homo sapiens OX=9606 GN=LDHA PE=1 SV=2	7931868123	14113188153	7438365929	13709609998	0.959307	-0.0599356
ARPC4_HUMAN	10	10	0.921847	Actin-related protein 2/3 complex subunit 4 OS=Homo sapiens OX=9606 GN=ARPC4 PE=1 SV=3	1827147924	2019026825	1704092395	2235345641	1.02425	0.0345655
KAD2_HUMAN;KAP3_HUMAN	15	15	0.921862	Adenylate kinase 2, mitochondrial OS=Homo sapiens OX=9606 GN=AK2 PE=1 SV=2	1729712277	3016666294	2112722487	2639350192	1.0012	0.00172973
ERP44_HUMAN;LIS1_HUMAN	7	7	0.922902	Endoplasmic reticulum resident protein 44 OS=Homo sapiens OX=9606 GN=ERP44 PE=1 SV=1	3.03724e+08	6.73929e+08	416922340	5.37997e+08	0.976747	-0.0339428
G3BP1_HUMAN	3	3	0.923025	Ras GTPase-activating protein-binding protein 1 OS=Homo sapiens OX=9606 GN=G3BP1 PE=1 SV=1	9.12055e+08	237551120	4.69504e+08	3.97985e+08	0.754597	-0.406221
SUMO2_HUMAN;SUMO3_HUMAN	4	4	0.923211	Small ubiquitin-related modifier 2 OS=Homo sapiens OX=9606 GN=SUMO2 PE=1 SV=3	1.92106e+08	3.16893e+08	2.07025e+08	2.7613e+08	0.949227	-0.0751756
FUBP1_HUMAN	7	4	0.924726	Far upstream element-binding protein 1 OS=Homo sapiens OX=9606 GN=FUBP1 PE=1 SV=3	4.5012e+07	1.98897e+08	3.78147e+07	1.87508e+08	0.923801	-0.114346
RLA2_HUMAN	6	6	0.926059	60S acidic ribosomal protein P2 OS=Homo sapiens OX=9606 GN=RPLP2 PE=1 SV=1	5346207759	4200566031	5183362900	4188786816	0.981709	-0.0266333
MPPB_HUMAN	3	2	0.926287	Mitochondrial-processing peptidase subunit beta OS=Homo sapiens OX=9606 GN=PMPCB PE=1 SV=2	1.14198e+08	1.34765e+07	6.14517e+07	1.94315e+07	0.633511	-0.658559
PLIN3_HUMAN	13	12	0.926458	Perilipin-3 OS=Homo sapiens OX=9606 GN=PLIN3 PE=1 SV=3	5.78761e+08	1793460139	6.88261e+08	1757831114	1.03114	0.0442401
QCR9_HUMAN	1	1	0.926481	Cytochrome b-c1 complex subunit 9 OS=Homo sapiens OX=9606 GN=UQCR10 PE=1 SV=3	2.78399e+07	8.62055e+06	1.4662e+07	1.44853e+07	0.799422	-0.32297
HCDH_HUMAN	11	11	0.926716	Hydroxyacyl-coenzyme A dehydrogenase, mitochondrial OS=Homo sapiens OX=9606 GN=HADH PE=1 SV=3	8.33931e+08	2013749297	8.39982e+08	1773019041	0.91759	-0.124079
COMT_HUMAN	7	7	0.927613	Catechol O-methyltransferase OS=Homo sapiens OX=9606 GN=COMT PE=1 SV=2	1725142341	1149927472	2339126121	9.39589e+08	1.1404	0.189534
PSA1_HUMAN	8	7	0.928667	Proteasome subunit alpha type-1 OS=Homo sapiens OX=9606 GN=PSMA1 PE=1 SV=1	2.90121e+08	4.42608e+08	3.02841e+08	4.02719e+08	0.962921	-0.0545107
SRSF3_HUMAN	8	7	0.928731	Serine/arginine-rich splicing factor 3 OS=Homo sapiens OX=9606 GN=SRSF3 PE=1 SV=1	4.90841e+08	8.87816e+08	5.17398e+08	9.15238e+08	1.03915	0.0554093
ENPL_HUMAN;ENPLL_HUMAN	41	37	0.92923	Endoplasmin OS=Homo sapiens OX=9606 GN=HSP90B1 PE=1 SV=1	6531474185	8519158003	7152905135	8007635240	1.0073	0.0104971
TPP2_HUMAN	7	7	0.929311	Tripeptidyl-peptidase 2 OS=Homo sapiens OX=9606 GN=TPP2 PE=1 SV=4	8.70095e+07	3.42958e+08	9.51552e+07	3.81342e+08	1.10822	0.148239
TCPZ_HUMAN	21	16	0.929357	T-complex protein 1 subunit zeta OS=Homo sapiens OX=9606 GN=CCT6A PE=1 SV=3	1086401584	1765693114	1064451109	1685377848	0.964144	-0.05268
THOC4_HUMAN	2	2	0.929755	THO complex subunit 4 OS=Homo sapiens OX=9606 GN=ALYREF PE=1 SV=3	7.3587e+06	9.70769e+07	1.27492e+07	7.66156e+07	0.855692	-0.224836
CALM1_HUMAN;CALL3_HUMAN;TNNC2_HUMAN	10	10	0.929973	Calmodulin-1 OS=Homo sapiens OX=9606 GN=CALM1 PE=1 SV=1	6169996090	5285519008	5589815620	5743832596	0.989362	-0.01543
VATE1_HUMAN;VATE2_HUMAN	3	3	0.929991	V-type proton ATPase subunit E 1 OS=Homo sapiens OX=9606 GN=ATP6V1E1 PE=1 SV=1	9.35076e+07	1.88617e+08	9.61307e+07	2.03131e+08	1.06074	0.0850779
PRDX1_HUMAN	21	17	0.930222	Peroxiredoxin-1 OS=Homo sapiens OX=9606 GN=PRDX1 PE=1 SV=1	7570289958	10800734590	8070782684	9736117891	0.969293	-0.0449957
HSP74_HUMAN	17	15	0.930528	Heat shock 70 kDa protein 4 OS=Homo sapiens OX=9606 GN=HSPA4 PE=1 SV=4	5.50562e+08	7.69636e+08	6.08151e+08	6.73145e+08	0.970533	-0.0431505
RS16_HUMAN	10	10	0.932144	40S ribosomal protein S16 OS=Homo sapiens OX=9606 GN=RPS16 PE=1 SV=2	7.08108e+08	9.5111e+08	6.14643e+08	1034454766	0.993901	-0.00882663
GANAB_HUMAN	32	30	0.932666	Neutral alpha-glucosidase AB OS=Homo sapiens OX=9606 GN=GANAB PE=1 SV=3	2141433709	3461354978	2286182260	3443508895	1.02265	0.0323123
PSB4_HUMAN	5	5	0.933639	Proteasome subunit beta type-4 OS=Homo sapiens OX=9606 GN=PSMB4 PE=1 SV=4	3.65127e+08	1.48557e+08	3.40274e+08	1.4165e+08	0.938172	-0.0920763
ATPK_HUMAN	2	2	0.933707	ATP synthase subunit f, mitochondrial OS=Homo sapiens OX=9606 GN=ATP5J2 PE=1 SV=3	3.32923e+07	1.75205e+08	3.51222e+07	2.08795e+08	1.16988	0.226365
PDC6I_HUMAN	10	10	0.934001	Programmed cell death 6-interacting protein OS=Homo sapiens OX=9606 GN=PDCD6IP PE=1 SV=1	1.82774e+08	3.12354e+08	171008079	3.64063e+08	1.08067	0.11193
PSB1_HUMAN	6	5	0.934947	Proteasome subunit beta type-1 OS=Homo sapiens OX=9606 GN=PSMB1 PE=1 SV=2	9.29173e+07	5.93687e+08	7.18686e+07	592449767	0.967542	-0.0476044
ATPB_HUMAN	30	30	0.935224	ATP synthase subunit beta, mitochondrial OS=Homo sapiens OX=9606 GN=ATP5F1B PE=1 SV=3	14640988654	24036708120	15799066932	23619071350	1.01914	0.0273578
HNRH3_HUMAN	1	1	0.935991	Heterogeneous nuclear ribonucleoprotein H3 OS=Homo sapiens OX=9606 GN=HNRNPH3 PE=1 SV=2	6.50015e+06	3.98618e+07	8.4882e+06	2.5197e+07	0.72657	-0.460826
SCMC1_HUMAN	6	6	0.936033	Calcium-binding mitochondrial carrier protein SCaMC-1 OS=Homo sapiens OX=9606 GN=SLC25A24 PE=1 SV=2	1.03386e+08	2.10038e+08	9.31418e+07	2.11332e+08	0.971443	-0.0417986
AK1A1_HUMAN	5	4	0.937142	Alcohol dehydrogenase [NADP(+)] OS=Homo sapiens OX=9606 GN=AKR1A1 PE=1 SV=3	4.28032e+07	1.56901e+08	5.38425e+07	1.09331e+08	0.817075	-0.291459
RNPS1_HUMAN	1	1	0.937265	RNA-binding protein with serine-rich domain 1 OS=Homo sapiens OX=9606 GN=RNPS1 PE=1 SV=1	0	2.92177e+07	0	3.50969e+06	0.120122	-3.05742
H4_HUMAN	12	12	0.937414	Histone H4 OS=Homo sapiens OX=9606 GN=HIST1H4A PE=1 SV=2	22568746976	25490809624	19778266066	28140675670	0.997074	-0.00422729
PGAM1_HUMAN;PGAM4_HUMAN;PGAM2_HUMAN	20	20	0.937688	Phosphoglycerate mutase 1 OS=Homo sapiens OX=9606 GN=PGAM1 PE=1 SV=2	4010660162	10875608432	4570315318	10715989534	1.02687	0.0382575
H33_HUMAN	9	1	0.938337	Histone H3.3 OS=Homo sapiens OX=9606 GN=H3F3A PE=1 SV=2	1837583812	6.61447e+08	1931228434	5.46086e+08	0.99131	-0.0125915
TCTP_HUMAN;TPT1L_HUMAN	5	5	0.939324	Translationally-controlled tumor protein OS=Homo sapiens OX=9606 GN=TPT1 PE=1 SV=1	2.88179e+08	9.53399e+08	3.73985e+08	655750587	0.829376	-0.269902
IMPA1_HUMAN	2	2	0.939386	Inositol monophosphatase 1 OS=Homo sapiens OX=9606 GN=IMPA1 PE=1 SV=1	4.62523e+07	1.0275e+08	5.94635e+07	8.61977e+07	0.97758	-0.0327136
ERLN2_HUMAN	6	4	0.939599	Erlin-2 OS=Homo sapiens OX=9606 GN=ERLIN2 PE=1 SV=1	2.7375e+08	8.23404e+07	3.32846e+08	7.94697e+07	1.15789	0.211504
API5_HUMAN	1	1	0.941099	Apoptosis inhibitor 5 OS=Homo sapiens OX=9606 GN=API5 PE=1 SV=3	0	6.58047e+07	0	8.16607e+06	0.124096	-3.01048
PSDE_HUMAN	3	3	0.941467	26S proteasome non-ATPase regulatory subunit 14 OS=Homo sapiens OX=9606 GN=PSMD14 PE=1 SV=1	419898	2.41483e+08	950390	213174911	0.885169	-0.175975
HNRPL_HUMAN;HNRLL_HUMAN	14	13	0.942244	Heterogeneous nuclear ribonucleoprotein L OS=Homo sapiens OX=9606 GN=HNRNPL PE=1 SV=2	6.06886e+08	1206601404	6.53874e+08	1207561561	1.02644	0.0376486
EXOC8_HUMAN	1	1	0.942839	Exocyst complex component 8 OS=Homo sapiens OX=9606 GN=EXOC8 PE=1 SV=2	5.668e+08	3.51791e+06	2.09487e+08	1.51269e+07	0.39384	-1.34432
PABP4_HUMAN;PABP1_HUMAN	11	10	0.942911	Polyadenylate-binding protein 4 OS=Homo sapiens OX=9606 GN=PABPC4 PE=1 SV=1	1.94322e+08	652171694	163437106	667336010	0.981428	-0.0270451
UGDH_HUMAN	7	6	0.943322	UDP-glucose 6-dehydrogenase OS=Homo sapiens OX=9606 GN=UGDH PE=1 SV=1	1.68205e+08	1.95572e+08	1.62487e+08	1.98427e+08	0.992129	-0.0114011
RL13_HUMAN	13	13	0.944587	60S ribosomal protein L13 OS=Homo sapiens OX=9606 GN=RPL13 PE=1 SV=4	9.90587e+08	1313426384	9.24656e+08	1355553974	0.989669	-0.0149825
KYNU_HUMAN	2	2	0.945354	Kynureninase OS=Homo sapiens OX=9606 GN=KYNU PE=1 SV=1	1.64428e+07	97894476	1.82279e+07	1.07283e+08	1.09772	0.134512
RNT2_HUMAN	2	2	0.946074	Ribonuclease T2 OS=Homo sapiens OX=9606 GN=RNASET2 PE=1 SV=2	9.55917e+07	1.1217e+08	6.2909e+07	1.85267e+08	1.19453	0.25644
RALA_HUMAN	1	1	0.946255	Ras-related protein Ral-A OS=Homo sapiens OX=9606 GN=RALA PE=1 SV=1	0	5.69684e+06	0	3.62818e+07	6.36875	2.67101
TBB5_HUMAN	28	5	0.946317	Tubulin beta chain OS=Homo sapiens OX=9606 GN=TUBB PE=1 SV=2	2481456595	5041141710	2972458320	3970449476	0.92294	-0.115691
PYC_HUMAN	2	2	0.946475	Pyruvate carboxylase, mitochondrial OS=Homo sapiens OX=9606 GN=PC PE=1 SV=2	5.58552e+07	1.14891e+08	4.28794e+07	1.35048e+08	1.04206	0.0594349
UB2D2_HUMAN	2	2	0.946536	Ubiquitin-conjugating enzyme E2 D2 OS=Homo sapiens OX=9606 GN=UBE2D2 PE=1 SV=1	2.04016e+08	1.1911e+08	2.33422e+08	9.62458e+07	1.02025	0.0289195
TIF1B_HUMAN	5	5	0.947006	Transcription intermediary factor 1-beta OS=Homo sapiens OX=9606 GN=TRIM28 PE=1 SV=5	1.32433e+08	2.68805e+08	158185617	2.3933e+08	0.990723	-0.0134461
VDAC2_HUMAN	13	12	0.947619	Voltage-dependent anion-selective channel protein 2 OS=Homo sapiens OX=9606 GN=VDAC2 PE=1 SV=2	3937050307	2962010497	3984244344	3014717244	1.01448	0.0207409
PDIA6_HUMAN	21	21	0.94819	Protein disulfide-isomerase A6 OS=Homo sapiens OX=9606 GN=PDIA6 PE=1 SV=1	5863831947	4534515316	6111852803	4208235266	0.992474	-0.010899
LGUL_HUMAN	11	10	0.948506	Lactoylglutathione lyase OS=Homo sapiens OX=9606 GN=GLO1 PE=1 SV=4	1387844165	2891514033	1671833691	2553347361	0.98734	-0.0183813
H32_HUMAN;H31T_HUMAN;H3C_HUMAN	10	2	0.948579	Histone H3.2 OS=Homo sapiens OX=9606 GN=HIST2H3A PE=1 SV=3	3.58949e+08	2244646426	5.48497e+08	1719143477	0.870965	-0.199313
CYFP1_HUMAN	3	1	0.948973	Cytoplasmic FMR1-interacting protein 1 OS=Homo sapiens OX=9606 GN=CYFIP1 PE=1 SV=1	5.65878e+08	4.12643e+07	4.90785e+08	3.64422e+07	0.868374	-0.203611
6PGL_HUMAN	3	3	0.949082	6-phosphogluconolactonase OS=Homo sapiens OX=9606 GN=PGLS PE=1 SV=2	7.4627e+07	2.41721e+08	6.9087e+07	2.31227e+08	0.949314	-0.0750434
PTMA_HUMAN	4	4	0.949517	Prothymosin alpha OS=Homo sapiens OX=9606 GN=PTMA PE=1 SV=2	1192504226	5.73039e+08	1082149760	6.72186e+08	0.993652	-0.00918716
AN32B_HUMAN	7	4	0.950084	Acidic leucine-rich nuclear phosphoprotein 32 family member B OS=Homo sapiens OX=9606 GN=ANP32B PE=1 SV=1	1.39092e+08	4.41896e+08	2.33609e+08	285857826	0.894111	-0.161474
CY1_HUMAN	3	3	0.95072	Cytochrome c1, heme protein, mitochondrial OS=Homo sapiens OX=9606 GN=CYC1 PE=1 SV=3	3.35995e+08	1.95009e+08	391632277	1.78824e+08	1.0743	0.103393
RANG_HUMAN	5	5	0.950941	Ran-specific GTPase-activating protein OS=Homo sapiens OX=9606 GN=RANBP1 PE=1 SV=1	396044149	5.68709e+08	5.17218e+08	4.47424e+08	0.999885	-0.00016609
PRS7_HUMAN	6	6	0.951067	26S proteasome regulatory subunit 7 OS=Homo sapiens OX=9606 GN=PSMC2 PE=1 SV=3	1.63917e+08	5.87795e+08	1.65537e+08	6.633e+08	1.1026	0.140907
RL3_HUMAN;RL3L_HUMAN	21	19	0.951317	60S ribosomal protein L3 OS=Homo sapiens OX=9606 GN=RPL3 PE=1 SV=2	8.91009e+08	2167942007	8.39278e+08	2107218394	0.963237	-0.0540367
MIC19_HUMAN	4	4	0.951407	MICOS complex subunit MIC19 OS=Homo sapiens OX=9606 GN=CHCHD3 PE=1 SV=1	196727556	8.56382e+07	1.95592e+08	7.91524e+07	0.973007	-0.0394776
DNM1L_HUMAN	1	1	0.951757	Dynamin-1-like protein OS=Homo sapiens OX=9606 GN=DNM1L PE=1 SV=2	2.37117e+07	1.42398e+07	2.53273e+07	12565111	0.99844	-0.00225179
TAGL2_HUMAN;TAGL3_HUMAN	17	16	0.95217	Transgelin-2 OS=Homo sapiens OX=9606 GN=TAGLN2 PE=1 SV=3	4808558518	8724681208	5759431537	6981868108	0.941482	-0.0869948
FABP5_HUMAN;FB5L3_HUMAN	15	15	0.952701	Fatty acid-binding protein, epidermal OS=Homo sapiens OX=9606 GN=FABP5 PE=1 SV=3	4779735482	4777739098	6707004844	3243141915	1.04109	0.0580883
PSA5_HUMAN	5	4	0.952925	Proteasome subunit alpha type-5 OS=Homo sapiens OX=9606 GN=PSMA5 PE=1 SV=3	305049574	6.85349e+08	391446532	5.66724e+08	0.967459	-0.0477274
RACK1_HUMAN	15	15	0.953001	Receptor of activated protein C kinase 1 OS=Homo sapiens OX=9606 GN=RACK1 PE=1 SV=3	2403568856	1786456439	2288117757	1920128731	1.00435	0.00626026
HS90B_HUMAN;H90B3_HUMAN;H90B2_HUMAN	55	29	0.953539	Heat shock protein HSP 90-beta OS=Homo sapiens OX=9606 GN=HSP90AB1 PE=1 SV=4	13414122183	19109892639	14847414499	16843675811	0.97439	-0.0374281
ETFB_HUMAN	10	9	0.953918	Electron transfer flavoprotein subunit beta OS=Homo sapiens OX=9606 GN=ETFB PE=1 SV=3	6.36426e+08	6.50812e+08	6.79176e+08	6.13973e+08	1.00459	0.00661105
HDGF_HUMAN	10	10	0.954739	Hepatoma-derived growth factor OS=Homo sapiens OX=9606 GN=HDGF PE=1 SV=1	1329973874	2865287136	1571155443	2571406186	0.987438	-0.0182374
IF1AX_HUMAN	1	1	0.955501	Eukaryotic translation initiation factor 1A, X-chromosomal OS=Homo sapiens OX=9606 GN=EIF1AX PE=1 SV=2	0	3.3374e+07	0	7.16895e+06	0.214806	-2.21889
PPIE_HUMAN	3	2	0.95631	Peptidyl-prolyl cis-trans isomerase E OS=Homo sapiens OX=9606 GN=PPIE PE=1 SV=1	2.30858e+08	2.30658e+06	3.37821e+08	2.39454e+06	1.45912	0.545101
SERA_HUMAN	22	22	0.956438	D-3-phosphoglycerate dehydrogenase OS=Homo sapiens OX=9606 GN=PHGDH PE=1 SV=4	3810267578	5063260596	4243411370	4630583079	1.00005	7.58069e-05
IF4A1_HUMAN;IF4A3_HUMAN	14	7	0.957026	Eukaryotic initiation factor 4A-I OS=Homo sapiens OX=9606 GN=EIF4A1 PE=1 SV=1	2.89231e+08	7.90717e+08	2.41121e+08	8.59436e+08	1.01908	0.0272714
BIP_HUMAN;UTS2_HUMAN	43	38	0.957715	Endoplasmic reticulum chaperone BiP OS=Homo sapiens OX=9606 GN=HSPA5 PE=1 SV=2	13926783933	16599055555	13752850725	16554080515	0.992829	-0.0103832
GSTK1_HUMAN	4	4	0.957769	Glutathione S-transferase kappa 1 OS=Homo sapiens OX=9606 GN=GSTK1 PE=1 SV=3	7.73055e+07	2.7092e+08	8.99511e+07	2.56735e+08	0.995581	-0.00638886
TRA2B_HUMAN	4	4	0.95853	Transformer-2 protein homolog beta OS=Homo sapiens OX=9606 GN=TRA2B PE=1 SV=1	7.45231e+07	1.62702e+08	1.0686e+08	1.18839e+08	0.95141	-0.0718607
TGM2_HUMAN	7	6	0.958851	Protein-glutamine gamma-glutamyltransferase 2 OS=Homo sapiens OX=9606 GN=TGM2 PE=1 SV=2	5.09598e+07	4.38191e+08	7.54242e+07	3.45167e+08	0.859839	-0.217862
EX3L4_HUMAN	1	1	0.958946	Exocyst complex component 3-like protein 4 OS=Homo sapiens OX=9606 GN=EXOC3L4 PE=1 SV=2	216031856	0	4.49079e+07	0	0.207876	-2.2662
DNJA2_HUMAN	1	1	0.959363	DnaJ homolog subfamily A member 2 OS=Homo sapiens OX=9606 GN=DNAJA2 PE=1 SV=1	2.82337e+06	1.91267e+07	2.93494e+06	1.58878e+07	0.857525	-0.221749
VATA_HUMAN	14	14	0.959641	V-type proton ATPase catalytic subunit A OS=Homo sapiens OX=9606 GN=ATP6V1A PE=1 SV=2	4.82643e+08	1259069475	5.73798e+08	1132605989	0.979728	-0.0295475
ENOA_HUMAN;ENOB_HUMAN	36	30	0.960617	Alpha-enolase OS=Homo sapiens OX=9606 GN=ENO1 PE=1 SV=2	19935084354	39034478014	21612822460	37802060785	1.00755	0.0108539
PCBP1_HUMAN;PCBP4_HUMAN	16	11	0.961055	Poly(rC)-binding protein 1 OS=Homo sapiens OX=9606 GN=PCBP1 PE=1 SV=2	1569217447	2863878578	1832993984	2365033173	0.946974	-0.0786031
EIF3K_HUMAN	1	1	0.961406	Eukaryotic translation initiation factor 3 subunit K OS=Homo sapiens OX=9606 GN=EIF3K PE=1 SV=1	6.66471e+07	0	16560640	0	0.248482	-2.00878
PHB2_HUMAN	5	5	0.961584	Prohibitin-2 OS=Homo sapiens OX=9606 GN=PHB2 PE=1 SV=2	1.64177e+08	2.30032e+08	1.6273e+08	2.26205e+08	0.986622	-0.0194309
RL19_HUMAN	8	6	0.962515	60S ribosomal protein L19 OS=Homo sapiens OX=9606 GN=RPL19 PE=1 SV=1	6.08165e+08	5.64725e+08	4.93649e+08	6.83519e+08	1.00365	0.00525279
RBBP4_HUMAN	1	1	0.963526	Histone-binding protein RBBP4 OS=Homo sapiens OX=9606 GN=RBBP4 PE=1 SV=3	1.14105e+06	9.77735e+07	1.07506e+06	7.55279e+07	0.774436	-0.368782
NCPR_HUMAN	4	4	0.963909	NADPH--cytochrome P450 reductase OS=Homo sapiens OX=9606 GN=POR PE=1 SV=2	2.70795e+07	1.04656e+08	2.63207e+07	1.19427e+08	1.10636	0.145823
PHB_HUMAN	16	15	0.965302	Prohibitin OS=Homo sapiens OX=9606 GN=PHB PE=1 SV=1	1749899103	1233837153	1831247842	1145649618	0.997708	-0.00331049
TKT_HUMAN	31	31	0.965471	Transketolase OS=Homo sapiens OX=9606 GN=TKT PE=1 SV=3	5615595557	8722760929	5594165672	8500118025	0.982978	-0.0247695
NIBL1_HUMAN	14	13	0.96562	Niban-like protein 1 OS=Homo sapiens OX=9606 GN=FAM129B PE=1 SV=3	5.70027e+08	1153159069	6.11926e+08	1123953212	1.00737	0.0105883
ECH1_HUMAN	9	9	0.966584	Delta(3,5)-Delta(2,4)-dienoyl-CoA isomerase, mitochondrial OS=Homo sapiens OX=9606 GN=ECH1 PE=1 SV=2	309025579	9.0217e+08	3.14731e+08	9.52771e+08	1.04649	0.065556
CATA_HUMAN	17	16	0.966663	Catalase OS=Homo sapiens OX=9606 GN=CAT PE=1 SV=3	6.04507e+08	1867996918	6.39007e+08	1648493267	0.925175	-0.112201
RTCB_HUMAN	1	1	0.96669	tRNA-splicing ligase RtcB homolog OS=Homo sapiens OX=9606 GN=RTCB PE=1 SV=1	0	4.31506e+07	0	1.32671e+07	0.307461	-1.70152
RS20_HUMAN	4	3	0.966747	40S ribosomal protein S20 OS=Homo sapiens OX=9606 GN=RPS20 PE=1 SV=1	3.05507e+08	3.83487e+08	3.09133e+08	3.73744e+08	0.991122	-0.012865
PRS6B_HUMAN	5	4	0.967085	26S proteasome regulatory subunit 6B OS=Homo sapiens OX=9606 GN=PSMC4 PE=1 SV=2	1.37481e+07	2.11473e+08	1.47764e+07	1.65998e+08	0.802654	-0.31715
PGK1_HUMAN	36	27	0.967107	Phosphoglycerate kinase 1 OS=Homo sapiens OX=9606 GN=PGK1 PE=1 SV=3	11325296549	25515365190	11827674837	23258862998	0.952386	-0.0703814
ALDOA_HUMAN;sp|ALDOA_RABIT|	38	27	0.967771	Fructose-bisphosphate aldolase A OS=Homo sapiens OX=9606 GN=ALDOA PE=1 SV=2	18757056562	38365178451	20439109590	33830344990	0.950058	-0.073912
EIF3B_HUMAN	1	1	0.967866	Eukaryotic translation initiation factor 3 subunit B OS=Homo sapiens OX=9606 GN=EIF3B PE=1 SV=3	0	9.16226e+07	0	27988403	0.305475	-1.71087
RL26_HUMAN;RL26L_HUMAN	5	5	0.967949	60S ribosomal protein L26 OS=Homo sapiens OX=9606 GN=RPL26 PE=1 SV=1	2.23591e+08	3.12887e+08	1.98902e+08	3.41709e+08	1.0077	0.0110726
EF1A1_HUMAN;EF1A2_HUMAN	26	25	0.968556	Elongation factor 1-alpha 1 OS=Homo sapiens OX=9606 GN=EEF1A1 PE=1 SV=1	20003138981	25466678452	19583050618	26463533150	1.01268	0.0181849
AIMP1_HUMAN	1	1	0.969501	Aminoacyl tRNA synthase complex-interacting multifunctional protein 1 OS=Homo sapiens OX=9606 GN=AIMP1 PE=1 SV=2	56801.6	8.29472e+07	123052	5.77813e+07	0.697609	-0.51951
SMD3_HUMAN	2	2	0.96951	Small nuclear ribonucleoprotein Sm D3 OS=Homo sapiens OX=9606 GN=SNRPD3 PE=1 SV=1	1.12228e+08	1.70046e+08	9.43471e+07	1.95102e+08	1.02541	0.0362075
ACLY_HUMAN	19	19	0.969648	ATP-citrate synthase OS=Homo sapiens OX=9606 GN=ACLY PE=1 SV=3	4.30547e+08	1244214498	4.1145e+08	1219750009	0.973989	-0.0380219
TMEDA_HUMAN	4	4	0.970559	Transmembrane emp24 domain-containing protein 10 OS=Homo sapiens OX=9606 GN=TMED10 PE=1 SV=2	233843673	6.01583e+08	228121108	5.83388e+08	0.971371	-0.0419056
PSMD2_HUMAN	11	11	0.971824	26S proteasome non-ATPase regulatory subunit 2 OS=Homo sapiens OX=9606 GN=PSMD2 PE=1 SV=3	2.91858e+08	5.918e+08	287896425	6.25582e+08	1.03375	0.0478822
PGRC2_HUMAN	3	3	0.972771	Membrane-associated progesterone receptor component 2 OS=Homo sapiens OX=9606 GN=PGRMC2 PE=1 SV=1	6.17655e+07	1.11793e+08	5.92572e+07	1.12665e+08	0.990571	-0.0136682
HS90A_HUMAN;HS902_HUMAN;HS905_HUMAN;HS904_HUMAN;XPP3_HUMAN	52	29	0.973031	Heat shock protein HSP 90-alpha OS=Homo sapiens OX=9606 GN=HSP90AA1 PE=1 SV=5	8512911333	9645273375	9385709046	8795450464	1.00127	0.00182423
CLCB_HUMAN	1	1	0.973054	Clathrin light chain B OS=Homo sapiens OX=9606 GN=CLTB PE=1 SV=1	0	2.28847e+07	0	9.06263e+06	0.396012	-1.33638
MA2B1_HUMAN	13	13	0.973108	Lysosomal alpha-mannosidase OS=Homo sapiens OX=9606 GN=MAN2B1 PE=1 SV=3	3.73577e+08	9.18249e+08	4.5005e+08	793685887	0.962774	-0.054731
OAT_HUMAN	4	2	0.97319	Ornithine aminotransferase, mitochondrial OS=Homo sapiens OX=9606 GN=OAT PE=1 SV=1	497194314	0	1.68403e+08	0	0.338706	-1.5619
PDIA3_HUMAN	33	33	0.973241	Protein disulfide-isomerase A3 OS=Homo sapiens OX=9606 GN=PDIA3 PE=1 SV=4	7090278129	10481602181	7886806066	9580057495	0.994024	-0.008648
SMG1_HUMAN	4	1	0.973578	Serine/threonine-protein kinase SMG1 OS=Homo sapiens OX=9606 GN=SMG1 PE=1 SV=3	4.54761e+07	4.42581e+07	5.17325e+07	3.84757e+07	1.00528	0.00760029
IPO5_HUMAN;RNBP6_HUMAN	2	1	0.974706	Importin-5 OS=Homo sapiens OX=9606 GN=IPO5 PE=1 SV=4	0	8.36246e+06	0	3.67879e+06	0.439917	-1.1847
CLIC1_HUMAN	14	13	0.974829	Chloride intracellular channel protein 1 OS=Homo sapiens OX=9606 GN=CLIC1 PE=1 SV=4	4724715410	4650419197	5497861257	4040572170	1.01742	0.0249129
COPE_HUMAN	2	2	0.974854	Coatomer subunit epsilon OS=Homo sapiens OX=9606 GN=COPE PE=1 SV=3	8.22281e+07	149985393	7.78991e+07	1.63796e+08	1.04083	0.057738
ROA1_HUMAN;RA1L2_HUMAN	18	12	0.97595	Heterogeneous nuclear ribonucleoprotein A1 OS=Homo sapiens OX=9606 GN=HNRNPA1 PE=1 SV=5	2409163417	4099058644	2367082893	4065671206	0.988404	-0.0168269
PPCS_HUMAN	8	8	0.976182	Phosphopantothenate--cysteine ligase OS=Homo sapiens OX=9606 GN=PPCS PE=1 SV=2	205748646	3.09867e+08	1.95074e+08	3.34361e+08	1.0268	0.0381576
CUTA_HUMAN	2	2	0.977269	Protein CutA OS=Homo sapiens OX=9606 GN=CUTA PE=1 SV=2	2.06434e+08	3.38009e+08	3.05774e+08	2.32375e+08	0.98844	-0.0167745
GPX1_HUMAN	9	9	0.977779	Glutathione peroxidase 1 OS=Homo sapiens OX=9606 GN=GPX1 PE=1 SV=4	4.43226e+08	1362540104	6.48467e+08	9.66846e+08	0.894531	-0.160797
CAPG_HUMAN	17	16	0.978578	Macrophage-capping protein OS=Homo sapiens OX=9606 GN=CAPG PE=1 SV=2	5646287635	9790133133	5359781536	10055488767	0.99863	-0.00197809
NICA_HUMAN	1	1	0.978959	Nicastrin OS=Homo sapiens OX=9606 GN=NCSTN PE=1 SV=2	5.98951e+07	1.42671e+07	3.54191e+07	2.30746e+07	0.788727	-0.342401
IF4B_HUMAN	2	2	0.979198	Eukaryotic translation initiation factor 4B OS=Homo sapiens OX=9606 GN=EIF4B PE=1 SV=2	4.92785e+08	6.52307e+07	6.1828e+08	5.69996e+07	1.21014	0.275179
CH60_HUMAN	44	43	0.980111	60 kDa heat shock protein, mitochondrial OS=Homo sapiens OX=9606 GN=HSPD1 PE=1 SV=2	23217861520	29584300021	26168196967	26070458477	0.989328	-0.0154792
KCAB2_HUMAN	3	3	0.980842	Voltage-gated potassium channel subunit beta-2 OS=Homo sapiens OX=9606 GN=KCNAB2 PE=1 SV=2	1.6539e+08	3.57409e+08	1.51609e+08	4.03278e+08	1.06138	0.0859382
THIM_HUMAN	1	1	0.980869	3-ketoacyl-CoA thiolase, mitochondrial OS=Homo sapiens OX=9606 GN=ACAA2 PE=1 SV=2	2.66878e+07	38983799	3.73215e+07	2.75119e+07	0.987238	-0.0185307
HNRPC_HUMAN;HNRC1_HUMAN	12	12	0.981523	Heterogeneous nuclear ribonucleoproteins C1/C2 OS=Homo sapiens OX=9606 GN=HNRNPC PE=1 SV=4	1833298897	2448008310	1815255051	2500378163	1.00802	0.0115209
DPP3_HUMAN	3	3	0.981609	Dipeptidyl peptidase 3 OS=Homo sapiens OX=9606 GN=DPP3 PE=1 SV=2	8.07708e+07	6.9613e+07	6.11735e+07	9.09078e+07	1.01129	0.0161939
G3P_HUMAN;G3PT_HUMAN	36	36	0.981772	Glyceraldehyde-3-phosphate dehydrogenase OS=Homo sapiens OX=9606 GN=GAPDH PE=1 SV=3	17081998736	41142323562	17415805568	39129411460	0.971161	-0.0422169
PRS10_HUMAN	4	3	0.981774	26S proteasome regulatory subunit 10B OS=Homo sapiens OX=9606 GN=PSMC6 PE=1 SV=1	3.00384e+07	1.50907e+08	3.22181e+07	1.49004e+08	1.00153	0.0022074
ACTC_HUMAN;ACTA_HUMAN	25	3	0.981796	Actin, alpha cardiac muscle 1 OS=Homo sapiens OX=9606 GN=ACTC1 PE=1 SV=1	4.11356e+08	55472203470	7.88034e+08	33952643997	0.621662	-0.685798
1433G_HUMAN;1433S_HUMAN	23	13	0.983137	14-3-3 protein gamma OS=Homo sapiens OX=9606 GN=YWHAG PE=1 SV=2	4017863978	3435488445	4246875326	3225790175	1.00259	0.00373347
HNRH1_HUMAN;HNRH2_HUMAN	14	12	0.983293	Heterogeneous nuclear ribonucleoprotein H OS=Homo sapiens OX=9606 GN=HNRNPH1 PE=1 SV=4	1161870860	1447654806	1284029838	1303124051	0.991427	-0.0124217
GDIR1_HUMAN	7	7	0.98347	Rho GDP-dissociation inhibitor 1 OS=Homo sapiens OX=9606 GN=ARHGDIA PE=1 SV=3	1723506360	1411899655	1855850615	1323306580	1.01395	0.0199921
KPYM_HUMAN;KPYR_HUMAN	50	48	0.983988	Pyruvate kinase PKM OS=Homo sapiens OX=9606 GN=PKM PE=1 SV=4	28417596967	39442368150	28193328055	39337531151	0.99515	-0.00701378
CPNS1_HUMAN	3	3	0.984191	Calpain small subunit 1 OS=Homo sapiens OX=9606 GN=CAPNS1 PE=1 SV=1	1.88296e+06	2.54359e+08	2.84273e+06	1.94731e+08	0.771047	-0.375109
S10AA_HUMAN	3	3	0.984586	Protein S100-A10 OS=Homo sapiens OX=9606 GN=S100A10 PE=1 SV=2	5.9732e+08	1240933930	6.19863e+08	1222098385	1.00202	0.0029069
SORCN_HUMAN	1	1	0.984591	Sorcin OS=Homo sapiens OX=9606 GN=SRI PE=1 SV=1	0	15631334	0	2.68317e+07	1.71653	0.779495
RSMB_HUMAN	3	3	0.986043	Small nuclear ribonucleoprotein-associated proteins B and B' OS=Homo sapiens OX=9606 GN=SNRPB PE=1 SV=2	1.37558e+08	141102924	1.28925e+08	1.50095e+08	1.00129	0.00185292
HNRPM_HUMAN	23	21	0.986124	Heterogeneous nuclear ribonucleoprotein M OS=Homo sapiens OX=9606 GN=HNRNPM PE=1 SV=3	4.07642e+08	1821572078	506867608	1519336497	0.908932	-0.137756
RAC2_HUMAN;RAC3_HUMAN;RHOJ_HUMAN	9	5	0.98653	Ras-related C3 botulinum toxin substrate 2 OS=Homo sapiens OX=9606 GN=RAC2 PE=1 SV=1	8.40551e+08	905459291	1146986718	6.7044e+08	1.0409	0.057835
QCR1_HUMAN	10	9	0.987022	Cytochrome b-c1 complex subunit 1, mitochondrial OS=Homo sapiens OX=9606 GN=UQCRC1 PE=1 SV=3	923657270	9.07563e+08	1021803551	8.17018e+08	1.00415	0.00597627
sp|ALBU_BOVIN|	15	10	0.987197	sp|ALBU_BOVIN|	5.09237e+08	9.94182e+08	1017230114	5.06485e+08	1.0135	0.0193454
SYYC_HUMAN	20	17	0.987409	Tyrosine--tRNA ligase, cytoplasmic OS=Homo sapiens OX=9606 GN=YARS PE=1 SV=4	9.38624e+08	1315498712	1006572165	1235351867	0.994588	-0.00782868
MPV17_HUMAN	1	1	0.98744	Protein Mpv17 OS=Homo sapiens OX=9606 GN=MPV17 PE=1 SV=1	0	2.99347e+07	0	4.72124e+07	1.57718	0.657344
TCPE_HUMAN	22	19	0.987679	T-complex protein 1 subunit epsilon OS=Homo sapiens OX=9606 GN=CCT5 PE=1 SV=1	1070871393	1481345186	1129709564	1394757429	0.989127	-0.0157719
ACTB_HUMAN;POTEE_HUMAN;POTEF_HUMAN;POTEI_HUMAN;POTEJ_HUMAN;ACTBM_HUMAN	42	17	0.9877	Actin, cytoplasmic 1 OS=Homo sapiens OX=9606 GN=ACTB PE=1 SV=1	17195446541	140778000000	21013698242	120812000000	0.897782	-0.155563
ROAA_HUMAN	2	1	0.987757	Heterogeneous nuclear ribonucleoprotein A/B OS=Homo sapiens OX=9606 GN=HNRNPAB PE=1 SV=2	0	8.70801e+07	0	5.50234e+07	0.631871	-0.662298
RS15_HUMAN	6	6	0.987831	40S ribosomal protein S15 OS=Homo sapiens OX=9606 GN=RPS15 PE=1 SV=2	8.01419e+07	1702361537	9.98799e+07	1465019248	0.877922	-0.187835
RUVB1_HUMAN	6	6	0.988567	RuvB-like 1 OS=Homo sapiens OX=9606 GN=RUVBL1 PE=1 SV=1	1.05984e+08	2.36724e+08	1.1401e+08	2.16432e+08	0.964208	-0.0525833
VPS29_HUMAN	4	4	0.988741	Vacuolar protein sorting-associated protein 29 OS=Homo sapiens OX=9606 GN=VPS29 PE=1 SV=1	7.4369e+07	1.70596e+08	8.63339e+07	1.49299e+08	0.961906	-0.056032
NSDHL_HUMAN	1	1	0.98877	Sterol-4-alpha-carboxylate 3-dehydrogenase, decarboxylating OS=Homo sapiens OX=9606 GN=NSDHL PE=1 SV=2	2.24124e+07	5.97232e+07	2.57959e+07	5.29008e+07	0.958131	-0.0617051
NAGAB_HUMAN	1	1	0.988864	Alpha-N-acetylgalactosaminidase OS=Homo sapiens OX=9606 GN=NAGA PE=1 SV=2	0	4.00313e+07	0	2.68096e+07	0.669717	-0.578377
FUBP3_HUMAN	3	1	0.989315	Far upstream element-binding protein 3 OS=Homo sapiens OX=9606 GN=FUBP3 PE=1 SV=2	0	2.32018e+07	0	1.59735e+07	0.68846	-0.538555
KCD12_HUMAN	2	2	0.989594	BTB/POZ domain-containing protein KCTD12 OS=Homo sapiens OX=9606 GN=KCTD12 PE=1 SV=1	1.74984e+07	1.42729e+08	1.75636e+07	148606483	1.03709	0.0525367
XRCC6_HUMAN	7	6	0.990087	X-ray repair cross-complementing protein 6 OS=Homo sapiens OX=9606 GN=XRCC6 PE=1 SV=2	2.74338e+08	230844516	1.96184e+08	3.20461e+08	1.02269	0.0323676
2AAA_HUMAN;2AAB_HUMAN	22	22	0.990364	Serine/threonine-protein phosphatase 2A 65 kDa regulatory subunit A alpha isoform OS=Homo sapiens OX=9606 GN=PPP2R1A PE=1 SV=4	1632981462	2173277776	1762327533	2022495480	0.994368	-0.00814799
TADBP_HUMAN	2	2	0.990401	TAR DNA-binding protein 43 OS=Homo sapiens OX=9606 GN=TARDBP PE=1 SV=1	1.16138e+08	4.04941e+07	1.19645e+08	4.01255e+07	1.02004	0.0286218
APOC2_HUMAN	2	2	0.990755	Apolipoprotein C-II OS=Homo sapiens OX=9606 GN=APOC2 PE=1 SV=1	3.8959e+07	1.01043e+08	5.40993e+07	7.37247e+07	0.913014	-0.13129
RS14_HUMAN	4	4	0.990999	40S ribosomal protein S14 OS=Homo sapiens OX=9606 GN=RPS14 PE=1 SV=3	401562153	2.36003e+08	3.60017e+08	2.61164e+08	0.974303	-0.0375574
IF4H_HUMAN	3	3	0.991159	Eukaryotic translation initiation factor 4H OS=Homo sapiens OX=9606 GN=EIF4H PE=1 SV=5	1.85245e+08	2.73243e+08	1.94024e+08	2.59304e+08	0.988743	-0.0163328
PIMT_HUMAN	2	2	0.991417	Protein-L-isoaspartate(D-aspartate) O-methyltransferase OS=Homo sapiens OX=9606 GN=PCMT1 PE=1 SV=4	3.83496e+06	1.93008e+08	3.70616e+06	1.86722e+08	0.967407	-0.0478046
DAZP1_HUMAN	1	1	0.991732	DAZ-associated protein 1 OS=Homo sapiens OX=9606 GN=DAZAP1 PE=1 SV=1	5.94703e+07	0	4.38381e+07	0	0.737143	-0.439984
CAZA1_HUMAN	13	9	0.991756	F-actin-capping protein subunit alpha-1 OS=Homo sapiens OX=9606 GN=CAPZA1 PE=1 SV=3	1410960929	1966149045	1705104680	1633332167	0.988548	-0.0166164
G6PI_HUMAN;SIX5_HUMAN	26	25	0.992051	Glucose-6-phosphate isomerase OS=Homo sapiens OX=9606 GN=GPI PE=1 SV=4	1999307769	4745934763	2144867424	4480706636	0.982259	-0.0258249
NUP98_HUMAN	2	1	0.992512	Nuclear pore complex protein Nup98-Nup96 OS=Homo sapiens OX=9606 GN=NUP98 PE=1 SV=4	9.35484e+07	1.04017e+08	8.41829e+07	1.15184e+08	1.00912	0.0131
TMED9_HUMAN	3	1	0.99262	Transmembrane emp24 domain-containing protein 9 OS=Homo sapiens OX=9606 GN=TMED9 PE=1 SV=2	0	4.10067e+07	0	5.37707e+07	1.31127	0.390963
DX39B_HUMAN	11	3	0.992683	Spliceosome RNA helicase DDX39B OS=Homo sapiens OX=9606 GN=DDX39B PE=1 SV=1	1.64925e+08	2.19147e+08	1.5177e+08	2.39471e+08	1.01866	0.0266778
GDIA_HUMAN	11	2	0.992922	Rab GDP dissociation inhibitor alpha OS=Homo sapiens OX=9606 GN=GDI1 PE=1 SV=2	0	1.67369e+08	0	1.27014e+08	0.758881	-0.398054
PTER_HUMAN	1	1	0.993258	Phosphotriesterase-related protein OS=Homo sapiens OX=9606 GN=PTER PE=1 SV=1	0	5.19395e+07	0	6.67305e+07	1.28477	0.361516
UBQL1_HUMAN	1	1	0.993373	Ubiquilin-1 OS=Homo sapiens OX=9606 GN=UBQLN1 PE=1 SV=2	0	2.18614e+07	0	2.76454e+07	1.26458	0.338654
MYL6_HUMAN;MYL6B_HUMAN;MYL1_HUMAN	11	11	0.993763	Myosin light polypeptide 6 OS=Homo sapiens OX=9606 GN=MYL6 PE=1 SV=2	2111650136	6688881605	2592376549	5383294422	0.906271	-0.141985
FUBP2_HUMAN	9	6	0.9949	Far upstream element-binding protein 2 OS=Homo sapiens OX=9606 GN=KHSRP PE=1 SV=4	191481743	475031229	2.275e+08	4.02931e+08	0.945865	-0.0802942
RUXE_HUMAN	1	1	0.994914	Small nuclear ribonucleoprotein E OS=Homo sapiens OX=9606 GN=SNRPE PE=1 SV=1	0	1.3002e+08	0	1.58506e+08	1.21909	0.285803
PRP8_HUMAN	2	1	0.995663	Pre-mRNA-processing-splicing factor 8 OS=Homo sapiens OX=9606 GN=PRPF8 PE=1 SV=2	0	2.86439e+07	0	3.34674e+07	1.16839	0.224526
BCAT1_HUMAN	1	1	0.995851	Branched-chain-amino-acid aminotransferase, cytosolic OS=Homo sapiens OX=9606 GN=BCAT1 PE=1 SV=3	1.81689e+08	0	2.14122e+08	0	1.17851	0.236966
RS26_HUMAN	1	1	0.996132	40S ribosomal protein S26 OS=Homo sapiens OX=9606 GN=RPS26 PE=1 SV=3	2.73547e+08	1.81717e+08	2.75596e+08	1.80946e+08	1.00281	0.00404404
KCC1A_HUMAN	1	1	0.996206	Calcium/calmodulin-dependent protein kinase type 1 OS=Homo sapiens OX=9606 GN=CAMK1 PE=1 SV=1	0	1.47656e+07	0	1.29652e+07	0.878066	-0.187599
ECI1_HUMAN	1	1	0.996271	Enoyl-CoA delta isomerase 1, mitochondrial OS=Homo sapiens OX=9606 GN=ECI1 PE=1 SV=1	0	8.15883e+07	0	9.39941e+07	1.15205	0.204208
PPIH_HUMAN	4	1	0.996299	Peptidyl-prolyl cis-trans isomerase H OS=Homo sapiens OX=9606 GN=PPIH PE=1 SV=1	0	9.09077e+07	0	7.90124e+07	0.869149	-0.202324
SETLP_HUMAN	5	1	0.996462	Protein SETSIP OS=Homo sapiens OX=9606 GN=SETSIP PE=1 SV=1	4.61188e+08	0	5.34e+08	0	1.15788	0.211486
QKI_HUMAN	1	1	0.996495	Protein quaking OS=Homo sapiens OX=9606 GN=QKI PE=1 SV=1	0	5.23722e+07	0	4.6033e+07	0.878958	-0.186134
PUR2_HUMAN	2	1	0.996652	Trifunctional purine biosynthetic protein adenosine-3 OS=Homo sapiens OX=9606 GN=GART PE=1 SV=1	0	3.81099e+07	0	3.37628e+07	0.885934	-0.174729
UBC9_HUMAN	1	1	0.997191	SUMO-conjugating enzyme UBC9 OS=Homo sapiens OX=9606 GN=UBE2I PE=1 SV=1	0	4.19499e+07	0	3.78734e+07	0.902824	-0.147483
DX39A_HUMAN	9	1	0.997407	ATP-dependent RNA helicase DDX39A OS=Homo sapiens OX=9606 GN=DDX39A PE=1 SV=2	0	9.04801e+07	0	9.98826e+07	1.10392	0.142633
IDHP_HUMAN	25	22	0.997438	Isocitrate dehydrogenase [NADP], mitochondrial OS=Homo sapiens OX=9606 GN=IDH2 PE=1 SV=2	3022850509	3761416827	3180964526	3571248211	0.995275	-0.00683266
PFKAL_HUMAN	4	1	0.997447	ATP-dependent 6-phosphofructokinase, liver type OS=Homo sapiens OX=9606 GN=PFKL PE=1 SV=6	0	1.31131e+08	0	1.18801e+08	0.905975	-0.142457
MCTS1_HUMAN	1	1	0.997694	Malignant T-cell-amplified sequence 1 OS=Homo sapiens OX=9606 GN=MCTS1 PE=1 SV=1	0	4.18272e+07	0	3.846e+07	0.919497	-0.121084
GT251_HUMAN;GT252_HUMAN	11	11	0.99818	Procollagen galactosyltransferase 1 OS=Homo sapiens OX=9606 GN=COLGALT1 PE=1 SV=1	3.17087e+08	4.90328e+08	3.30036e+08	4.71774e+08	0.993058	-0.0100504
SYNE2_HUMAN	5	1	0.998458	Nesprin-2 OS=Homo sapiens OX=9606 GN=SYNE2 PE=1 SV=3	0	1.80703e+07	0	1.90682e+07	1.05522	0.0775445
LSM2_HUMAN	1	1	0.998923	U6 snRNA-associated Sm-like protein LSm2 OS=Homo sapiens OX=9606 GN=LSM2 PE=1 SV=1	0	9.14701e+07	0	9.53022e+07	1.04189	0.0592091
CLCA_HUMAN	7	7	0.999287	Clathrin light chain A OS=Homo sapiens OX=9606 GN=CLTA PE=1 SV=1	450310919	4.47993e+08	4.99314e+08	4.04113e+08	1.0057	0.00820413
NTF2_HUMAN	3	3	0.99941	Nuclear transport factor 2 OS=Homo sapiens OX=9606 GN=NUTF2 PE=1 SV=1	1.21578e+08	4.09801e+08	1.09695e+08	4.54905e+08	0.941161	-0.087486
1A30_HUMAN;1A03_HUMAN;1A23_HUMAN;1A01_HUMAN;1C05_HUMAN;HLAH_HUMAN;HLAE_HUMAN	7	0		HLA class I histocompatibility antigen, A-30 alpha chain OS=Homo sapiens OX=9606 GN=HLA-A PE=1 SV=2
1C12_HUMAN;1C06_HUMAN	5	0		HLA class I histocompatibility antigen, Cw-12 alpha chain OS=Homo sapiens OX=9606 GN=HLA-C PE=1 SV=2
1C17_HUMAN;1B73_HUMAN	5	0		HLA class I histocompatibility antigen, Cw-17 alpha chain OS=Homo sapiens OX=9606 GN=HLA-C PE=1 SV=1
ACTN2_HUMAN	15	0		Alpha-actinin-2 OS=Homo sapiens OX=9606 GN=ACTN2 PE=1 SV=1
ACTN3_HUMAN	12	0		Alpha-actinin-3 OS=Homo sapiens OX=9606 GN=ACTN3 PE=1 SV=2
ADPGK_HUMAN	1	0		ADP-dependent glucokinase OS=Homo sapiens OX=9606 GN=ADPGK PE=1 SV=1
AGRIN_HUMAN	1	0		Agrin OS=Homo sapiens OX=9606 GN=AGRN PE=1 SV=5
ALBU_HUMAN	5	0		Serum albumin OS=Homo sapiens OX=9606 GN=ALB PE=1 SV=2
ANR26_HUMAN	2	0		Ankyrin repeat domain-containing protein 26 OS=Homo sapiens OX=9606 GN=ANKRD26 PE=1 SV=3
ASAP2_HUMAN	1	0		Arf-GAP with SH3 domain, ANK repeat and PH domain-containing protein 2 OS=Homo sapiens OX=9606 GN=ASAP2 PE=1 SV=3
AT1A4_HUMAN	6	0		Sodium/potassium-transporting ATPase subunit alpha-4 OS=Homo sapiens OX=9606 GN=ATP1A4 PE=1 SV=3
AT2A3_HUMAN	2	0		Sarcoplasmic/endoplasmic reticulum calcium ATPase 3 OS=Homo sapiens OX=9606 GN=ATP2A3 PE=1 SV=2
AT2B2_HUMAN	3	0		Plasma membrane calcium-transporting ATPase 2 OS=Homo sapiens OX=9606 GN=ATP2B2 PE=1 SV=2
BAK_HUMAN	1	0		Bcl-2 homologous antagonist/killer OS=Homo sapiens OX=9606 GN=BAK1 PE=1 SV=1
BAX_HUMAN	1	0		Apoptosis regulator BAX OS=Homo sapiens OX=9606 GN=BAX PE=1 SV=1
C8AP2_HUMAN	1	0		CASP8-associated protein 2 OS=Homo sapiens OX=9606 GN=CASP8AP2 PE=1 SV=1
CAB39_HUMAN	1	0		Calcium-binding protein 39 OS=Homo sapiens OX=9606 GN=CAB39 PE=1 SV=1
CBLN4_HUMAN	1	0		Cerebellin-4 OS=Homo sapiens OX=9606 GN=CBLN4 PE=1 SV=1
CCG6_HUMAN	1	0		Voltage-dependent calcium channel gamma-6 subunit OS=Homo sapiens OX=9606 GN=CACNG6 PE=2 SV=1
CJ067_HUMAN	1	0		Uncharacterized protein C10orf67, mitochondrial OS=Homo sapiens OX=9606 GN=C10orf67 PE=2 SV=3
COPA_HUMAN	1	0		Coatomer subunit alpha OS=Homo sapiens OX=9606 GN=COPA PE=1 SV=2
DESM_HUMAN	11	0		Desmin OS=Homo sapiens OX=9606 GN=DES PE=1 SV=3
DPOE1_HUMAN	1	0		DNA polymerase epsilon catalytic subunit A OS=Homo sapiens OX=9606 GN=POLE PE=1 SV=5
DYRK4_HUMAN	1	0		Dual specificity tyrosine-phosphorylation-regulated kinase 4 OS=Homo sapiens OX=9606 GN=DYRK4 PE=1 SV=2
ECHD1_HUMAN	1	0		Ethylmalonyl-CoA decarboxylase OS=Homo sapiens OX=9606 GN=ECHDC1 PE=1 SV=2
EFL1_HUMAN	1	0		Elongation factor-like GTPase 1 OS=Homo sapiens OX=9606 GN=EFL1 PE=1 SV=2
ENOG_HUMAN	5	0		Gamma-enolase OS=Homo sapiens OX=9606 GN=ENO2 PE=1 SV=3
EPIPL_HUMAN	5	0		Epiplakin OS=Homo sapiens OX=9606 GN=EPPK1 PE=1 SV=3
ERLN1_HUMAN	4	0		Erlin-1 OS=Homo sapiens OX=9606 GN=ERLIN1 PE=1 SV=1
FA81A_HUMAN	1	0		Protein FAM81A OS=Homo sapiens OX=9606 GN=FAM81A PE=2 SV=3
FBF1_HUMAN	2	0		Fas-binding factor 1 OS=Homo sapiens OX=9606 GN=FBF1 PE=1 SV=2
FETUA_HUMAN	1	0		Alpha-2-HS-glycoprotein OS=Homo sapiens OX=9606 GN=AHSG PE=1 SV=1
FSIP2_HUMAN	1	0		Fibrous sheath-interacting protein 2 OS=Homo sapiens OX=9606 GN=FSIP2 PE=2 SV=4
GID8_HUMAN	1	0		Glucose-induced degradation protein 8 homolog OS=Homo sapiens OX=9606 GN=GID8 PE=1 SV=1
GSTM1_HUMAN	1	0		Glutathione S-transferase Mu 1 OS=Homo sapiens OX=9606 GN=GSTM1 PE=1 SV=3
H2A1A_HUMAN	8	0		Histone H2A type 1-A OS=Homo sapiens OX=9606 GN=HIST1H2AA PE=1 SV=3
H2A1B_HUMAN	7	0		Histone H2A type 1-B/E OS=Homo sapiens OX=9606 GN=HIST1H2AB PE=1 SV=2
H2A1C_HUMAN	8	0		Histone H2A type 1-C OS=Homo sapiens OX=9606 GN=HIST1H2AC PE=1 SV=3
H2A1D_HUMAN	7	0		Histone H2A type 1-D OS=Homo sapiens OX=9606 GN=HIST1H2AD PE=1 SV=2
H2A1H_HUMAN	8	0		Histone H2A type 1-H OS=Homo sapiens OX=9606 GN=HIST1H2AH PE=1 SV=3
H2B1B_HUMAN;H2B2C_HUMAN	14	0		Histone H2B type 1-B OS=Homo sapiens OX=9606 GN=HIST1H2BB PE=1 SV=2
H2B1C_HUMAN;H2BFS_HUMAN	14	0		Histone H2B type 1-C/E/F/G/I OS=Homo sapiens OX=9606 GN=HIST1H2BC PE=1 SV=4
H2B1L_HUMAN;H2B1A_HUMAN	13	0		Histone H2B type 1-L OS=Homo sapiens OX=9606 GN=HIST1H2BL PE=1 SV=3
H90B4_HUMAN	8	0		Putative heat shock protein HSP 90-beta 4 OS=Homo sapiens OX=9606 GN=HSP90AB4P PE=5 SV=1
HS71L_HUMAN	12	0		Heat shock 70 kDa protein 1-like OS=Homo sapiens OX=9606 GN=HSPA1L PE=1 SV=2
HS74L_HUMAN	2	0		Heat shock 70 kDa protein 4L OS=Homo sapiens OX=9606 GN=HSPA4L PE=1 SV=3
HSP76_HUMAN	11	0		Heat shock 70 kDa protein 6 OS=Homo sapiens OX=9606 GN=HSPA6 PE=1 SV=2
HUWE1_HUMAN	1	0		E3 ubiquitin-protein ligase HUWE1 OS=Homo sapiens OX=9606 GN=HUWE1 PE=1 SV=3
INT4_HUMAN	1	0		Integrator complex subunit 4 OS=Homo sapiens OX=9606 GN=INTS4 PE=1 SV=2
IPRI_HUMAN	1	0		Inositol 1,4,5-trisphosphate receptor-interacting protein OS=Homo sapiens OX=9606 GN=ITPRIP PE=1 SV=1
ITB3_HUMAN	1	0		Integrin beta-3 OS=Homo sapiens OX=9606 GN=ITGB3 PE=1 SV=2
IZUM1_HUMAN	1	0		Izumo sperm-egg fusion protein 1 OS=Homo sapiens OX=9606 GN=IZUMO1 PE=1 SV=2
JMJD4_HUMAN	1	0		JmjC domain-containing protein 4 OS=Homo sapiens OX=9606 GN=JMJD4 PE=1 SV=2
MACC1_HUMAN	2	0		Metastasis-associated in colon cancer protein 1 OS=Homo sapiens OX=9606 GN=MACC1 PE=1 SV=2
MCLN2_HUMAN	1	0		Mucolipin-2 OS=Homo sapiens OX=9606 GN=MCOLN2 PE=1 SV=2
MFHA1_HUMAN	1	0		Malignant fibrous histiocytoma-amplified sequence 1 OS=Homo sapiens OX=9606 GN=MFHAS1 PE=1 SV=2
MYH1_HUMAN	2	0		Myosin-1 OS=Homo sapiens OX=9606 GN=MYH1 PE=1 SV=3
MYO15_HUMAN	1	0		Unconventional myosin-XV OS=Homo sapiens OX=9606 GN=MYO15A PE=1 SV=2
NACA2_HUMAN	1	0		Nascent polypeptide-associated complex subunit alpha-2 OS=Homo sapiens OX=9606 GN=NACA2 PE=1 SV=1
NKX22_HUMAN	2	0		Homeobox protein Nkx-2.2 OS=Homo sapiens OX=9606 GN=NKX2-2 PE=2 SV=1
OXND1_HUMAN	1	0		Oxidoreductase NAD-binding domain-containing protein 1 OS=Homo sapiens OX=9606 GN=OXNAD1 PE=1 SV=1
PERI_HUMAN	6	0		Peripherin OS=Homo sapiens OX=9606 GN=PRPH PE=1 SV=2
PFKAM_HUMAN	2	0		ATP-dependent 6-phosphofructokinase, muscle type OS=Homo sapiens OX=9606 GN=PFKM PE=1 SV=2
PGK2_HUMAN	10	0		Phosphoglycerate kinase 2 OS=Homo sapiens OX=9606 GN=PGK2 PE=1 SV=3
PLA2R_HUMAN	1	0		Secretory phospholipase A2 receptor OS=Homo sapiens OX=9606 GN=PLA2R1 PE=1 SV=2
PP1B_HUMAN	3	0		Serine/threonine-protein phosphatase PP1-beta catalytic subunit OS=Homo sapiens OX=9606 GN=PPP1CB PE=1 SV=3
PSMA8_HUMAN	5	0		Proteasome subunit alpha-type 8 OS=Homo sapiens OX=9606 GN=PSMA8 PE=2 SV=3
RAB3D_HUMAN	2	0		Ras-related protein Rab-3D OS=Homo sapiens OX=9606 GN=RAB3D PE=1 SV=1
RAB30_HUMAN	2	0		Ras-related protein Rab-30 OS=Homo sapiens OX=9606 GN=RAB30 PE=1 SV=2
RADI_HUMAN	13	0		Radixin OS=Homo sapiens OX=9606 GN=RDX PE=1 SV=1
RTTN_HUMAN	1	0		Rotatin OS=Homo sapiens OX=9606 GN=RTTN PE=1 SV=3
RUXF_HUMAN	1	0		Small nuclear ribonucleoprotein F OS=Homo sapiens OX=9606 GN=SNRPF PE=1 SV=1
RUXGL_HUMAN	1	0		Putative small nuclear ribonucleoprotein G-like protein 15 OS=Homo sapiens OX=9606 GN=SNRPGP15 PE=5 SV=2
S35F3_HUMAN	2	0		Putative thiamine transporter SLC35F3 OS=Homo sapiens OX=9606 GN=SLC35F3 PE=2 SV=2
SHQ1_HUMAN	1	0		Protein SHQ1 homolog OS=Homo sapiens OX=9606 GN=SHQ1 PE=1 SV=2
SL9C2_HUMAN	1	0		Sodium/hydrogen exchanger 11 OS=Homo sapiens OX=9606 GN=SLC9C2 PE=2 SV=1
SMC1A_HUMAN	1	0		Structural maintenance of chromosomes protein 1A OS=Homo sapiens OX=9606 GN=SMC1A PE=1 SV=2
SNX1_HUMAN	2	0		Sorting nexin-1 OS=Homo sapiens OX=9606 GN=SNX1 PE=1 SV=3
STAU1_HUMAN	1	0		Double-stranded RNA-binding protein Staufen homolog 1 OS=Homo sapiens OX=9606 GN=STAU1 PE=1 SV=2
SUCB1_HUMAN	1	0		Succinate--CoA ligase [ADP-forming] subunit beta, mitochondrial OS=Homo sapiens OX=9606 GN=SUCLA2 PE=1 SV=3
TBA1A_HUMAN;TBAL3_HUMAN	27	0		Tubulin alpha-1A chain OS=Homo sapiens OX=9606 GN=TUBA1A PE=1 SV=1
TBA1B_HUMAN;TBA4B_HUMAN	27	0		Tubulin alpha-1B chain OS=Homo sapiens OX=9606 GN=TUBA1B PE=1 SV=1
TBA1C_HUMAN	24	0		Tubulin alpha-1C chain OS=Homo sapiens OX=9606 GN=TUBA1C PE=1 SV=1
TBA3C_HUMAN;TBA3E_HUMAN	23	0		Tubulin alpha-3C/D chain OS=Homo sapiens OX=9606 GN=TUBA3C PE=1 SV=3
TBA8_HUMAN	14	0		Tubulin alpha-8 chain OS=Homo sapiens OX=9606 GN=TUBA8 PE=1 SV=1
TBB2B_HUMAN;TBB2A_HUMAN	22	0		Tubulin beta-2B chain OS=Homo sapiens OX=9606 GN=TUBB2B PE=1 SV=1
TBB3_HUMAN	14	0		Tubulin beta-3 chain OS=Homo sapiens OX=9606 GN=TUBB3 PE=1 SV=2
TBB4A_HUMAN	24	0		Tubulin beta-4A chain OS=Homo sapiens OX=9606 GN=TUBB4A PE=1 SV=2
TCPW_HUMAN	4	0		T-complex protein 1 subunit zeta-2 OS=Homo sapiens OX=9606 GN=CCT6B PE=1 SV=5
TF3C4_HUMAN	2	0		General transcription factor 3C polypeptide 4 OS=Homo sapiens OX=9606 GN=GTF3C4 PE=1 SV=2
TLN2_HUMAN	18	0		Talin-2 OS=Homo sapiens OX=9606 GN=TLN2 PE=1 SV=4
TMED4_HUMAN	2	0		Transmembrane emp24 domain-containing protein 4 OS=Homo sapiens OX=9606 GN=TMED4 PE=1 SV=1
TN13B_HUMAN	1	0		Tumor necrosis factor ligand superfamily member 13B OS=Homo sapiens OX=9606 GN=TNFSF13B PE=1 SV=1
TYB10_HUMAN	1	0		Thymosin beta-10 OS=Homo sapiens OX=9606 GN=TMSB10 PE=1 SV=2
UBP33_HUMAN	1	0		Ubiquitin carboxyl-terminal hydrolase 33 OS=Homo sapiens OX=9606 GN=USP33 PE=1 SV=2
UPP2_HUMAN	1	0		Uridine phosphorylase 2 OS=Homo sapiens OX=9606 GN=UPP2 PE=1 SV=1
VAPB_HUMAN	1	0		Vesicle-associated membrane protein-associated protein B/C OS=Homo sapiens OX=9606 GN=VAPB PE=1 SV=3
WDR64_HUMAN	1	0		WD repeat-containing protein 64 OS=Homo sapiens OX=9606 GN=WDR64 PE=2 SV=1
WNT16_HUMAN	1	0		Protein Wnt-16 OS=Homo sapiens OX=9606 GN=WNT16 PE=2 SV=1

## Sheet: Hi-L2126_D
Dc_VS_Hi-L2126 pval 0.01
					Normalized abundance
					CTRL Dc		2126_D		Ratio	Fold Change
Accession	Peptide count	Unique peptides	Anova (p)	Description	K1_HyprG-1002119_g180-30min-Top8_014	K3_HyprG-1002119_g180-30min-Top8_027	D1_HyprG-1002119_g180-30min-Top8_007	D3_HyprG-1002119_g180-30min-Top8_020
MDHM_HUMAN	22	22	0.00328083	Malate dehydrogenase, mitochondrial OS=Homo sapiens OX=9606 GN=MDH2 PE=1 SV=3	1.43737e+10	1.45529e+10	1.72563e+10	1.75573e+10	1.20352	0.267259
RS4X_HUMAN	22	12	0.00549778	40S ribosomal protein S4, X isoform OS=Homo sapiens OX=9606 GN=RPS4X PE=1 SV=2	1.14654e+09	1.13465e+09	8.56529e+08	8.90059e+08	0.76565	-0.385244
SDHA_HUMAN	2	2	0.00847394	Succinate dehydrogenase [ubiquinone] flavoprotein subunit, mitochondrial OS=Homo sapiens OX=9606 GN=SDHA PE=1 SV=2	8.35466e+07	8.32038e+07	1.07018e+08	1.08931e+08	1.29504	0.372998
NDK3_HUMAN	3	2	0.012715	Nucleoside diphosphate kinase 3 OS=Homo sapiens OX=9606 GN=NME3 PE=1 SV=2	1.12302e+07	3.05651e+07	1.18782e+08	1.13677e+08	5.56184	2.47556
MTDC_HUMAN	2	2	0.0187562	Bifunctional methylenetetrahydrofolate dehydrogenase/cyclohydrolase, mitochondrial OS=Homo sapiens OX=9606 GN=MTHFD2 PE=1 SV=2	5.04327e+07	6.1864e+07	1.39284e+08	1.23485e+08	2.33996	1.22648
RAB7A_HUMAN	9	8	0.0239751	Ras-related protein Rab-7a OS=Homo sapiens OX=9606 GN=RAB7A PE=1 SV=1	1.18386e+09	1.34602e+09	1.88786e+09	1.91423e+09	1.50287	0.587725
SDCB1_HUMAN	7	6	0.0288218	Syntenin-1 OS=Homo sapiens OX=9606 GN=SDCBP PE=1 SV=1	1.62206e+08	1.83634e+08	4.67696e+08	6.94718e+08	3.36113	1.74895
RL18A_HUMAN	7	7	0.0310601	60S ribosomal protein L18a OS=Homo sapiens OX=9606 GN=RPL18A PE=1 SV=2	6.01051e+08	6.20546e+08	4.71801e+08	4.23488e+08	0.732885	-0.448341
RL18_HUMAN	9	8	0.0410514	60S ribosomal protein L18 OS=Homo sapiens OX=9606 GN=RPL18 PE=1 SV=2	1.35577e+09	1.30232e+09	1.02517e+09	1.11278e+09	0.804318	-0.314162
ARC1B_HUMAN;ARC1A_HUMAN	16	16	0.0412129	Actin-related protein 2/3 complex subunit 1B OS=Homo sapiens OX=9606 GN=ARPC1B PE=1 SV=3	2.40497e+09	2.35841e+09	2.0857e+09	1.95096e+09	0.847436	-0.238823
GNS_HUMAN	3	3	0.0414174	N-acetylglucosamine-6-sulfatase OS=Homo sapiens OX=9606 GN=GNS PE=1 SV=3	1.27268e+08	9.03253e+07	2.86854e+08	2.43851e+08	2.43898	1.28628
TCPA_HUMAN	18	16	0.0445291	T-complex protein 1 subunit alpha OS=Homo sapiens OX=9606 GN=TCP1 PE=1 SV=1	1.37351e+09	1.40495e+09	9.72919e+08	1.10358e+09	0.747356	-0.420132
RSMB_HUMAN	3	3	0.0456838	Small nuclear ribonucleoprotein-associated proteins B and B' OS=Homo sapiens OX=9606 GN=SNRPB PE=1 SV=2	1.25071e+08	1.41155e+08	1.00041e+08	9.28355e+07	0.724486	-0.464969
RS8_HUMAN	10	10	0.0473108	40S ribosomal protein S8 OS=Homo sapiens OX=9606 GN=RPS8 PE=1 SV=2	2.46743e+09	2.1417e+09	1.75271e+09	1.68094e+09	0.744966	-0.424753
VDAC1_HUMAN	15	13	0.0496055	Voltage-dependent anion-selective channel protein 1 OS=Homo sapiens OX=9606 GN=VDAC1 PE=1 SV=2	5.21297e+09	4.99154e+09	5.56609e+09	5.54372e+09	1.08872	0.122628
FABP5_HUMAN;FB5L3_HUMAN	16	16	0.0642532	Fatty acid-binding protein, epidermal OS=Homo sapiens OX=9606 GN=FABP5 PE=1 SV=3	4.61371e+09	5.20239e+09	6.14601e+09	6.12922e+09	1.25052	0.322527
HINT2_HUMAN	1	1	0.0754559	Histidine triad nucleotide-binding protein 2, mitochondrial OS=Homo sapiens OX=9606 GN=HINT2 PE=1 SV=1	3.80507e+07	4.01262e+07	5.16976e+07	6.45116e+07	1.48649	0.57191
AT1A1_HUMAN;AT1A3_HUMAN;AT12A_HUMAN;ATP4A_HUMAN	24	13	0.0774693	Sodium/potassium-transporting ATPase subunit alpha-1 OS=Homo sapiens OX=9606 GN=ATP1A1 PE=1 SV=1	7.97672e+08	8.73131e+08	1.05854e+09	9.80984e+08	1.22069	0.287691
IMDH2_HUMAN	3	2	0.0853968	Inosine-5'-monophosphate dehydrogenase 2 OS=Homo sapiens OX=9606 GN=IMPDH2 PE=1 SV=2	5.23929e+07	5.9962e+07	8.66025e+07	7.2941e+07	1.41999	0.505886
IMB1_HUMAN	9	9	0.0855835	Importin subunit beta-1 OS=Homo sapiens OX=9606 GN=KPNB1 PE=1 SV=2	8.24255e+08	9.56907e+08	7.05594e+08	6.90498e+08	0.78381	-0.351424
FABP4_HUMAN	2	2	0.0865246	Fatty acid-binding protein, adipocyte OS=Homo sapiens OX=9606 GN=FABP4 PE=1 SV=3	5.56695e+07	4.7104e+07	7.17566e+07	9.04401e+07	1.5782	0.658276
LAMP2_HUMAN	5	5	0.0872191	Lysosome-associated membrane glycoprotein 2 OS=Homo sapiens OX=9606 GN=LAMP2 PE=1 SV=2	9.7923e+08	8.35586e+08	1.69376e+09	1.29478e+09	1.64675	0.71962
RS25_HUMAN	4	4	0.0930429	40S ribosomal protein S25 OS=Homo sapiens OX=9606 GN=RPS25 PE=1 SV=1	9.07503e+08	8.75222e+08	8.21279e+08	8.43422e+08	0.933796	-0.0988212
PLOD3_HUMAN	2	2	0.0954083	Procollagen-lysine,2-oxoglutarate 5-dioxygenase 3 OS=Homo sapiens OX=9606 GN=PLOD3 PE=1 SV=1	7.05957e+07	8.4103e+07	4.41443e+07	2.64239e+07	0.456166	-1.13237
RLA1_HUMAN	3	2	0.0994097	60S acidic ribosomal protein P1 OS=Homo sapiens OX=9606 GN=RPLP1 PE=1 SV=1	2.95469e+09	3.06426e+09	3.2562e+09	3.17167e+09	1.06794	0.0948285
SMD2_HUMAN	2	2	0.100548	Small nuclear ribonucleoprotein Sm D2 OS=Homo sapiens OX=9606 GN=SNRPD2 PE=1 SV=1	7.79642e+07	6.78362e+07	9.97457e+07	8.91778e+07	1.29577	0.373808
C5AR1_HUMAN	1	1	0.101024	C5a anaphylatoxin chemotactic receptor 1 OS=Homo sapiens OX=9606 GN=C5AR1 PE=1 SV=2	6.02335e+07	7.27846e+07	9.17422e+07	1.17084e+08	1.56991	0.650679
RL35_HUMAN	3	3	0.101485	60S ribosomal protein L35 OS=Homo sapiens OX=9606 GN=RPL35 PE=1 SV=2	4.00925e+08	3.4616e+08	1.78287e+08	2.54735e+08	0.579616	-0.786831
NUCKS_HUMAN	2	2	0.103082	Nuclear ubiquitous casein and cyclin-dependent kinase substrate 1 OS=Homo sapiens OX=9606 GN=NUCKS1 PE=1 SV=1	1.1872e+08	1.4395e+08	9.18204e+07	6.88143e+07	0.611545	-0.70947
RS11_HUMAN	10	9	0.10829	40S ribosomal protein S11 OS=Homo sapiens OX=9606 GN=RPS11 PE=1 SV=3	7.83352e+08	8.09559e+08	5.32791e+08	6.57567e+08	0.747284	-0.420271
COR1A_HUMAN	21	18	0.108904	Coronin-1A OS=Homo sapiens OX=9606 GN=CORO1A PE=1 SV=4	4.11541e+09	4.97687e+09	3.44396e+09	2.8786e+09	0.695377	-0.524132
APOE_HUMAN	3	3	0.111271	Apolipoprotein E OS=Homo sapiens OX=9606 GN=APOE PE=1 SV=1	5.68992e+07	7.27559e+07	9.04808e+07	1.12393e+08	1.56472	0.645907
TMM43_HUMAN	1	1	0.112281	Transmembrane protein 43 OS=Homo sapiens OX=9606 GN=TMEM43 PE=1 SV=1	2.15848e+07	2.53579e+07	2.94962e+07	2.88959e+07	1.2439	0.314871
RL23A_HUMAN	6	6	0.118645	60S ribosomal protein L23a OS=Homo sapiens OX=9606 GN=RPL23A PE=1 SV=1	3.4949e+08	3.56823e+08	2.83692e+08	3.19564e+08	0.854091	-0.227539
COPA_HUMAN	3	2	0.126003	Coatomer subunit alpha OS=Homo sapiens OX=9606 GN=COPA PE=1 SV=2	1.6214e+07	3.40382e+07	5.8768e+07	6.22996e+07	2.4092	1.26855
ELOB_HUMAN	1	1	0.13249	Elongin-B OS=Homo sapiens OX=9606 GN=ELOB PE=1 SV=1	6.14313e+07	6.582e+07	6.91597e+07	6.93187e+07	1.08823	0.12198
ATP5L_HUMAN	5	5	0.135719	ATP synthase subunit g, mitochondrial OS=Homo sapiens OX=9606 GN=ATP5L PE=1 SV=3	5.54538e+08	5.20346e+08	4.80173e+08	4.20706e+08	0.838118	-0.254775
CALU_HUMAN	7	6	0.135818	Calumenin OS=Homo sapiens OX=9606 GN=CALU PE=1 SV=2	3.21815e+08	4.22492e+08	5.46755e+08	4.99261e+08	1.40536	0.490935
BAX_HUMAN	2	1	0.136634	Apoptosis regulator BAX OS=Homo sapiens OX=9606 GN=BAX PE=1 SV=1	179669	1.49026e+06	1.1239e+08	8.20251e+06	72.214	6.17421
PPIB_HUMAN	16	15	0.138252	Peptidyl-prolyl cis-trans isomerase B OS=Homo sapiens OX=9606 GN=PPIB PE=1 SV=2	3.38142e+09	3.18943e+09	3.06194e+09	2.88841e+09	0.905567	-0.143107
AL1L1_HUMAN	1	1	0.13847	Cytosolic 10-formyltetrahydrofolate dehydrogenase OS=Homo sapiens OX=9606 GN=ALDH1L1 PE=1 SV=2	1.31366e+07	1.56824e+06	1.04372e+08	4.63785e+07	10.2517	3.35779
SC22B_HUMAN	1	1	0.140632	Vesicle-trafficking protein SEC22b OS=Homo sapiens OX=9606 GN=SEC22B PE=1 SV=4	9.21466e+06	1.20342e+07	1.88757e+07	4.07769e+07	2.80733	1.4892
SCRB2_HUMAN	11	9	0.149835	Lysosome membrane protein 2 OS=Homo sapiens OX=9606 GN=SCARB2 PE=1 SV=2	5.49184e+08	5.8476e+08	1.33562e+09	7.94391e+08	1.87841	0.909514
BID_HUMAN	2	2	0.150202	BH3-interacting domain death agonist OS=Homo sapiens OX=9606 GN=BID PE=1 SV=1	1.09897e+08	9.65368e+07	8.285e+07	6.19267e+07	0.701323	-0.511848
ASSY_HUMAN	20	20	0.150449	Argininosuccinate synthase OS=Homo sapiens OX=9606 GN=ASS1 PE=1 SV=2	1.9809e+09	1.6406e+09	1.47819e+09	1.27755e+09	0.760939	-0.394147
ADSV_HUMAN	2	1	0.153032	Adseverin OS=Homo sapiens OX=9606 GN=SCIN PE=1 SV=4	1.51515e+08	2.3669e+07	9.18605e+06	3.46507e+06	0.0722162	-3.79153
NDUA5_HUMAN	1	1	0.157141	NADH dehydrogenase [ubiquinone] 1 alpha subcomplex subunit 5 OS=Homo sapiens OX=9606 GN=NDUFA5 PE=1 SV=3	5.55363e+07	3.40013e+07	8.1074e+07	7.15105e+07	1.70414	0.769043
RS3_HUMAN	13	13	0.157881	40S ribosomal protein S3 OS=Homo sapiens OX=9606 GN=RPS3 PE=1 SV=2	1.05422e+09	1.05348e+09	8.88562e+08	6.69969e+08	0.739446	-0.435483
AT1B3_HUMAN	4	3	0.160607	Sodium/potassium-transporting ATPase subunit beta-3 OS=Homo sapiens OX=9606 GN=ATP1B3 PE=1 SV=1	2.42919e+08	2.84088e+08	3.09086e+08	3.15104e+08	1.18441	0.244165
REV1_HUMAN	1	1	0.161773	DNA repair protein REV1 OS=Homo sapiens OX=9606 GN=REV1 PE=1 SV=1	4.80208e+06	6.66915e+06	3.92862e+06	3.98887e+06	0.690205	-0.534904
6PGD_HUMAN	23	22	0.162171	6-phosphogluconate dehydrogenase, decarboxylating OS=Homo sapiens OX=9606 GN=PGD PE=1 SV=3	5.57047e+09	6.18586e+09	5.28004e+09	5.17851e+09	0.88961	-0.168755
H10_HUMAN	2	1	0.169518	Histone H1.0 OS=Homo sapiens OX=9606 GN=H1F0 PE=1 SV=3	1.07413e+08	7.93334e+07	4.91903e+07	6.80026e+07	0.627553	-0.672191
BIP_HUMAN;UTS2_HUMAN	47	42	0.170357	Endoplasmic reticulum chaperone BiP OS=Homo sapiens OX=9606 GN=HSPA5 PE=1 SV=2	1.46067e+10	1.82088e+10	2.00526e+10	2.16834e+10	1.27184	0.346915
MIF_HUMAN	4	4	0.170418	Macrophage migration inhibitory factor OS=Homo sapiens OX=9606 GN=MIF PE=1 SV=4	1.62983e+09	9.76385e+08	2.05806e+09	2.35215e+09	1.69219	0.758889
BAP31_HUMAN	11	11	0.17399	B-cell receptor-associated protein 31 OS=Homo sapiens OX=9606 GN=BCAP31 PE=1 SV=3	4.94328e+08	4.32656e+08	7.24642e+08	5.52363e+08	1.37759	0.462147
CLCA_HUMAN	7	7	0.177739	Clathrin light chain A OS=Homo sapiens OX=9606 GN=CLTA PE=1 SV=1	4.55049e+08	4.73487e+08	4.85799e+08	5.18711e+08	1.08182	0.113461
AHNK_HUMAN	11	11	0.180056	Neuroblast differentiation-associated protein AHNAK OS=Homo sapiens OX=9606 GN=AHNAK PE=1 SV=2	5.4536e+08	5.39266e+08	7.30418e+08	6.00036e+08	1.22665	0.29472
RL14_HUMAN	6	6	0.180115	60S ribosomal protein L14 OS=Homo sapiens OX=9606 GN=RPL14 PE=1 SV=4	4.61714e+08	5.57961e+08	1.39988e+08	3.23421e+08	0.454468	-1.13775
COX41_HUMAN	1	1	0.183676	Cytochrome c oxidase subunit 4 isoform 1, mitochondrial OS=Homo sapiens OX=9606 GN=COX4I1 PE=1 SV=1	4.29395e+07	3.30062e+07	4.73197e+07	5.67423e+07	1.37022	0.454403
RL6_HUMAN	15	15	0.188198	60S ribosomal protein L6 OS=Homo sapiens OX=9606 GN=RPL6 PE=1 SV=3	2.48441e+09	2.08993e+09	1.77588e+09	1.96843e+09	0.818548	-0.288862
RAB5C_HUMAN;RAB5A_HUMAN	5	5	0.197347	Ras-related protein Rab-5C OS=Homo sapiens OX=9606 GN=RAB5C PE=1 SV=2	5.08182e+08	5.46785e+08	4.62092e+08	3.52346e+08	0.772003	-0.373321
ODO2_HUMAN	7	7	0.198889	Dihydrolipoyllysine-residue succinyltransferase component of 2-oxoglutarate dehydrogenase complex, mitochondrial OS=Homo sapiens OX=9606 GN=DLST PE=1 SV=4	1.62774e+08	2.64131e+08	3.15673e+08	3.46163e+08	1.55031	0.632559
ECHA_HUMAN	20	19	0.200201	Trifunctional enzyme subunit alpha, mitochondrial OS=Homo sapiens OX=9606 GN=HADHA PE=1 SV=2	1.20112e+09	1.42886e+09	1.50851e+09	1.62144e+09	1.1901	0.251085
LEUK_HUMAN	1	1	0.20279	Leukosialin OS=Homo sapiens OX=9606 GN=SPN PE=1 SV=1	2.46992e+07	2.12272e+07	2.03184e+07	1.83782e+07	0.842578	-0.247118
RS23_HUMAN	6	6	0.203535	40S ribosomal protein S23 OS=Homo sapiens OX=9606 GN=RPS23 PE=1 SV=3	4.16868e+08	5.11259e+08	3.31689e+08	3.92515e+08	0.780285	-0.357927
CLIC4_HUMAN	3	2	0.211949	Chloride intracellular channel protein 4 OS=Homo sapiens OX=9606 GN=CLIC4 PE=1 SV=4	1.9926e+08	1.04909e+08	7.87264e+07	8.28253e+07	0.531124	-0.912881
LAMP1_HUMAN	5	5	0.212614	Lysosome-associated membrane glycoprotein 1 OS=Homo sapiens OX=9606 GN=LAMP1 PE=1 SV=3	1.47745e+09	1.37248e+09	1.59977e+09	2.08781e+09	1.29392	0.371747
H4_HUMAN	12	12	0.214454	Histone H4 OS=Homo sapiens OX=9606 GN=HIST1H4A PE=1 SV=2	2.31008e+10	2.69347e+10	1.99542e+10	2.22451e+10	0.843385	-0.245737
RS2_HUMAN	16	16	0.214768	40S ribosomal protein S2 OS=Homo sapiens OX=9606 GN=RPS2 PE=1 SV=2	1.31278e+09	1.50235e+09	1.13305e+09	1.26906e+09	0.853284	-0.228902
LYRIC_HUMAN	1	1	0.223006	Protein LYRIC OS=Homo sapiens OX=9606 GN=MTDH PE=1 SV=2	2.06853e+07	2.23628e+07	2.40122e+07	3.1443e+07	1.28821	0.36537
SFXN3_HUMAN	9	7	0.224344	Sideroflexin-3 OS=Homo sapiens OX=9606 GN=SFXN3 PE=1 SV=3	3.2542e+08	3.35053e+08	4.31764e+08	3.55444e+08	1.19189	0.253246
AN32E_HUMAN	4	3	0.22736	Acidic leucine-rich nuclear phosphoprotein 32 family member E OS=Homo sapiens OX=9606 GN=ANP32E PE=1 SV=1	1.48439e+08	2.00315e+08	2.27401e+08	2.19765e+08	1.28218	0.358601
TCPQ_HUMAN	19	18	0.227619	T-complex protein 1 subunit theta OS=Homo sapiens OX=9606 GN=CCT8 PE=1 SV=4	1.76508e+09	1.97232e+09	1.66276e+09	1.71654e+09	0.904188	-0.145306
RAB8A_HUMAN	4	1	0.232523	Ras-related protein Rab-8A OS=Homo sapiens OX=9606 GN=RAB8A PE=1 SV=1	1.00693e+07	1.2627e+07	2.93524e+06	7.84709e+06	0.475068	-1.07379
TR150_HUMAN	3	2	0.233116	Thyroid hormone receptor-associated protein 3 OS=Homo sapiens OX=9606 GN=THRAP3 PE=1 SV=2	2.08796e+07	5.22e+07	1.29163e+08	6.16868e+07	2.61153	1.38489
RHOC_HUMAN;RHOB_HUMAN	10	2	0.235108	Rho-related GTP-binding protein RhoC OS=Homo sapiens OX=9606 GN=RHOC PE=1 SV=1	2.65769e+08	1.63484e+08	1.36602e+08	1.40463e+08	0.645459	-0.631603
UBC12_HUMAN	1	1	0.236915	NEDD8-conjugating enzyme Ubc12 OS=Homo sapiens OX=9606 GN=UBE2M PE=1 SV=1	5.87467e+07	4.58997e+07	4.24834e+07	4.20188e+07	0.807502	-0.308463
RL7A_HUMAN	12	12	0.237727	60S ribosomal protein L7a OS=Homo sapiens OX=9606 GN=RPL7A PE=1 SV=2	1.81041e+09	1.80003e+09	9.01755e+08	1.51795e+09	0.670196	-0.577344
EF1B_HUMAN	10	8	0.237794	Elongation factor 1-beta OS=Homo sapiens OX=9606 GN=EEF1B2 PE=1 SV=3	1.21941e+09	1.55968e+09	1.16899e+09	9.31259e+08	0.755733	-0.404051
RL19_HUMAN	8	6	0.239527	60S ribosomal protein L19 OS=Homo sapiens OX=9606 GN=RPL19 PE=1 SV=1	5.4943e+08	5.88312e+08	3.59999e+08	5.05695e+08	0.760888	-0.394244
GAPR1_HUMAN	1	1	0.239981	Golgi-associated plant pathogenesis-related protein 1 OS=Homo sapiens OX=9606 GN=GLIPR2 PE=1 SV=3	1.11612e+07	2.13852e+07	2.39523e+07	4.7507e+07	2.19561	1.13462
SNX3_HUMAN	2	2	0.240258	Sorting nexin-3 OS=Homo sapiens OX=9606 GN=SNX3 PE=1 SV=3	6.19073e+07	7.24915e+07	7.47048e+07	9.02806e+07	1.22758	0.295819
SRSF4_HUMAN;SRSF5_HUMAN	3	3	0.245015	Serine/arginine-rich splicing factor 4 OS=Homo sapiens OX=9606 GN=SRSF4 PE=1 SV=2	2.81819e+08	2.63428e+08	2.84796e+08	2.95282e+08	1.06388	0.089337
TPP1_HUMAN	8	8	0.24546	Tripeptidyl-peptidase 1 OS=Homo sapiens OX=9606 GN=TPP1 PE=1 SV=2	1.62718e+09	2.27084e+09	1.13076e+09	1.54982e+09	0.687676	-0.540199
HNRPK_HUMAN	26	24	0.246636	Heterogeneous nuclear ribonucleoprotein K OS=Homo sapiens OX=9606 GN=HNRNPK PE=1 SV=1	7.1512e+09	6.87176e+09	7.71917e+09	7.22072e+09	1.06539	0.0913796
TM109_HUMAN	1	1	0.24698	Transmembrane protein 109 OS=Homo sapiens OX=9606 GN=TMEM109 PE=1 SV=1	5.97574e+07	5.5344e+07	4.47538e+07	5.3684e+07	0.855227	-0.225621
LEG3_HUMAN	12	12	0.247624	Galectin-3 OS=Homo sapiens OX=9606 GN=LGALS3 PE=1 SV=5	1.65438e+09	2.60957e+09	2.81959e+09	3.38341e+09	1.45476	0.540779
H2AV_HUMAN	6	4	0.249436	Histone H2A.V OS=Homo sapiens OX=9606 GN=H2AFV PE=1 SV=3	1.68245e+09	1.34271e+09	1.25095e+09	1.25687e+09	0.82899	-0.270573
COPB2_HUMAN	2	2	0.252234	Coatomer subunit beta' OS=Homo sapiens OX=9606 GN=COPB2 PE=1 SV=2	3.71492e+07	3.77633e+07	5.32429e+07	4.06033e+07	1.25275	0.325094
CH10_HUMAN	10	9	0.25316	10 kDa heat shock protein, mitochondrial OS=Homo sapiens OX=9606 GN=HSPE1 PE=1 SV=2	5.46642e+09	5.38904e+09	5.67479e+09	6.59049e+09	1.12987	0.176159
DPYL2_HUMAN;DPYL1_HUMAN	6	6	0.254062	Dihydropyrimidinase-related protein 2 OS=Homo sapiens OX=9606 GN=DPYSL2 PE=1 SV=1	5.2966e+08	5.80312e+08	5.23536e+08	4.73495e+08	0.898248	-0.154814
RL27A_HUMAN	6	6	0.254604	60S ribosomal protein L27a OS=Homo sapiens OX=9606 GN=RPL27A PE=1 SV=2	4.48186e+08	4.63775e+08	4.80291e+08	4.65586e+08	1.03719	0.0526813
ARPC4_HUMAN	9	9	0.255022	Actin-related protein 2/3 complex subunit 4 OS=Homo sapiens OX=9606 GN=ARPC4 PE=1 SV=3	1.87482e+09	2.01017e+09	1.76209e+09	1.28786e+09	0.78506	-0.349124
ECHM_HUMAN	8	8	0.256172	Enoyl-CoA hydratase, mitochondrial OS=Homo sapiens OX=9606 GN=ECHS1 PE=1 SV=4	8.0437e+08	6.46483e+08	8.24234e+08	9.56278e+08	1.22722	0.295391
PCKGM_HUMAN;PCKGC_HUMAN	7	7	0.257628	Phosphoenolpyruvate carboxykinase [GTP], mitochondrial OS=Homo sapiens OX=9606 GN=PCK2 PE=1 SV=4	2.88636e+08	2.55659e+08	2.92304e+08	3.26024e+08	1.13602	0.183983
DLDH_HUMAN	13	13	0.258681	Dihydrolipoyl dehydrogenase, mitochondrial OS=Homo sapiens OX=9606 GN=DLD PE=1 SV=2	6.93573e+08	7.65014e+08	7.84833e+08	9.61593e+08	1.19734	0.259834
KHDR1_HUMAN;KHDR2_HUMAN	4	4	0.260207	KH domain-containing, RNA-binding, signal transduction-associated protein 1 OS=Homo sapiens OX=9606 GN=KHDRBS1 PE=1 SV=1	6.89536e+07	8.32726e+07	5.96968e+07	6.76474e+07	0.836546	-0.257484
RL28_HUMAN	7	6	0.264806	60S ribosomal protein L28 OS=Homo sapiens OX=9606 GN=RPL28 PE=1 SV=3	4.63546e+08	4.68758e+08	3.17423e+08	4.29841e+08	0.801524	-0.319183
GTR1_HUMAN	3	2	0.266232	Solute carrier family 2, facilitated glucose transporter member 1 OS=Homo sapiens OX=9606 GN=SLC2A1 PE=1 SV=2	5.791e+07	1.13399e+08	1.20347e+08	1.82645e+08	1.76869	0.822679
PYRG1_HUMAN;PYRG2_HUMAN	13	13	0.269424	CTP synthase 1 OS=Homo sapiens OX=9606 GN=CTPS1 PE=1 SV=2	7.0801e+08	9.93311e+08	6.18113e+08	6.71448e+08	0.757976	-0.399777
GRP75_HUMAN	34	32	0.271391	Stress-70 protein, mitochondrial OS=Homo sapiens OX=9606 GN=HSPA9 PE=1 SV=2	6.62646e+09	8.1746e+09	8.36783e+09	1.15638e+10	1.34663	0.429358
PLIN2_HUMAN	4	4	0.275793	Perilipin-2 OS=Homo sapiens OX=9606 GN=PLIN2 PE=1 SV=2	6.64391e+07	1.2905e+08	1.49908e+08	1.5341e+08	1.55159	0.633746
COTL1_HUMAN	8	8	0.281074	Coactosin-like protein OS=Homo sapiens OX=9606 GN=COTL1 PE=1 SV=3	7.04069e+08	9.89886e+08	5.55934e+08	6.92712e+08	0.737119	-0.440031
GSHR_HUMAN	8	8	0.282595	Glutathione reductase, mitochondrial OS=Homo sapiens OX=9606 GN=GSR PE=1 SV=2	8.6395e+08	9.69149e+08	5.54224e+08	8.2567e+08	0.752766	-0.409727
RASH_HUMAN	1	1	0.288732	GTPase HRas OS=Homo sapiens OX=9606 GN=HRAS PE=1 SV=1	1.63634e+07	1.31855e+07	1.64151e+07	2.09473e+07	1.26443	0.338483
LPPRC_HUMAN	4	4	0.298721	Leucine-rich PPR motif-containing protein, mitochondrial OS=Homo sapiens OX=9606 GN=LRPPRC PE=1 SV=3	7.65084e+07	1.66701e+08	7.69055e+07	4.24112e+07	0.490592	-1.0274
S10A8_HUMAN	3	3	0.305728	Protein S100-A8 OS=Homo sapiens OX=9606 GN=S100A8 PE=1 SV=1	7.05662e+07	1.92897e+08	4.9223e+07	6.61751e+07	0.438005	-1.19098
SKP1_HUMAN	2	1	0.309414	S-phase kinase-associated protein 1 OS=Homo sapiens OX=9606 GN=SKP1 PE=1 SV=2	6.43413e+07	2.19909e+07	0	2.46596e+06	0.0285637	-5.12967
AIFM1_HUMAN	3	3	0.310849	Apoptosis-inducing factor 1, mitochondrial OS=Homo sapiens OX=9606 GN=AIFM1 PE=1 SV=1	9.91071e+07	1.16043e+08	1.1537e+08	1.30417e+08	1.1424	0.192065
RS10_HUMAN;RS10L_HUMAN	3	3	0.311655	40S ribosomal protein S10 OS=Homo sapiens OX=9606 GN=RPS10 PE=1 SV=1	4.22288e+08	5.33614e+08	3.28975e+08	4.27509e+08	0.791383	-0.337553
LTOR1_HUMAN	2	2	0.311896	Ragulator complex protein LAMTOR1 OS=Homo sapiens OX=9606 GN=LAMTOR1 PE=1 SV=2	7.87726e+07	1.08262e+08	5.3506e+07	8.00643e+07	0.714149	-0.485703
B2MG_HUMAN	4	4	0.312311	Beta-2-microglobulin OS=Homo sapiens OX=9606 GN=B2M PE=1 SV=1	7.81833e+08	8.85908e+08	8.99825e+08	9.10722e+08	1.08563	0.118531
PP2AA_HUMAN	3	3	0.314422	Serine/threonine-protein phosphatase 2A catalytic subunit alpha isoform OS=Homo sapiens OX=9606 GN=PPP2CA PE=1 SV=1	4.57002e+07	6.31072e+07	7.47265e+07	6.28531e+07	1.26443	0.338489
SMD3_HUMAN	4	4	0.315212	Small nuclear ribonucleoprotein Sm D3 OS=Homo sapiens OX=9606 GN=SNRPD3 PE=1 SV=1	1.72458e+08	1.96886e+08	1.37843e+08	1.73314e+08	0.842459	-0.247321
DDX5_HUMAN	2	1	0.316753	Probable ATP-dependent RNA helicase DDX5 OS=Homo sapiens OX=9606 GN=DDX5 PE=1 SV=1	2.70185e+07	5.29374e+07	7.20661e+07	5.28734e+07	1.5626	0.643953
ADT2_HUMAN;ADT4_HUMAN	15	4	0.316906	ADP/ATP translocase 2 OS=Homo sapiens OX=9606 GN=SLC25A5 PE=1 SV=7	6.87243e+08	5.12758e+08	4.90695e+08	4.87435e+08	0.815108	-0.294937
SET_HUMAN	7	2	0.318165	Protein SET OS=Homo sapiens OX=9606 GN=SET PE=1 SV=3	5.53797e+08	8.66623e+08	8.81479e+08	1.00845e+09	1.33054	0.412012
MET7B_HUMAN	3	2	0.318761	Methyltransferase-like protein 7B OS=Homo sapiens OX=9606 GN=METTL7B PE=1 SV=2	1.05261e+07	2.56167e+07	2.40245e+07	6.97612e+07	2.59487	1.37566
HNRPF_HUMAN	5	3	0.32108	Heterogeneous nuclear ribonucleoprotein F OS=Homo sapiens OX=9606 GN=HNRNPF PE=1 SV=3	2.83313e+08	3.5997e+08	3.53253e+08	4.69935e+08	1.27967	0.355768
ALDR_HUMAN;AK1BF_HUMAN	11	9	0.322286	Aldose reductase OS=Homo sapiens OX=9606 GN=AKR1B1 PE=1 SV=3	4.93048e+08	6.51517e+08	6.58995e+08	7.09953e+08	1.19604	0.258269
IPYR2_HUMAN	5	5	0.32288	Inorganic pyrophosphatase 2, mitochondrial OS=Homo sapiens OX=9606 GN=PPA2 PE=1 SV=2	2.28605e+08	1.75181e+08	2.74403e+08	2.24899e+08	1.23655	0.306319
NADC_HUMAN	5	5	0.322904	Nicotinate-nucleotide pyrophosphorylase [carboxylating] OS=Homo sapiens OX=9606 GN=QPRT PE=1 SV=3	3.22369e+08	2.31498e+08	6.31237e+07	2.20075e+08	0.511312	-0.967724
1433F_HUMAN	10	2	0.324743	14-3-3 protein eta OS=Homo sapiens OX=9606 GN=YWHAH PE=1 SV=4	5.23965e+07	8.37209e+07	3.00157e+07	5.46157e+07	0.621753	-0.685586
RPN2_HUMAN	9	8	0.327091	Dolichyl-diphosphooligosaccharide--protein glycosyltransferase subunit 2 OS=Homo sapiens OX=9606 GN=RPN2 PE=1 SV=3	1.089e+09	7.84516e+08	8.09183e+08	5.20271e+08	0.709604	-0.494915
TPIS_HUMAN	19	19	0.329394	Triosephosphate isomerase OS=Homo sapiens OX=9606 GN=TPI1 PE=1 SV=3	7.3642e+09	9.47919e+09	9.5064e+09	1.03046e+10	1.17619	0.234124
S61A1_HUMAN;S61A2_HUMAN	2	2	0.331381	Protein transport protein Sec61 subunit alpha isoform 1 OS=Homo sapiens OX=9606 GN=SEC61A1 PE=1 SV=2	1.26321e+08	9.92379e+07	4.59283e+07	9.85731e+07	0.640636	-0.642423
KAD1_HUMAN	5	4	0.334437	Adenylate kinase isoenzyme 1 OS=Homo sapiens OX=9606 GN=AK1 PE=1 SV=3	1.54406e+08	2.50039e+08	2.42036e+08	3.25806e+08	1.404	0.489545
FBRL_HUMAN	1	1	0.335977	rRNA 2'-O-methyltransferase fibrillarin OS=Homo sapiens OX=9606 GN=FBL PE=1 SV=2	7.2201e+06	1.99827e+07	2.0179e+07	2.70442e+07	1.73597	0.795739
HXK1_HUMAN	2	1	0.338594	Hexokinase-1 OS=Homo sapiens OX=9606 GN=HK1 PE=1 SV=3	6.83712e+06	1.72821e+07	1.59286e+07	3.03069e+07	1.91696	0.938819
THIM_HUMAN	3	3	0.340367	3-ketoacyl-CoA thiolase, mitochondrial OS=Homo sapiens OX=9606 GN=ACAA2 PE=1 SV=2	3.47869e+06	2.06823e+07	1.79577e+07	5.3919e+07	2.9749	1.57284
SYSC_HUMAN	5	5	0.342877	Serine--tRNA ligase, cytoplasmic OS=Homo sapiens OX=9606 GN=SARS PE=1 SV=3	2.41118e+08	2.26423e+08	3.30184e+08	2.43091e+08	1.22615	0.294136
SYAC_HUMAN	12	12	0.343239	Alanine--tRNA ligase, cytoplasmic OS=Homo sapiens OX=9606 GN=AARS PE=1 SV=2	7.8114e+08	8.70831e+08	1.01444e+09	8.57759e+08	1.13331	0.180542
SUCA_HUMAN	3	3	0.34896	Succinate--CoA ligase [ADP/GDP-forming] subunit alpha, mitochondrial OS=Homo sapiens OX=9606 GN=SUCLG1 PE=1 SV=4	7.8007e+07	1.07917e+08	1.02643e+08	1.76674e+08	1.50232	0.587189
ACSL1_HUMAN	3	3	0.350332	Long-chain-fatty-acid--CoA ligase 1 OS=Homo sapiens OX=9606 GN=ACSL1 PE=1 SV=1	2.31601e+07	6.69e+07	5.92693e+07	1.2611e+08	2.05839	1.04152
VATG1_HUMAN	2	2	0.352718	V-type proton ATPase subunit G 1 OS=Homo sapiens OX=9606 GN=ATP6V1G1 PE=1 SV=3	9.23519e+07	1.42482e+08	2.55396e+08	1.325e+08	1.65179	0.724026
H31_HUMAN	10	1	0.353682	Histone H3.1 OS=Homo sapiens OX=9606 GN=HIST1H3A PE=1 SV=2	4.6889e+07	1.22751e+08	1.22669e+06	4.89278e+07	0.295654	-1.75802
SYPL1_HUMAN	1	1	0.353732	Synaptophysin-like protein 1 OS=Homo sapiens OX=9606 GN=SYPL1 PE=1 SV=1	3.18302e+07	4.12773e+07	2.76005e+07	3.27765e+07	0.825865	-0.276022
CALR_HUMAN	24	24	0.355986	Calreticulin OS=Homo sapiens OX=9606 GN=CALR PE=1 SV=1	1.80283e+10	1.98708e+10	2.68683e+10	1.96707e+10	1.22797	0.296274
LMNB1_HUMAN	30	25	0.356486	Lamin-B1 OS=Homo sapiens OX=9606 GN=LMNB1 PE=1 SV=2	1.57959e+09	1.77839e+09	1.74411e+09	2.25823e+09	1.19189	0.253247
APT_HUMAN	3	3	0.356774	Adenine phosphoribosyltransferase OS=Homo sapiens OX=9606 GN=APRT PE=1 SV=2	2.5069e+08	2.98218e+08	2.02181e+08	2.5857e+08	0.839396	-0.252577
EIF3F_HUMAN	1	1	0.365326	Eukaryotic translation initiation factor 3 subunit F OS=Homo sapiens OX=9606 GN=EIF3F PE=1 SV=1	6.79987e+07	3.39355e+07	0	1.20759e+07	0.118468	-3.07743
CYTB_HUMAN	8	7	0.366338	Cystatin-B OS=Homo sapiens OX=9606 GN=CSTB PE=1 SV=2	6.17012e+09	9.97476e+09	9.72103e+09	1.1366e+10	1.30612	0.385282
KCC2D_HUMAN;KCC2A_HUMAN	2	2	0.367145	Calcium/calmodulin-dependent protein kinase type II subunit delta OS=Homo sapiens OX=9606 GN=CAMK2D PE=1 SV=3	1.09033e+07	4.08926e+07	3.9634e+07	5.4044e+07	1.8086	0.854871
CD44_HUMAN	5	5	0.367395	CD44 antigen OS=Homo sapiens OX=9606 GN=CD44 PE=1 SV=3	5.39865e+08	8.99119e+08	8.56075e+08	1.08662e+09	1.35005	0.433009
IPYR_HUMAN	1	1	0.369045	Inorganic pyrophosphatase OS=Homo sapiens OX=9606 GN=PPA1 PE=1 SV=2	5.22579e+07	8.80018e+07	0	1.82654e+07	0.130226	-2.94092
TCPH_HUMAN	20	19	0.373746	T-complex protein 1 subunit eta OS=Homo sapiens OX=9606 GN=CCT7 PE=1 SV=2	1.70883e+09	2.24335e+09	1.47773e+09	1.78228e+09	0.824865	-0.27777
CPSF5_HUMAN	1	1	0.374078	Cleavage and polyadenylation specificity factor subunit 5 OS=Homo sapiens OX=9606 GN=NUDT21 PE=1 SV=1	1.82711e+07	1.82835e+07	1.58309e+07	1.88425e+06	0.484624	-1.04506
PHB_HUMAN	17	15	0.375654	Prohibitin OS=Homo sapiens OX=9606 GN=PHB PE=1 SV=1	1.53981e+09	1.40559e+09	1.51069e+09	1.66915e+09	1.0796	0.110494
CCD58_HUMAN	1	1	0.378034	Coiled-coil domain-containing protein 58 OS=Homo sapiens OX=9606 GN=CCDC58 PE=1 SV=1	2.55104e+06	1.47034e+07	1.53615e+07	1.75671e+07	1.90841	0.932373
ARF4_HUMAN	6	1	0.378547	ADP-ribosylation factor 4 OS=Homo sapiens OX=9606 GN=ARF4 PE=1 SV=3	4.79796e+07	6.88816e+07	4.05853e+07	5.06211e+07	0.780468	-0.357589
SHLB1_HUMAN	1	1	0.379083	Endophilin-B1 OS=Homo sapiens OX=9606 GN=SH3GLB1 PE=1 SV=1	7.3648e+06	9.64249e+06	5.98486e+06	7.78361e+06	0.809563	-0.304785
CORO7_HUMAN	1	1	0.380662	Coronin-7 OS=Homo sapiens OX=9606 GN=CORO7 PE=1 SV=2	2.22843e+07	0	7.70462e+07	4.96632e+07	5.68605	2.50743
SRP09_HUMAN	2	2	0.381497	Signal recognition particle 9 kDa protein OS=Homo sapiens OX=9606 GN=SRP9 PE=1 SV=2	6.1448e+07	5.24824e+07	7.8873e+07	5.90314e+07	1.21043	0.275516
PUR9_HUMAN	7	7	0.381578	Bifunctional purine biosynthesis protein PURH OS=Homo sapiens OX=9606 GN=ATIC PE=1 SV=3	4.10409e+08	5.2262e+08	3.47436e+08	4.30732e+08	0.834023	-0.261841
RS26_HUMAN;RS26L_HUMAN	2	2	0.390188	40S ribosomal protein S26 OS=Homo sapiens OX=9606 GN=RPS26 PE=1 SV=3	2.66378e+08	4.05228e+08	2.68256e+08	2.53919e+08	0.777502	-0.363082
RL22_HUMAN	3	3	0.391121	60S ribosomal protein L22 OS=Homo sapiens OX=9606 GN=RPL22 PE=1 SV=2	4.64494e+08	3.72347e+08	3.96843e+08	2.45988e+08	0.768164	-0.380514
AMPB_HUMAN	1	1	0.391372	Aminopeptidase B OS=Homo sapiens OX=9606 GN=RNPEP PE=1 SV=2	1.70674e+07	2.91063e+07	1.47503e+07	1.81105e+07	0.711677	-0.490705
NACAM_HUMAN;NACP1_HUMAN	5	4	0.392784	Nascent polypeptide-associated complex subunit alpha, muscle-specific form OS=Homo sapiens OX=9606 GN=NACA PE=1 SV=1	5.02602e+08	5.64976e+08	5.15586e+08	4.6595e+08	0.919405	-0.121228
RS7_HUMAN	7	7	0.396569	40S ribosomal protein S7 OS=Homo sapiens OX=9606 GN=RPS7 PE=1 SV=1	9.24595e+08	1.19946e+09	1.13779e+09	1.37645e+09	1.1837	0.2433
PRDX3_HUMAN	13	13	0.397434	Thioredoxin-dependent peroxide reductase, mitochondrial OS=Homo sapiens OX=9606 GN=PRDX3 PE=1 SV=3	3.45889e+09	4.51072e+09	4.26016e+09	5.25964e+09	1.19451	0.256421
NUCB1_HUMAN	2	1	0.39849	Nucleobindin-1 OS=Homo sapiens OX=9606 GN=NUCB1 PE=1 SV=4	1.95565e+07	4.15044e+07	5.30811e+07	3.71281e+07	1.47737	0.563027
HEXA_HUMAN	1	1	0.399568	Beta-hexosaminidase subunit alpha OS=Homo sapiens OX=9606 GN=HEXA PE=1 SV=2	2.05426e+07	1.88477e+07	1.93766e+07	1.53239e+07	0.880938	-0.182888
SPCS2_HUMAN	1	1	0.402829	Signal peptidase complex subunit 2 OS=Homo sapiens OX=9606 GN=SPCS2 PE=1 SV=3	9.32014e+06	2.20265e+07	2.19857e+07	2.31306e+07	1.43927	0.525337
UCHL3_HUMAN	1	1	0.40365	Ubiquitin carboxyl-terminal hydrolase isozyme L3 OS=Homo sapiens OX=9606 GN=UCHL3 PE=1 SV=1	6.43569e+06	1.66923e+07	6.74156e+06	0	0.29149	-1.77848
PGH1_HUMAN	5	5	0.404943	Prostaglandin G/H synthase 1 OS=Homo sapiens OX=9606 GN=PTGS1 PE=1 SV=2	2.01927e+08	1.92314e+08	2.57752e+08	1.98744e+08	1.15791	0.211523
RS16_HUMAN	6	6	0.405273	40S ribosomal protein S16 OS=Homo sapiens OX=9606 GN=RPS16 PE=1 SV=2	6.00168e+08	8.17946e+08	4.38871e+08	6.5702e+08	0.77278	-0.37187
ARP3_HUMAN;ARP3B_HUMAN;ARP3C_HUMAN	20	19	0.407076	Actin-related protein 3 OS=Homo sapiens OX=9606 GN=ACTR3 PE=1 SV=3	4.76622e+09	6.39573e+09	4.46187e+09	4.94073e+09	0.842379	-0.247458
ASAH1_HUMAN	5	5	0.407985	Acid ceramidase OS=Homo sapiens OX=9606 GN=ASAH1 PE=1 SV=5	2.46069e+08	6.05609e+08	7.09994e+07	3.29994e+08	0.470828	-1.08673
PCP_HUMAN	1	1	0.412639	Lysosomal Pro-X carboxypeptidase OS=Homo sapiens OX=9606 GN=PRCP PE=1 SV=1	2.72517e+07	3.78827e+07	5.0782e+07	3.43527e+07	1.30706	0.386327
HNRH3_HUMAN	4	3	0.415042	Heterogeneous nuclear ribonucleoprotein H3 OS=Homo sapiens OX=9606 GN=HNRNPH3 PE=1 SV=2	7.93051e+07	1.20109e+08	1.07733e+08	1.55752e+08	1.3213	0.401955
MVP_HUMAN	4	4	0.415108	Major vault protein OS=Homo sapiens OX=9606 GN=MVP PE=1 SV=4	2.30463e+08	1.22349e+08	0	1.37816e+08	0.390623	-1.35615
RAP1B_HUMAN;RP1BL_HUMAN	11	2	0.416335	Ras-related protein Rap-1b OS=Homo sapiens OX=9606 GN=RAP1B PE=1 SV=1	1.22591e+08	1.56486e+08	1.45495e+08	1.91818e+08	1.20867	0.273423
PDIA4_HUMAN	13	12	0.41893	Protein disulfide-isomerase A4 OS=Homo sapiens OX=9606 GN=PDIA4 PE=1 SV=2	5.97284e+08	7.18065e+08	6.94479e+08	7.59338e+08	1.10527	0.1444
UGGG1_HUMAN	1	1	0.420534	UDP-glucose:glycoprotein glucosyltransferase 1 OS=Homo sapiens OX=9606 GN=UGGT1 PE=1 SV=3	4.43903e+07	5.48351e+07	0	4.68748e+07	0.472408	-1.0819
S39A7_HUMAN	1	1	0.420778	Zinc transporter SLC39A7 OS=Homo sapiens OX=9606 GN=SLC39A7 PE=1 SV=2	8.61383e+07	6.54427e+07	0	7.16493e+07	0.47268	-1.08106
CAPR1_HUMAN	1	1	0.421565	Caprin-1 OS=Homo sapiens OX=9606 GN=CAPRIN1 PE=1 SV=2	1.16217e+07	2.06317e+07	1.50405e+07	0	0.466323	-1.1006
QCR1_HUMAN	12	11	0.424754	Cytochrome b-c1 complex subunit 1, mitochondrial OS=Homo sapiens OX=9606 GN=UQCRC1 PE=1 SV=3	9.59287e+08	1.13679e+09	1.0688e+09	1.4071e+09	1.1812	0.240258
TCP4_HUMAN	6	6	0.424759	Activated RNA polymerase II transcriptional coactivator p15 OS=Homo sapiens OX=9606 GN=SUB1 PE=1 SV=3	7.51252e+08	7.6361e+08	1.12394e+09	7.56714e+08	1.24147	0.312052
RSSA_HUMAN	11	10	0.424825	40S ribosomal protein SA OS=Homo sapiens OX=9606 GN=RPSA PE=1 SV=4	3.31037e+09	2.82913e+09	2.97482e+09	2.47578e+09	0.887791	-0.171707
PTMS_HUMAN	1	1	0.425862	Parathymosin OS=Homo sapiens OX=9606 GN=PTMS PE=1 SV=2	3.47086e+06	1.07083e+07	7.62041e+06	2.40896e+07	2.23638	1.16117
PKHO2_HUMAN	3	1	0.42852	Pleckstrin homology domain-containing family O member 2 OS=Homo sapiens OX=9606 GN=PLEKHO2 PE=1 SV=1	1.13322e+08	1.08542e+08	8.01227e+07	1.11025e+08	0.861554	-0.214987
TMOD2_HUMAN	1	1	0.430587	Tropomodulin-2 OS=Homo sapiens OX=9606 GN=TMOD2 PE=1 SV=1	8.41309e+06	9.06167e+06	6.85028e+06	8.70465e+06	0.890137	-0.167901
PCCA_HUMAN	2	1	0.430751	Propionyl-CoA carboxylase alpha chain, mitochondrial OS=Homo sapiens OX=9606 GN=PCCA PE=1 SV=4	0	1.17146e+07	5.60758e+06	1.78634e+07	2.00357	1.00257
RL34_HUMAN	2	2	0.431197	60S ribosomal protein L34 OS=Homo sapiens OX=9606 GN=RPL34 PE=1 SV=3	1.16665e+08	1.3774e+08	4.76691e+07	1.27269e+08	0.687637	-0.540281
VA0D1_HUMAN	2	2	0.431882	V-type proton ATPase subunit d 1 OS=Homo sapiens OX=9606 GN=ATP6V0D1 PE=1 SV=1	6.18555e+07	5.72941e+07	1.05625e+08	5.9271e+07	1.38394	0.468784
SFPQ_HUMAN	6	3	0.433864	Splicing factor, proline- and glutamine-rich OS=Homo sapiens OX=9606 GN=SFPQ PE=1 SV=2	2.82531e+08	2.74563e+08	2.77743e+08	3.56449e+08	1.13839	0.186998
RAN_HUMAN	11	11	0.434293	GTP-binding nuclear protein Ran OS=Homo sapiens OX=9606 GN=RAN PE=1 SV=3	2.49208e+09	2.88628e+09	2.57236e+09	2.37985e+09	0.920765	-0.119095
PLD3_HUMAN	2	2	0.435707	Phospholipase D3 OS=Homo sapiens OX=9606 GN=PLD3 PE=1 SV=1	9.50759e+07	6.27249e+07	1.09353e+08	8.65128e+07	1.24122	0.31176
IF4H_HUMAN	5	5	0.435836	Eukaryotic translation initiation factor 4H OS=Homo sapiens OX=9606 GN=EIF4H PE=1 SV=5	2.55112e+08	3.89924e+08	1.16867e+08	3.07069e+08	0.657229	-0.605532
TSPO_HUMAN	2	2	0.440121	Translocator protein OS=Homo sapiens OX=9606 GN=TSPO PE=1 SV=3	7.0106e+07	4.88991e+07	9.33548e+07	6.19011e+07	1.30462	0.383624
RL13A_HUMAN	14	12	0.440385	60S ribosomal protein L13a OS=Homo sapiens OX=9606 GN=RPL13A PE=1 SV=2	9.93134e+08	8.03333e+08	8.7051e+08	6.46717e+08	0.844561	-0.243726
RL15_HUMAN	10	9	0.44056	60S ribosomal protein L15 OS=Homo sapiens OX=9606 GN=RPL15 PE=1 SV=2	8.08848e+08	1.12884e+09	9.38732e+08	4.50657e+08	0.717034	-0.479887
RAB10_HUMAN	3	1	0.44139	Ras-related protein Rab-10 OS=Homo sapiens OX=9606 GN=RAB10 PE=1 SV=1	3.04309e+07	4.50662e+07	4.00108e+07	5.62151e+07	1.27456	0.350002
R13P3_HUMAN	3	1	0.44341	Putative 60S ribosomal protein L13a protein RPL13AP3 OS=Homo sapiens OX=9606 GN=RPL13AP3 PE=5 SV=1	6.17391e+07	718954	7.27766e+07	4.27162e+07	1.84913	0.886844
HPRT_HUMAN	2	2	0.443855	Hypoxanthine-guanine phosphoribosyltransferase OS=Homo sapiens OX=9606 GN=HPRT1 PE=1 SV=2	0	1.25464e+08	4.66044e+07	1.22462e+08	1.34753	0.430312
MOES_HUMAN	40	25	0.447261	Moesin OS=Homo sapiens OX=9606 GN=MSN PE=1 SV=3	3.64861e+09	3.85939e+09	3.74986e+09	3.25808e+09	0.933395	-0.0994396
LMAN1_HUMAN	4	3	0.449554	Protein ERGIC-53 OS=Homo sapiens OX=9606 GN=LMAN1 PE=1 SV=2	2.7877e+06	2.47941e+08	1.70105e+08	2.73114e+08	1.76772	0.821889
TPSN_HUMAN	3	3	0.449563	Tapasin OS=Homo sapiens OX=9606 GN=TAPBP PE=1 SV=1	3.06724e+07	1.30132e+08	9.43232e+07	1.88575e+08	1.75927	0.814973
PDC10_HUMAN	1	1	0.449921	Programmed cell death protein 10 OS=Homo sapiens OX=9606 GN=PDCD10 PE=1 SV=1	0	2.68975e+07	1.09607e+07	1.96846e+07	1.13934	0.188196
GARS_HUMAN	20	18	0.45109	Glycine--tRNA ligase OS=Homo sapiens OX=9606 GN=GARS PE=1 SV=3	1.38817e+09	1.49892e+09	1.64621e+09	1.45035e+09	1.07256	0.101053
CDC37_HUMAN	6	5	0.451674	Hsp90 co-chaperone Cdc37 OS=Homo sapiens OX=9606 GN=CDC37 PE=1 SV=1	2.60624e+08	3.25942e+08	2.42074e+08	2.75952e+08	0.883151	-0.179268
DYHC1_HUMAN	1	1	0.452611	Cytoplasmic dynein 1 heavy chain 1 OS=Homo sapiens OX=9606 GN=DYNC1H1 PE=1 SV=5	1.17822e+07	4.9462e+07	0	4.68134e+07	0.764373	-0.387651
KAP2_HUMAN	1	1	0.453698	cAMP-dependent protein kinase type II-alpha regulatory subunit OS=Homo sapiens OX=9606 GN=PRKAR2A PE=1 SV=2	1.5464e+06	1.77444e+07	0	9.24068e+06	0.47902	-1.06184
DDTL_HUMAN	2	1	0.456765	D-dopachrome decarboxylase-like protein OS=Homo sapiens OX=9606 GN=DDTL PE=2 SV=1	1.8897e+07	7.48951e+07	0	8.2123e+07	0.875586	-0.19168
GSHB_HUMAN	1	1	0.458793	Glutathione synthetase OS=Homo sapiens OX=9606 GN=GSS PE=1 SV=1	0	9.36641e+06	957685	2.7599e+07	3.04884	1.60826
RBBP7_HUMAN	1	1	0.461383	Histone-binding protein RBBP7 OS=Homo sapiens OX=9606 GN=RBBP7 PE=1 SV=1	1.02076e+07	6.63908e+07	0	6.0947e+07	0.795668	-0.329761
TADBP_HUMAN	3	3	0.462053	TAR DNA-binding protein 43 OS=Homo sapiens OX=9606 GN=TARDBP PE=1 SV=1	5.55085e+07	7.04788e+07	6.80164e+07	7.17262e+07	1.10918	0.149494
EF1G_HUMAN	16	16	0.462724	Elongation factor 1-gamma OS=Homo sapiens OX=9606 GN=EEF1G PE=1 SV=3	2.62767e+09	3.20877e+09	2.80535e+09	2.3814e+09	0.888683	-0.170259
1433Z_HUMAN	25	15	0.463279	14-3-3 protein zeta/delta OS=Homo sapiens OX=9606 GN=YWHAZ PE=1 SV=1	1.0929e+10	1.2838e+10	1.44715e+10	1.20638e+10	1.11648	0.158957
TPD52_HUMAN	1	1	0.463447	Tumor protein D52 OS=Homo sapiens OX=9606 GN=TPD52 PE=1 SV=2	2.37302e+06	1.56661e+07	1.38018e+07	0	0.765104	-0.386272
ELAV1_HUMAN	1	1	0.465009	ELAV-like protein 1 OS=Homo sapiens OX=9606 GN=ELAVL1 PE=1 SV=2	3.5614e+07	7.69601e+06	4.17094e+07	0	0.963045	-0.0543255
ML12A_HUMAN;MYL9_HUMAN	4	3	0.465061	Myosin regulatory light chain 12A OS=Homo sapiens OX=9606 GN=MYL12A PE=1 SV=2	3.59887e+08	3.85529e+08	4.37743e+08	3.71611e+08	1.08578	0.118725
GMFB_HUMAN	5	2	0.465669	Glia maturation factor beta OS=Homo sapiens OX=9606 GN=GMFB PE=1 SV=2	5.92622e+07	6.15219e+07	6.33299e+07	2.55977e+07	0.736253	-0.441727
SAP3_HUMAN	1	1	0.466186	Ganglioside GM2 activator OS=Homo sapiens OX=9606 GN=GM2A PE=1 SV=4	1.64824e+07	465258	4.82451e+07	6.24471e+06	3.21518	1.6849
PSMD6_HUMAN	2	1	0.466881	26S proteasome non-ATPase regulatory subunit 6 OS=Homo sapiens OX=9606 GN=PSMD6 PE=1 SV=1	0	3.40991e+07	5.19108e+06	3.43289e+07	1.15898	0.21285
LAIR1_HUMAN	1	1	0.468159	Leukocyte-associated immunoglobulin-like receptor 1 OS=Homo sapiens OX=9606 GN=LAIR1 PE=1 SV=1	0	7.4246e+06	1.34415e+06	6.95554e+06	1.11786	0.160744
AT5F1_HUMAN	5	4	0.46928	ATP synthase F(0) complex subunit B1, mitochondrial OS=Homo sapiens OX=9606 GN=ATP5F1 PE=1 SV=2	2.98625e+08	4.14019e+08	3.70094e+08	4.88108e+08	1.20425	0.268137
ACOT1_HUMAN	2	1	0.470879	Acyl-coenzyme A thioesterase 1 OS=Homo sapiens OX=9606 GN=ACOT1 PE=1 SV=1	1.26172e+07	2.09025e+07	0	4.79493e+07	1.43048	0.516501
ENPL_HUMAN;ENPLL_HUMAN	38	34	0.472697	Endoplasmin OS=Homo sapiens OX=9606 GN=HSP90B1 PE=1 SV=1	6.59301e+09	8.87541e+09	8.69066e+09	8.74077e+09	1.1269	0.172364
NQO1_HUMAN	3	3	0.473805	NAD(P)H dehydrogenase [quinone] 1 OS=Homo sapiens OX=9606 GN=NQO1 PE=1 SV=1	7.36021e+07	1.79331e+08	2.04527e+07	1.16602e+08	0.541862	-0.884003
DJB11_HUMAN	1	1	0.473884	DnaJ homolog subfamily B member 11 OS=Homo sapiens OX=9606 GN=DNAJB11 PE=1 SV=1	5.36758e+07	6.71351e+06	5.76103e+07	0	0.953981	-0.0679668
NUDC_HUMAN	1	1	0.474137	Nuclear migration protein nudC OS=Homo sapiens OX=9606 GN=NUDC PE=1 SV=1	3.51084e+07	4.12663e+06	2.76598e+07	3.43804e+07	1.58125	0.661063
RL26_HUMAN;RL26L_HUMAN	5	5	0.474605	60S ribosomal protein L26 OS=Homo sapiens OX=9606 GN=RPL26 PE=1 SV=1	2.2901e+08	3.23603e+08	1.62385e+08	2.68115e+08	0.779027	-0.360254
RAB31_HUMAN	2	2	0.475352	Ras-related protein Rab-31 OS=Homo sapiens OX=9606 GN=RAB31 PE=1 SV=1	0	1.50941e+08	1.50643e+07	1.37271e+08	1.00924	0.0132629
NNTM_HUMAN	9	8	0.475511	NAD(P) transhydrogenase, mitochondrial OS=Homo sapiens OX=9606 GN=NNT PE=1 SV=3	2.89582e+08	2.60104e+08	2.75609e+08	3.22753e+08	1.08855	0.122409
LSM7_HUMAN	2	2	0.476827	U6 snRNA-associated Sm-like protein LSm7 OS=Homo sapiens OX=9606 GN=LSM7 PE=1 SV=1	4.01441e+07	2.96547e+07	2.85857e+07	3.15769e+07	0.861943	-0.214335
AKAP9_HUMAN	2	1	0.476867	A-kinase anchor protein 9 OS=Homo sapiens OX=9606 GN=AKAP9 PE=1 SV=4	8.78752e+07	1.67019e+07	4.63498e+07	403162	0.447067	-1.16144
LAT1_HUMAN	1	1	0.477286	Large neutral amino acids transporter small subunit 1 OS=Homo sapiens OX=9606 GN=SLC7A5 PE=1 SV=2	5.78685e+07	5.69409e+06	5.85983e+07	0	0.921899	-0.117319
PSME2_HUMAN	10	9	0.478929	Proteasome activator complex subunit 2 OS=Homo sapiens OX=9606 GN=PSME2 PE=1 SV=4	1.60877e+09	1.60265e+09	1.67114e+09	9.31229e+08	0.810347	-0.303388
GRHPR_HUMAN	2	2	0.479695	Glyoxylate reductase/hydroxypyruvate reductase OS=Homo sapiens OX=9606 GN=GRHPR PE=1 SV=1	3.59853e+07	5.12539e+07	2.76545e+07	4.17656e+07	0.795743	-0.329626
PPCS_HUMAN	8	8	0.481764	Phosphopantothenate--cysteine ligase OS=Homo sapiens OX=9606 GN=PPCS PE=1 SV=2	2.8684e+08	2.28539e+08	2.55963e+08	1.75802e+08	0.837762	-0.255388
PRDX2_HUMAN	8	7	0.481808	Peroxiredoxin-2 OS=Homo sapiens OX=9606 GN=PRDX2 PE=1 SV=5	4.15232e+08	3.82734e+08	5.10086e+08	3.93408e+08	1.13225	0.179188
ERP44_HUMAN;LIS1_HUMAN	6	6	0.483313	Endoplasmic reticulum resident protein 44 OS=Homo sapiens OX=9606 GN=ERP44 PE=1 SV=1	2.76752e+08	4.09646e+08	3.84434e+08	4.14689e+08	1.16423	0.219373
MYCB2_HUMAN	2	1	0.484107	E3 ubiquitin-protein ligase MYCBP2 OS=Homo sapiens OX=9606 GN=MYCBP2 PE=1 SV=3	9.52868e+06	9.10564e+07	0	1.16227e+08	1.15551	0.208526
MOT4_HUMAN	1	1	0.484566	Monocarboxylate transporter 4 OS=Homo sapiens OX=9606 GN=SLC16A3 PE=1 SV=1	4.88158e+07	9.70734e+06	8.72306e+07	0	1.49053	0.575828
GLCM_HUMAN	1	1	0.485477	Glucosylceramidase OS=Homo sapiens OX=9606 GN=GBA PE=1 SV=3	1.69153e+07	4.72622e+07	2.34169e+06	3.17014e+07	0.530451	-0.914708
ANXA1_HUMAN	22	22	0.489319	Annexin A1 OS=Homo sapiens OX=9606 GN=ANXA1 PE=1 SV=2	4.79856e+09	6.11325e+09	5.68894e+09	6.50683e+09	1.11767	0.160491
GLGB_HUMAN	1	1	0.490852	1,4-alpha-glucan-branching enzyme OS=Homo sapiens OX=9606 GN=GBE1 PE=1 SV=3	2.65505e+07	3.89981e+07	3.23148e+07	5.65348e+07	1.35548	0.4388
CY1_HUMAN	3	3	0.491957	Cytochrome c1, heme protein, mitochondrial OS=Homo sapiens OX=9606 GN=CYC1 PE=1 SV=3	3.31055e+08	2.10006e+08	4.43002e+08	2.73108e+08	1.32353	0.404393
IVD_HUMAN	3	2	0.492462	Isovaleryl-CoA dehydrogenase, mitochondrial OS=Homo sapiens OX=9606 GN=IVD PE=1 SV=1	3.88106e+07	6.91854e+07	2.93976e+07	4.83727e+07	0.720122	-0.473687
TYB4_HUMAN	3	3	0.49314	Thymosin beta-4 OS=Homo sapiens OX=9606 GN=TMSB4X PE=1 SV=2	3.74712e+08	1.32101e+09	2.84094e+07	8.53057e+08	0.519817	-0.943925
GLSK_HUMAN	2	2	0.493752	Glutaminase kidney isoform, mitochondrial OS=Homo sapiens OX=9606 GN=GLS PE=1 SV=1	7.45894e+07	1.14325e+08	9.42518e+07	1.57535e+08	1.33281	0.414468
RU1C_HUMAN	1	1	0.494371	U1 small nuclear ribonucleoprotein C OS=Homo sapiens OX=9606 GN=SNRPC PE=1 SV=1	6.24457e+07	9.1503e+07	2.14904e+07	8.30174e+07	0.678848	-0.558839
5NTD_HUMAN	1	1	0.494487	5'-nucleotidase OS=Homo sapiens OX=9606 GN=NT5E PE=1 SV=1	0	1.55481e+08	7.9643e+06	1.24603e+08	0.85263	-0.230007
SCAM3_HUMAN	1	1	0.494798	Secretory carrier-associated membrane protein 3 OS=Homo sapiens OX=9606 GN=SCAMP3 PE=1 SV=3	1.68283e+06	2.05844e+07	0	2.51763e+07	1.13065	0.177146
ITAX_HUMAN	1	1	0.496827	Integrin alpha-X OS=Homo sapiens OX=9606 GN=ITGAX PE=1 SV=3	5.04146e+07	4.44792e+07	6.16756e+07	3.05494e+06	0.682137	-0.551867
SAHH2_HUMAN	2	1	0.49799	S-adenosylhomocysteine hydrolase-like protein 1 OS=Homo sapiens OX=9606 GN=AHCYL1 PE=1 SV=2	1.85632e+06	1.87886e+07	1.16994e+07	2.12008e+07	1.59362	0.672307
TBB4B_HUMAN;TBB8_HUMAN;TBB8L_HUMAN;TBB1_HUMAN	30	1	0.498237	Tubulin beta-4B chain OS=Homo sapiens OX=9606 GN=TUBB4B PE=1 SV=1	4.28383e+08	6.23681e+08	5.75187e+08	6.39869e+08	1.15492	0.207799
KYNU_HUMAN	2	2	0.499017	Kynureninase OS=Homo sapiens OX=9606 GN=KYNU PE=1 SV=1	0	8.22423e+07	2.67667e+06	1.0989e+08	1.36872	0.452826
MFAP1_HUMAN	2	1	0.499212	Microfibrillar-associated protein 1 OS=Homo sapiens OX=9606 GN=MFAP1 PE=1 SV=2	0	1.21778e+08	6.14703e+06	8.31887e+07	0.733593	-0.446948
SYDC_HUMAN	3	1	0.500289	Aspartate--tRNA ligase, cytoplasmic OS=Homo sapiens OX=9606 GN=DARS PE=1 SV=2	3.26478e+07	2.03603e+06	3.99599e+07	0	1.15212	0.204288
PTPRC_HUMAN	2	1	0.50137	Receptor-type tyrosine-protein phosphatase C OS=Homo sapiens OX=9606 GN=PTPRC PE=1 SV=3	2.14699e+07	1.10567e+08	9.22316e+07	9.77223e+07	1.43864	0.524709
RL38_HUMAN	1	1	0.501487	60S ribosomal protein L38 OS=Homo sapiens OX=9606 GN=RPL38 PE=1 SV=2	1.79518e+08	1.21711e+08	1.49923e+08	7.97672e+07	0.762509	-0.391173
ATPA_HUMAN	34	31	0.502136	ATP synthase subunit alpha, mitochondrial OS=Homo sapiens OX=9606 GN=ATP5F1A PE=1 SV=1	8.54135e+09	8.5461e+09	8.39084e+09	1.01664e+10	1.08602	0.119048
RS6_HUMAN	3	3	0.502799	40S ribosomal protein S6 OS=Homo sapiens OX=9606 GN=RPS6 PE=1 SV=1	2.36036e+08	1.36671e+08	1.65932e+08	1.13268e+08	0.749115	-0.416741
RS29_HUMAN	2	2	0.50486	40S ribosomal protein S29 OS=Homo sapiens OX=9606 GN=RPS29 PE=1 SV=2	3.39176e+06	1.34719e+08	0	1.20881e+08	0.875249	-0.192235
DBNL_HUMAN	2	2	0.508568	Drebrin-like protein OS=Homo sapiens OX=9606 GN=DBNL PE=1 SV=1	866583	2.31009e+07	0	2.36293e+07	0.985889	-0.0205022
RM12_HUMAN	4	4	0.509183	39S ribosomal protein L12, mitochondrial OS=Homo sapiens OX=9606 GN=MRPL12 PE=1 SV=2	2.49611e+08	2.22024e+08	2.37191e+08	2.66535e+08	1.06804	0.0949694
CPT2_HUMAN	7	7	0.509529	Carnitine O-palmitoyltransferase 2, mitochondrial OS=Homo sapiens OX=9606 GN=CPT2 PE=1 SV=2	2.0851e+08	2.61072e+08	2.4201e+08	2.77247e+08	1.10579	0.145071
ATPO_HUMAN	9	8	0.509598	ATP synthase subunit O, mitochondrial OS=Homo sapiens OX=9606 GN=ATP5O PE=1 SV=1	8.68165e+08	6.26739e+08	9.33211e+08	7.82817e+08	1.14792	0.199021
EXOC8_HUMAN	1	1	0.512754	Exocyst complex component 8 OS=Homo sapiens OX=9606 GN=EXOC8 PE=1 SV=2	5.69472e+08	3.71673e+06	3.04544e+08	0	0.531315	-0.912361
PSA4_HUMAN	4	4	0.515909	Proteasome subunit alpha type-4 OS=Homo sapiens OX=9606 GN=PSMA4 PE=1 SV=1	2.27007e+08	1.80155e+08	2.14972e+08	1.07176e+08	0.791202	-0.337881
RS24_HUMAN	7	7	0.518763	40S ribosomal protein S24 OS=Homo sapiens OX=9606 GN=RPS24 PE=1 SV=1	4.85681e+08	7.42181e+08	3.39709e+08	6.07162e+08	0.771155	-0.374907
RUVB2_HUMAN	1	1	0.518951	RuvB-like 2 OS=Homo sapiens OX=9606 GN=RUVBL2 PE=1 SV=3	2.20144e+07	4.21933e+07	2.35937e+07	2.37627e+07	0.73755	-0.439187
MTCH2_HUMAN	2	2	0.520222	Mitochondrial carrier homolog 2 OS=Homo sapiens OX=9606 GN=MTCH2 PE=1 SV=1	2.37356e+07	1.1639e+08	7.86624e+07	1.26792e+08	1.46622	0.5521
FUMH_HUMAN	14	13	0.522431	Fumarate hydratase, mitochondrial OS=Homo sapiens OX=9606 GN=FH PE=1 SV=3	5.30461e+08	7.34649e+08	6.23039e+08	9.3043e+08	1.22793	0.296231
[truncated: 791 more rows]

## Sheet: Hi-L5159_E
Dc_VS_5159 pval 0.01					Normalized abundance
					CTRL		5159_E
[truncated: 1,084 more rows]

## Sheet: Hi-L2165 CHECO_F
Dc_VS_CHECO Hi-L2165 pval 0.01						Normalized abundance
[truncated: 935 more rows]

[truncated: 3 more sheets: Hi-L 2221 IBE_G, Hi-L2070 MARTIN_H, Hi-L 2255 MIALFE_J]
